# Supplementary material for: Characterization of the MicroRNA Cargo of Extracellular Vesicles Isolated from a Pulmonary Tumor-Draining Vein Identifies miR-203a-3p as a Relapse Biomarker for Resected Non-Small Cell Lung Cancer
Source: Int J Mol Sci. 2022 Jun 27;23(13):7138. doi: 10.3390/ijms23137138 (PMC9266391; doi:10.3390/ijms23137138)
Supplement: Supplementary file 1 [file ijms-23-07138-s001.zip]

Archive with 3 entries (3 files):
- Supplementary Table S2.xlsx
- Supplementary_Figures.pptx
- Supplementary_Table_S1.xlsx
