# Supplementary material for: Characterization of the MicroRNA Cargo of Extracellular Vesicles Isolated from a Pulmonary Tumor-Draining Vein Identifies miR-203a-3p as a Relapse Biomarker for Resected Non-Small Cell Lung Cancer
Source: Int J Mol Sci. 2022 Jun 27;23(13):7138. doi: 10.3390/ijms23137138 (PMC9266391; doi:10.3390/ijms23137138)
Supplement: Supplementary file 1 [file ijms-23-07138-s001.zip › Supplementary Table S2.xlsx]

## Sheet: Hoja1
Database	Pathway	Evidence	Hits	Expected hits	P-value	Targets
Gene Ontology - Molecular Function	DNA-binding transcription factor activity, RNA polymerase II-specific	predicted (union)	875	734.7	6.43e-12	ADNP, ADNP2,AEBP2,AHCTF1,AHR,AHRR,ALX1,ALX4,AR,ARID1A,ARID2,ARID3A,ARID3B,ARID4B,ARID5B,ARNT,ARNT2,ARNTL,ARNTL2,ATF2,ATF5,ATF6,ATF7,ATOH7,ATOH8,ATRX,BACH1,BACH2,BATF2,BBX,BCL11A,BCL11B,BCL6B,BHLHE22,BHLHE40,BHLHE41,BMPR1A,BNC1,BNC2,CAMTA1,CARF,CARHSP1,CBFB,CC2D1B,CDC5L,CDX2,CDX4,CEBPG,CERS3,CERS6,CGGBP1,CHCHD3,CNBP,CREB1,CREB3,CREB3L2,CREB3L4,CREB5,CREBL2,CREBRF,CREM,CRX,CSRNP1,CSRNP2,CSRNP3,CTCF…
Gene Ontology - Biological Process	regulation of RNA metabolic process	experimental (any)	123	63.95	9.57e-12	ABCE1, ABL1,ACVR2B,ANP32A,ARID1A,ARID2,ARID3B,ATM,BCL11B,BCL7A,BIRC5,BMI1,BMPR1A,BTG1,CALR,CAND1,CASK,CAV1,CDH1,CDK6,CIAO1,CLOCK,CREB1,CUL3,DHX33,DLX5,DNAJB6,E2F1,E2F3,EGLN1,EN2,FBXW7,FGF2,FOXK1,FOXK2,FOXN3,FRK,FZD2,GATA6,GLIS3,GLRX2,GREM1,HEXIM1,HNRNPR,HOMEZ,HOXA1,HOXD3,IL6,JMY,JUN,KHDRBS1,LCOR,MAFK,MAP3K13,MAPK8,MAPK9,MBNL1,MTPN,MYD88,NCL,NCOA4,NFYA,NKX2-1,NR2C2,NR2F2,NSD3,PARK7,PAX6,PCGF6,PLAG…
Gene Ontology - Biological Process	regulation of gene expression	experimental (any)	137	75.27	9.57e-12	ABL1, ACVR2B,AKT2,ANP32A,ARID1A,ARID2,ARID3B,ATM,BCL11B,BCL7A,BIRC5,BMI1,BMPR1A,BTG1,CALR,CAND1,CASK,CAV1,CDH1,CDK6,CIAO1,CLOCK,CREB1,CUL3,DHX33,DLX5,DNAJB6,E2F1,E2F3,EGLN1,EN2,FBXW7,FGF2,FOXK1,FOXK2,FOXN3,FRK,FZD2,G6PC,GAS1,GATA6,GLIS3,GLRX2,GREM1,GSK3B,HEXIM1,HNRNPR,HOMEZ,HOXA1,HOXD3,IGFBP5,IL6,IL7,JMY,JUN,KHDRBS1,LCOR,LIN28B,MAFK,MAP3K13,MAPK8,MAPK9,MBNL1,MTPN,MYD88,NCL,NCOA4,NFYA,NKX2-1,NR2C2…
Gene Ontology - Biological Process	regulation of transcription, DNA-templated	experimental (any)	115	58.77	2.56e-11	ABL1, ACVR2B,ARID1A,ARID2,ARID3B,ATM,BCL11B,BCL7A,BIRC5,BMI1,BMPR1A,BTG1,CALR,CAND1,CASK,CAV1,CDH1,CDK6,CIAO1,CLOCK,CREB1,CUL3,DHX33,DLX5,DNAJB6,E2F1,E2F3,EGLN1,EN2,FBXW7,FGF2,FOXK1,FOXK2,FOXN3,FRK,FZD2,GATA6,GLIS3,GLRX2,GREM1,HEXIM1,HOMEZ,HOXA1,HOXD3,IL6,JMY,JUN,KHDRBS1,LCOR,MAFK,MAP3K13,MAPK8,MAPK9,MTPN,MYD88,NCL,NCOA4,NFYA,NKX2-1,NR2C2,NR2F2,NSD3,PARK7,PAX6,PCGF6,PLAGL2,PRAMEF7,PRAMEF8,PRNP,RA…
Gene Ontology - Biological Process	positive regulation of metabolic process	experimental (any)	113	58.69	7.75e-11	ABL1, ACVR2B,AKT2,ALOX15,ARID1A,ARID3B,ARPP19,ATM,BCL11B,BMI1,BMPR1A,CALR,CAND1,CASK,CAV1,CDH1,CDK6,CLOCK,CREB1,CUL3,DAZAP2,DGAT2,DHX33,DLC1,DLX5,DUSP5,E2F1,E2F3,EGLN1,EN2,FBXL5,FBXW7,FGF2,FOXK1,FOXK2,FYCO1,FZD2,GATA6,GLIS3,GNAS,GREM1,GSK3B,HNRNPR,HOXA1,HOXD3,HTR2A,IGF1R,IL24,IL6,IL7,JMY,JUN,KHDRBS1,MAP3K13,MAPK8,MAPK9,MTPN,MYD88,NCL,NCOA4,NFYA,NKX2-1,NR2C2,NR2F2,NSD3,PARK7,PAX6,PDCD10,PIK3CA,PLA…
Gene Ontology - Biological Process	regulation of RNA biosynthetic process	experimental (any)	115	60.14	7.75e-11	ABL1, ACVR2B,ARID1A,ARID2,ARID3B,ATM,BCL11B,BCL7A,BIRC5,BMI1,BMPR1A,BTG1,CALR,CAND1,CASK,CAV1,CDH1,CDK6,CIAO1,CLOCK,CREB1,CUL3,DHX33,DLX5,DNAJB6,E2F1,E2F3,EGLN1,EN2,FBXW7,FGF2,FOXK1,FOXK2,FOXN3,FRK,FZD2,GATA6,GLIS3,GLRX2,GREM1,HEXIM1,HOMEZ,HOXA1,HOXD3,IL6,JMY,JUN,KHDRBS1,LCOR,MAFK,MAP3K13,MAPK8,MAPK9,MTPN,MYD88,NCL,NCOA4,NFYA,NKX2-1,NR2C2,NR2F2,NSD3,PARK7,PAX6,PCGF6,PLAGL2,PRAMEF7,PRAMEF8,PRNP,RA…
Gene Ontology - Biological Process	regulation of nucleic acid-templated transcription	experimental (any)	115	59.96	7.75e-11	ABL1, ACVR2B,ARID1A,ARID2,ARID3B,ATM,BCL11B,BCL7A,BIRC5,BMI1,BMPR1A,BTG1,CALR,CAND1,CASK,CAV1,CDH1,CDK6,CIAO1,CLOCK,CREB1,CUL3,DHX33,DLX5,DNAJB6,E2F1,E2F3,EGLN1,EN2,FBXW7,FGF2,FOXK1,FOXK2,FOXN3,FRK,FZD2,GATA6,GLIS3,GLRX2,GREM1,HEXIM1,HOMEZ,HOXA1,HOXD3,IL6,JMY,JUN,KHDRBS1,LCOR,MAFK,MAP3K13,MAPK8,MAPK9,MTPN,MYD88,NCL,NCOA4,NFYA,NKX2-1,NR2C2,NR2F2,NSD3,PARK7,PAX6,PCGF6,PLAGL2,PRAMEF7,PRAMEF8,PRNP,RA…
Gene Ontology - Biological Process	negative regulation of gene expression	experimental (any)	75	31.2	1.04e-10	ACVR2B, ANP32A,ARID1A,ATM,BCL7A,BIRC5,BMI1,CALR,CAV1,CDK6,CLOCK,CREB1,CUL3,DNAJB6,E2F1,FBXW7,FOXK1,FOXK2,FOXN3,FRK,GAS1,GATA6,GLIS3,GREM1,HEXIM1,HNRNPR,IGFBP5,JUN,KHDRBS1,LIN28B,MAFK,MYD88,NCL,NKX2-1,NR2F2,NUP50,PARK7,PAX6,PCGF6,PDCD10,PRAMEF7,PRAMEF8,PRKCA,PRNP,RAN,RLIM,ROCK2,RUNX2,SATB2,SIX1,SMAD2,SMAD4,SMCHD1,SMURF2,SNAI1,SNAI2,SRC,STAT1,SUMO1,TASOR,TBK1,THRAP3,TNF,TP63,TRIM71,TRPS1,TUT4,TYMS,…
Gene Ontology - Biological Process	regulation of nitrogen compound metabolic process	experimental (any)	156	95.6	1.12e-10	ABCE1, ABL1,ACVR2B,AKT2,ALOX15,ANP32A,ARID1A,ARID2,ARID3B,ARPP19,ATM,BCL11B,BCL7A,BIRC5,BMI1,BMPR1A,BTG1,CALR,CAND1,CASK,CAV1,CDH1,CDK6,CIAO1,CLOCK,CREB1,CUL3,DAZAP2,DGAT2,DHX33,DLC1,DLX5,DNAJB6,DUSP5,E2F1,E2F3,EGLN1,EN2,FBXL5,FBXW7,FGF2,FGFR1OP,FOXK1,FOXK2,FOXN3,FRK,FZD2,GAS1,GATA6,GLIS3,GLRX2,GREM1,GSK3B,HEXIM1,HNRNPR,HOMEZ,HOXA1,HOXD3,HTR2A,IGF1R,IGFBP5,IL24,IL6,IL7,IPO7,JMY,JUN,KHDRBS1,KLHL15…
Gene Ontology - Biological Process	negative regulation of biosynthetic process	experimental (any)	66	25.62	1.35e-10	ACVR2B, ARID1A,BCL7A,BIRC5,BMI1,CALR,CAV1,CDK6,CLOCK,CREB1,CUL3,DNAJB6,E2F1,FBXW7,FOXK1,FOXK2,FOXN3,FRK,GATA6,GLIS3,GREM1,GSK3B,HEXIM1,HNRNPR,IGFBP5,IL6,JUN,KHDRBS1,MAFK,NCL,NKX2-1,NPPC,NR2F2,PARK7,PAX6,PCGF6,PRAMEF7,PRAMEF8,RAP1A,RLIM,ROCK2,RUNX2,SATB2,SIX1,SMAD2,SMAD4,SMCHD1,SMURF2,SNAI1,SNAI2,SRC,STAT1,SUMO1,TASOR,TNF,TP63,TRIM71,TRPS1,TYMS,VEGFA,ZEB1,ZEB2,ZNF148,ZNF24,ZNF268,ZNF451
Gene Ontology - Biological Process	transcription, DNA-templated	experimental (any)	116	61.99	1.35e-10	ABL1, ACVR2B,ARID1A,ARID2,ARID3B,ATM,BCL11B,BCL7A,BIRC5,BMI1,BMPR1A,BTG1,CALR,CAND1,CASK,CAV1,CDH1,CDK6,CIAO1,CLOCK,CREB1,CUL3,DHX33,DLX5,DNAJB6,E2F1,E2F3,EGLN1,EN2,FBXW7,FGF2,FOXK1,FOXK2,FOXN3,FRK,FZD2,GATA6,GLIS3,GLRX2,GREM1,HEXIM1,HOMEZ,HOXA1,HOXD3,IL6,JMY,JUN,KHDRBS1,LCOR,MAFK,MAP3K13,MAPK8,MAPK9,MTPN,MYD88,NCL,NCOA4,NFYA,NKX2-1,NR2C2,NR2F2,NSD3,PARK7,PAX6,PCGF6,PLAGL2,POLR1B,PRAMEF7,PRAMEF8,…
Reactome	Gene expression (Transcription)	predicted (union)	796	670.8	4.32e-10	ABCA6, ABL1,ACTL6A,AEBP2,AFF4,AGO1,AGO2,AGO3,AGO4,AKT2,AKT3,APAF1,AR,ARID1A,ARID2,ARID3A,ARID4B,ATAD2,ATF2,ATM,ATP1B4,ATR,AUTS2,BARD1,BAZ1B,BAZ2A,BCDIN3D,BCL2L11,BDNF,BDP1,BID,BIRC5,BMI1,BMP2,BNIP3L,BRCA1,BRD7,BRIP1,BRPF1,BRPF3,BTG1,CALM1,CAMK2A,CAMK2D,CAMK4,CASP1,CASP10,CASP2,CAT,CBFB,CBX3,CBX4,CBX5,CBX8,CCN2,CCNB1,CCNC,CCND1,CCND2,CCNG1,CCNG2,CCNH,CCNT1,CCNT2,CD3EAP,CDC7,CDC73,CDK1,CDK12,CDK13,…
Gene Ontology - Biological Process	RNA biosynthetic process	experimental (any)	116	63.2	4.53e-10	ABL1, ACVR2B,ARID1A,ARID2,ARID3B,ATM,BCL11B,BCL7A,BIRC5,BMI1,BMPR1A,BTG1,CALR,CAND1,CASK,CAV1,CDH1,CDK6,CIAO1,CLOCK,CREB1,CUL3,DHX33,DLX5,DNAJB6,E2F1,E2F3,EGLN1,EN2,FBXW7,FGF2,FOXK1,FOXK2,FOXN3,FRK,FZD2,GATA6,GLIS3,GLRX2,GREM1,HEXIM1,HOMEZ,HOXA1,HOXD3,IL6,JMY,JUN,KHDRBS1,LCOR,MAFK,MAP3K13,MAPK8,MAPK9,MTPN,MYD88,NCL,NCOA4,NFYA,NKX2-1,NR2C2,NR2F2,NSD3,PARK7,PAX6,PCGF6,PLAGL2,POLR1B,PRAMEF7,PRAMEF8,…
Gene Ontology - Biological Process	positive regulation of cellular metabolic process	experimental (any)	104	53.73	4.53e-10	ABL1, ACVR2B,AKT2,ALOX15,ARID1A,ARID3B,ARPP19,ATM,BCL11B,BMI1,BMPR1A,CAND1,CASK,CAV1,CDH1,CLOCK,CREB1,CUL3,DAZAP2,DGAT2,DHX33,DLC1,DLX5,DUSP5,E2F1,E2F3,EGLN1,EN2,FBXL5,FBXW7,FGF2,FOXK1,FOXK2,FYCO1,FZD2,GATA6,GLIS3,GREM1,GSK3B,HNRNPR,HOXA1,HOXD3,HTR2A,IGF1R,IL24,IL6,JMY,JUN,KHDRBS1,MAP3K13,MAPK9,NCL,NCOA4,NFYA,NKX2-1,NR2C2,NR2F2,NSD3,PARK7,PAX6,PDCD10,PIK3CA,PLAGL2,PRKACB,PRKCA,PRNP,RAN,RAP1A,RAP2…
Gene Ontology - Biological Process	negative regulation of cellular metabolic process	experimental (any)	87	41.32	6.98e-10	ABCE1, ABL1,ACVR2B,ANKRD13B,ARID1A,ARPP19,ATM,BCL7A,BIRC5,BMI1,CALR,CAV1,CDK6,CLOCK,CREB1,CUL3,DGAT2,DNAJB6,E2F1,FBXW7,FGFR1OP,FOXK1,FOXK2,FOXN3,FRK,GAS1,GATA6,GLIS3,GREM1,GSK3B,HEXIM1,HNRNPR,IGF1R,IGFBP5,IL6,IPO7,JUN,KHDRBS1,KLHL15,MAFK,MIDN,MYD88,NCL,NKX2-1,NPPC,NR2F2,PARK7,PAX6,PCGF6,PIK3CA,PRAMEF7,PRAMEF8,PRNP,RAPGEF1,RLIM,RNF41,ROCK2,RUNX2,SATB2,SCO1,SIX1,SMAD2,SMAD4,SMCHD1,SMURF2,SNAI1,SNAI…
Gene Ontology - Biological Process	regulation of metabolic process	experimental (any)	168	109.5	8.86e-10	ABCE1, ABL1,ACVR2B,AKT2,ALOX15,ANKRD13B,ANP32A,ARID1A,ARID2,ARID3B,ARPP19,ATM,BCL11B,BCL7A,BIRC5,BMI1,BMPR1A,BTG1,CALR,CAND1,CASK,CAV1,CDH1,CDK6,CIAO1,CLOCK,CREB1,CUL3,DAZAP2,DGAT2,DHX33,DLC1,DLX5,DNAJB6,DUSP5,E2F1,E2F3,EGLN1,EN2,FBXL5,FBXW7,FGF2,FGFR1OP,FOXK1,FOXK2,FOXN3,FRK,FYCO1,FZD2,G6PC,GAS1,GATA6,GLIS3,GLRX2,GNAS,GREM1,GSK3B,HEXIM1,HNRNPR,HOMEZ,HOXA1,HOXD3,HTR2A,IGF1R,IGFBP5,IL24,IL6,IL7,IP…
Gene Ontology - Biological Process	negative regulation of transcription, DNA-templated	experimental (any)	54	19.51	1.12e-09	ACVR2B, ARID1A,BCL7A,BIRC5,BMI1,CALR,CAV1,CDK6,CLOCK,CREB1,CUL3,DNAJB6,E2F1,FOXK1,FOXK2,FOXN3,FRK,GATA6,GLIS3,GREM1,HEXIM1,JUN,KHDRBS1,MAFK,NKX2-1,NR2F2,PAX6,PCGF6,PRAMEF7,PRAMEF8,RLIM,RUNX2,SATB2,SIX1,SMAD2,SMAD4,SMCHD1,SMURF2,SNAI1,SNAI2,SRC,STAT1,SUMO1,TASOR,TNF,TP63,TRPS1,VEGFA,ZEB1,ZEB2,ZNF148,ZNF24,ZNF268,ZNF451
Gene Ontology - Cellular Component	nuclear chromatin	predicted (union)	941	809.5	1.62e-09	ACTL6A, ACTR8,ADNP,ADNP2,AEBP2,AHCTF1,AHR,AHRR,ALX1,ALX4,ANP32E,AR,ARID1A,ARID2,ARID3A,ARID3B,ARID4B,ARID5B,ARNT,ARNT2,ARNTL,ARNTL2,ASF1B,ATF2,ATF5,ATF6,ATF7,ATOH7,ATOH8,ATRX,BACH1,BACH2,BATF2,BBX,BCL11A,BCL11B,BCL6B,BEND3,BHLHE22,BHLHE40,BHLHE41,BICRAL,BMPR1A,BNC1,BNC2,BPTF,CAMTA1,CARF,CARHSP1,CBFB,CBX1,CBX3,CBX5,CBX8,CC2D1B,CDC5L,CDCA5,CDX2,CDX4,CEBPG,CENPA,CENPB,CENPC,CERS3,CERS6,CGGBP1,CHAF1B…
KEGG	Hepatitis B	experimental (any)	19	2.665	2.73e-09	AKT2, BIRC5,CDK6,CREB1,CXCL8,E2F1,E2F3,IL6,JUN,MAPK8,MAPK9,MYD88,PIK3CA,PRKCA,SMAD4,SRC,STAT1,TBK1,TNF
Gene Ontology - Biological Process	RNA metabolic process	experimental (any)	131	78.02	3.46e-09	ABCE1, ABL1,ACVR2B,ANP32A,ARID1A,ARID2,ARID3B,ATM,BCL11B,BCL7A,BIRC5,BMI1,BMPR1A,BTG1,CALR,CAND1,CASK,CAV1,CBLL1,CDH1,CDK6,CELF2,CIAO1,CLOCK,CREB1,CUL3,DHX33,DLX5,DNAJB6,E2F1,E2F3,EGLN1,EN2,FBXW7,FGF2,FOXK1,FOXK2,FOXN3,FRK,FZD2,GATA6,GLIS3,GLRX2,GREM1,HEXIM1,HNRNPR,HOMEZ,HOXA1,HOXD3,IL6,JMY,JUN,KHDRBS1,LCOR,LIN28B,MAFK,MAP3K13,MAPK8,MAPK9,MBNL1,MTPN,MYD88,NARS,NCL,NCOA4,NFYA,NKX2-1,NR2C2,NR2F2,NS…
Gene Ontology - Biological Process	positive regulation of gene expression	experimental (any)	73	32.76	3.83e-09	ABL1, ARID1A,ARID3B,ATM,BCL11B,BMPR1A,CALR,CAND1,CASK,CAV1,CDH1,CDK6,CLOCK,CREB1,DHX33,DLX5,E2F1,E2F3,EGLN1,EN2,FBXW7,FGF2,FOXK1,FOXK2,FZD2,GATA6,GLIS3,GREM1,GSK3B,HOXA1,HOXD3,IL6,IL7,JUN,KHDRBS1,MAPK8,MAPK9,MYD88,NCL,NCOA4,NFYA,NKX2-1,NR2C2,NR2F2,NSD3,PARK7,PAX6,PDCD10,PLAGL2,POLR1B,RAN,ROCK2,RUNX2,SATB2,SIX1,SMAD2,SMAD4,SMAD9,SNAI1,SRC,STAT1,TBK1,TCF4,THRAP3,TNF,TOP2A,TP63,VEGFA,ZBED3,ZEB1,ZEB2…
Gene Ontology - Biological Process	negative regulation of RNA biosynthetic process	experimental (any)	54	20.44	5.17e-09	ACVR2B, ARID1A,BCL7A,BIRC5,BMI1,CALR,CAV1,CDK6,CLOCK,CREB1,CUL3,DNAJB6,E2F1,FOXK1,FOXK2,FOXN3,FRK,GATA6,GLIS3,GREM1,HEXIM1,JUN,KHDRBS1,MAFK,NKX2-1,NR2F2,PAX6,PCGF6,PRAMEF7,PRAMEF8,RLIM,RUNX2,SATB2,SIX1,SMAD2,SMAD4,SMCHD1,SMURF2,SNAI1,SNAI2,SRC,STAT1,SUMO1,TASOR,TNF,TP63,TRPS1,VEGFA,ZEB1,ZEB2,ZNF148,ZNF24,ZNF268,ZNF451
Gene Ontology - Biological Process	negative regulation of nucleic acid-templated transcription	experimental (any)	54	20.42	5.17e-09	ACVR2B, ARID1A,BCL7A,BIRC5,BMI1,CALR,CAV1,CDK6,CLOCK,CREB1,CUL3,DNAJB6,E2F1,FOXK1,FOXK2,FOXN3,FRK,GATA6,GLIS3,GREM1,HEXIM1,JUN,KHDRBS1,MAFK,NKX2-1,NR2F2,PAX6,PCGF6,PRAMEF7,PRAMEF8,RLIM,RUNX2,SATB2,SIX1,SMAD2,SMAD4,SMCHD1,SMURF2,SNAI1,SNAI2,SRC,STAT1,SUMO1,TASOR,TNF,TP63,TRPS1,VEGFA,ZEB1,ZEB2,ZNF148,ZNF24,ZNF268,ZNF451
Gene Ontology - Biological Process	nucleobase-containing compound metabolic process	experimental (any)	149	94.97	7.54e-09	ABCE1, ABL1,ACVR2B,ANP32A,ARID1A,ARID2,ARID3B,ATM,BANF1,BCL11B,BCL7A,BIRC5,BMI1,BMPR1A,BTG1,CALR,CAND1,CASK,CAV1,CBLL1,CDH1,CDK6,CELF2,CIAO1,CLOCK,CREB1,CUL3,DGAT2,DHX33,DLX5,DNAJB6,E2F1,E2F3,EGLN1,EN2,EYA4,FBXW7,FGF2,FOXK1,FOXK2,FOXN3,FRK,FZD2,GATA6,GINS4,GLIS3,GLRX2,GNAS,GREM1,HEXIM1,HNRNPR,HOMEZ,HOXA1,HOXD3,HTR2A,IL6,JMY,JUN,KHDRBS1,KLHL15,LCLAT1,LCOR,LDHA,LIN28B,MAFK,MAP3K13,MAPK8,MAPK9,MBNL1…
Gene Ontology - Biological Process	gene expression	experimental (any)	143	89.74	8.14e-09	ABL1, ACVR2B,AKT2,ANP32A,ARID1A,ARID2,ARID3B,ATM,BCL11B,BCL7A,BIRC5,BMI1,BMPR1A,BTG1,CALR,CAND1,CASK,CAV1,CDH1,CDK6,CELF2,CIAO1,CLOCK,CPEB4,CREB1,CUL3,DHX33,DLX5,DNAJB6,E2F1,E2F3,EGLN1,EN2,FBXW7,FGF2,FOXK1,FOXK2,FOXN3,FRK,FZD2,G6PC,GAS1,GATA6,GLIS3,GLRX2,GREM1,GSK3B,HEXIM1,HNRNPR,HOMEZ,HOXA1,HOXD3,IGFBP5,IL6,IL7,JMY,JUN,KHDRBS1,LCOR,LIN28B,MAFK,MAP3K13,MAPK8,MAPK9,MBNL1,MTPN,MYD88,NAA30,NARS,NCL,…
Gene Ontology - Biological Process	positive regulation of transcription, DNA-templated	experimental (any)	61	25.27	8.14e-09	ABL1, ARID1A,ARID3B,ATM,BCL11B,BMPR1A,CAND1,CASK,CDH1,CLOCK,CREB1,DHX33,DLX5,E2F1,E2F3,EGLN1,EN2,FBXW7,FGF2,FOXK1,FOXK2,FZD2,GATA6,GLIS3,GREM1,HOXA1,HOXD3,IL6,JUN,NCL,NCOA4,NFYA,NKX2-1,NR2C2,NR2F2,NSD3,PARK7,PAX6,PLAGL2,RAN,RUNX2,SATB2,SIX1,SMAD2,SMAD4,SMAD9,SNAI1,SRC,STAT1,TBK1,TCF4,THRAP3,TNF,TOP2A,TP63,VEGFA,ZBED3,ZEB1,ZEB2,ZNF24,ZNF268
Gene Ontology - Biological Process	heterocycle metabolic process	experimental (any)	151	97.76	1.37e-08	ABCE1, ABL1,ACVR2B,ANP32A,ARID1A,ARID2,ARID3B,ATM,BANF1,BCL11B,BCL7A,BIRC5,BMI1,BMPR1A,BTG1,CALR,CAND1,CASK,CAV1,CBLL1,CDH1,CDK6,CELF2,CIAO1,CLOCK,CREB1,CUL3,DGAT2,DHX33,DLX5,DNAJB6,E2F1,E2F3,EGLN1,EN2,EYA4,FBXW7,FGF2,FOXK1,FOXK2,FOXN3,FRK,FZD2,G6PC,GATA6,GINS4,GLIS3,GLRX2,GNAS,GREM1,HEXIM1,HNRNPR,HOMEZ,HOXA1,HOXD3,HTR2A,IL6,JMY,JUN,KHDRBS1,KLHL15,LCLAT1,LCOR,LDHA,LIN28B,MAFK,MAP3K13,MAPK8,MAPK9,…
Gene Ontology - Biological Process	positive regulation of RNA biosynthetic process	experimental (any)	63	27	1.37e-08	ABL1, ARID1A,ARID3B,ATM,BCL11B,BMPR1A,CAND1,CASK,CDH1,CLOCK,CREB1,DHX33,DLX5,E2F1,E2F3,EGLN1,EN2,FBXW7,FGF2,FOXK1,FOXK2,FZD2,GATA6,GLIS3,GREM1,HOXA1,HOXD3,IL6,JMY,JUN,NCL,NCOA4,NFYA,NKX2-1,NR2C2,NR2F2,NSD3,PARK7,PAX6,PLAGL2,RAN,RUNX2,SATB2,SIX1,SMAD2,SMAD4,SMAD9,SNAI1,SRC,STAT1,TBK1,TCF4,THRAP3,TNF,TOP2A,TP63,VEGFA,WDR77,ZBED3,ZEB1,ZEB2,ZNF24,ZNF268
Gene Ontology - Biological Process	positive regulation of nucleic acid-templated transcription	experimental (any)	63	26.98	1.37e-08	ABL1, ARID1A,ARID3B,ATM,BCL11B,BMPR1A,CAND1,CASK,CDH1,CLOCK,CREB1,DHX33,DLX5,E2F1,E2F3,EGLN1,EN2,FBXW7,FGF2,FOXK1,FOXK2,FZD2,GATA6,GLIS3,GREM1,HOXA1,HOXD3,IL6,JMY,JUN,NCL,NCOA4,NFYA,NKX2-1,NR2C2,NR2F2,NSD3,PARK7,PAX6,PLAGL2,RAN,RUNX2,SATB2,SIX1,SMAD2,SMAD4,SMAD9,SNAI1,SRC,STAT1,TBK1,TCF4,THRAP3,TNF,TOP2A,TP63,VEGFA,WDR77,ZBED3,ZEB1,ZEB2,ZNF24,ZNF268
Gene Ontology - Biological Process	gland development	experimental (any)	30	7.646	1.65e-08	ABL1, AKT2,ATM,BCL11B,BMPR1A,CAV1,CDH1,CIT,CREB1,CUL3,FBXW7,GATA6,HOXD3,IGFBP5,JUN,NKX2-1,PAX6,PIK3CA,RAP1A,SEC63,SIX1,SMAD2,SMAD4,SNAI2,SRC,TNF,TP63,TYMS,VEGFA,WDR77
Gene Ontology - Biological Process	cellular response to organic substance	experimental (any)	87	44.46	1.69e-08	ABCE1, ABL1,ACVR2B,AKT2,ALOX15,ARID1A,ASNA1,ATM,BCL2L2,BIRC5,BMPR1A,CALR,CASK,CAV1,CCR5,CDH1,CLOCK,CPEB4,CREB1,CUL3,CXCL8,DGAT2,DLX5,E2F1,FGF2,GABRB1,GAS1,GATA6,GDAP1,GREM1,GSK3B,HNRNPDL,IFIT1,IGF1R,IGFBP5,IL24,IL6,IL7,JUN,KIF5B,KLHL15,LIFR,MAPK8,MMP1,MYD88,NCL,NCOA4,NKX2-1,NR2C2,NR2F2,PARK7,PAX6,PDCD10,PIK3CA,PIM3,PRKACB,PRKCA,PRNP,RAN,RAP1A,RAPGEF1,ROCK2,RUNX2,SATB2,SH3BP4,SIX1,SMAD2,SMAD4,SMAD…
Gene Ontology - Biological Process	regulation of cell population proliferation	experimental (any)	63	27.26	1.77e-08	ABL1, AKT2,ARID2,ATM,BCL11B,BIRC5,BMI1,BMPR1A,BTG1,CALR,CASK,CAV1,CDK6,CIAO1,CREB1,CUL3,CXCL8,DLC1,DLX5,E2F1,E2F3,FBXW7,FGF2,FGFR1OP,FRK,GATA6,GREM1,HTR2A,IGF1R,IGFBP5,IL24,IL6,IL7,JUN,LIFR,NPPC,NR2F2,PAX6,PDCD10,PRAMEF7,PRAMEF8,PRKCA,PRNP,RAPGEF1,REG3A,RNF41,RUNX2,SH3BP4,SIX1,SMAD2,SMAD4,SNAI2,SOD2,STAT1,TNF,TNFRSF9,TP63,TRIM71,UFL1,VEGFA,WDR77,ZEB1,ZNF268
Gene Ontology - Biological Process	cellular aromatic compound metabolic process	experimental (any)	151	98.43	2.07e-08	ABCE1, ABL1,ACVR2B,ANP32A,ARID1A,ARID2,ARID3B,ATM,BANF1,BCL11B,BCL7A,BIRC5,BMI1,BMPR1A,BTG1,CALR,CAND1,CASK,CAV1,CBLL1,CDH1,CDK6,CELF2,CIAO1,CLOCK,CREB1,CUL3,DGAT2,DHX33,DLX5,DNAJB6,E2F1,E2F3,EGLN1,EN2,EYA4,FBXW7,FGF2,FOXK1,FOXK2,FOXN3,FRK,FZD2,G6PC,GATA6,GINS4,GLIS3,GLRX2,GNAS,GREM1,HEXIM1,HNRNPR,HOMEZ,HOXA1,HOXD3,HTR2A,IL6,JMY,JUN,KHDRBS1,KLHL15,LCLAT1,LCOR,LDHA,LIN28B,MAFK,MAP3K13,MAPK8,MAPK9,…
Gene Ontology - Biological Process	cellular macromolecule biosynthetic process	experimental (any)	133	82.55	2.35e-08	ABL1, ACVR2B,AKT2,ARID1A,ARID2,ARID3B,ATM,BCL11B,BCL7A,BIRC5,BMI1,BMPR1A,BTG1,CALR,CAND1,CASK,CAV1,CDH1,CDK6,CIAO1,CLOCK,CPEB4,CREB1,CUL3,DHX33,DLX5,DNAJB6,E2F1,E2F3,EGLN1,EN2,EXT1,FBXW7,FGF2,FOXK1,FOXK2,FOXN3,FRK,FZD2,GATA6,GINS4,GLIS3,GLRX2,GREM1,GSK3B,GXYLT1,GXYLT2,HEXIM1,HNRNPR,HOMEZ,HOXA1,HOXD3,IGFBP5,IL6,JMY,JUN,KHDRBS1,LCOR,MAFK,MAP3K13,MAPK8,MAPK9,MCFD2,MCM9,MTPN,MYD88,NARS,NCL,NCOA4,NFYA…
Gene Ontology - Biological Process	epithelium development	experimental (any)	52	20.31	2.44e-08	ABL1, ACVR2B,AKT2,ARID1A,ATM,BCL11B,BMPR1A,BTG1,CAV1,CDK6,CLOCK,CREB1,DLC1,DLX5,EDNRA,FGF2,FZD2,GATA6,GREM1,GSK3B,IGFBP5,JUN,LCE1A,NKX2-1,NR2F2,PAX6,PDCD10,PIP5K1A,PRICKLE2,PRKACB,RAP1A,RAPGEF1,REG3A,ROCK2,SIX1,SMAD2,SMAD4,SMURF2,SNAI1,SNAI2,SOCS3,SRC,STAT1,TJP2,TNF,TP63,TRIM71,TYMS,VEGFA,WDR77,ZEB1,ZEB2
Reactome	RNA Polymerase II Transcription	predicted (union)	712	604.3	3.15e-08	ABCA6, ABL1,ACTL6A,AFF4,AGO1,AGO2,AGO3,AGO4,AKT2,AKT3,APAF1,AR,ARID1A,ARID2,ARID3A,ATAD2,ATF2,ATM,ATP1B4,ATR,AUTS2,BARD1,BCL2L11,BDNF,BID,BIRC5,BMI1,BMP2,BNIP3L,BRCA1,BRD7,BRIP1,BRPF1,BRPF3,BTG1,CALM1,CAMK2A,CAMK2D,CAMK4,CASP1,CASP10,CASP2,CAT,CBFB,CBX3,CBX4,CBX5,CBX8,CCN2,CCNB1,CCNC,CCND1,CCND2,CCNG1,CCNG2,CCNH,CCNT1,CCNT2,CDC7,CDC73,CDK1,CDK12,CDK13,CDK2,CDK5,CDK5R1,CDK6,CDKN1A,CDKN1B,CDKN2B,CH…
Gene Ontology - Biological Process	tissue development	experimental (any)	69	32.1	4.09e-08	ABL1, ACVR2B,AKT2,ALOX15,ARID1A,ARID2,ATM,BCL11B,BMPR1A,BTG1,CALR,CAV1,CDK6,CLOCK,CNNM4,CREB1,DGAT2,DLC1,DLX5,EDNRA,EGLN1,EXT1,FGF2,FZD2,GATA6,GNAS,GPCPD1,GREM1,GSK3B,HOXD3,IGFBP5,IL6,JUN,LCE1A,MTPN,NKX2-1,NPPC,NR2F2,PAX6,PDCD10,PIK3CA,PIP5K1A,PRICKLE2,PRKACB,RAP1A,RAPGEF1,REG3A,ROCK2,RUNX2,SATB2,SIX1,SMAD2,SMAD4,SMURF2,SNAI1,SNAI2,SOCS3,SRC,STAT1,TJP2,TNF,TP63,TRIM71,TRPS1,TYMS,VEGFA,WDR77,ZEB1,…
Gene Ontology - Biological Process	regulation of cellular process	experimental (any)	219	166.9	4.24e-08	ABCE1, ABL1,ACVR2B,AKT2,ALOX15,ANKRD13B,ANP32A,ARHGEF28,ARID1A,ARID2,ARID3B,ARPP19,ASAP1,ASNA1,ASPA,ATM,BCL11B,BCL2L2,BCL7A,BIRC5,BMI1,BMPR1A,BTG1,CALR,CAND1,CASK,CAV1,CBLL1,CCR5,CCSAP,CDC42SE2,CDH1,CDK6,CDKL2,CIAO1,CIT,CLOCK,CPEB4,CREB1,CUL3,CXCL8,CXXC4,DAZAP2,DGAT2,DHX33,DLC1,DLX5,DNAJB6,DUSP5,DYNLT1,DYRK3,E2F1,E2F3,EDNRA,EGLN1,EN2,EXT1,FBXL5,FBXW7,FGF2,FGFR1OP,FMNL2,FOXK1,FOXK2,FOXN3,FRK,FYCO1…
Gene Ontology - Molecular Function	DNA-binding transcription factor activity	experimental (any)	74	35.07	5.18e-08	ARID1A, ARID2,ARID3B,BCL11B,BMPR1A,CAV1,CLOCK,CREB1,DHX33,DLX5,E2F1,E2F3,EGLN1,EN2,FOXK1,FOXK2,FOXN3,FZD2,GATA6,GLIS3,GREM1,HOMEZ,HOXA1,HOXD3,IL6,JMY,JUN,LCOR,MAFK,MAP3K13,MAPK8,MAPK9,MTPN,MYD88,NFYA,NKX2-1,NR2C2,NR2F2,PARK7,PAX6,PCGF6,PLAGL2,PRNP,RLIM,RNF41,RUNX2,SATB2,SIX1,SMAD2,SMAD4,SMAD9,SNAI1,SNAI2,STAT1,SUMO1,SYK,TCF4,TNF,TP63,TRPS1,TSC22D2,UFL1,VEGFA,ZBED3,ZEB1,ZEB2,ZNF148,ZNF200,ZNF24,ZN…
Gene Ontology - Molecular Function	phosphotransferase activity, alcohol group as acceptor	experimental (any)	53	21.2	5.18e-08	ABL1, ACVR2B,AKT2,ATM,BMPR1A,CASK,CAV1,CDK6,CDKL2,CERKL,CIT,DAZAP2,DUSP5,DYRK3,FBXW7,FGF2,FGFR1OP,FRK,G6PC,GREM1,GSK3B,HEXIM1,HTR2A,IGF1R,IPMK,IPO7,MAP3K13,MAPK8,MAPK9,MIDN,NEK3,NR2F2,PARK7,PDCD10,PIK3CA,PIM3,PIP5K1A,PRKACB,PRKCA,PRNP,RAP1A,RAP2B,RAPGEF1,ROCK2,SOCS3,SRC,SYK,TBK1,TNF,TPD52L1,UVRAG,VEGFA,ZEB2
Gene Ontology - Molecular Function	transferase activity	experimental (any)	87	45.12	5.18e-08	ABL1, ACVR2B,AKT2,ATM,BMI1,BMPR1A,CASK,CAV1,CBLL1,CDK6,CDKL2,CERKL,CIT,CLOCK,DAZAP2,DGAT2,DUSP5,DYRK3,EXT1,FBXL3,FBXL5,FBXW7,FGF2,FGFR1OP,FRK,G6PC,GREM1,GSK3B,GSTO2,GXYLT1,GXYLT2,HECTD1,HEXIM1,HTR2A,IGF1R,IPMK,IPO7,LCLAT1,MAP3K13,MAPK8,MAPK9,MARCH3,MIDN,NAA30,NEK3,NR2F2,NSD3,PARK7,PDCD10,PIK3CA,PIM3,PIP5K1A,POLI,PRKACB,PRKCA,PRNP,PSAT1,RAP1A,RAP2B,RAPGEF1,RLIM,RMND5A,RNF141,RNF41,ROCK2,SERINC1,SM…
Gene Ontology - Biological Process	positive regulation of transcription by RNA polymerase II	experimental (any)	49	18.94	5.53e-08	ABL1, ARID3B,ATM,BCL11B,BMPR1A,CAND1,CASK,CLOCK,CREB1,DLX5,E2F1,E2F3,EGLN1,EN2,FBXW7,FGF2,FOXK2,GATA6,GLIS3,GREM1,HOXA1,HOXD3,IL6,JUN,NCL,NKX2-1,NR2C2,PARK7,PAX6,PLAGL2,RUNX2,SATB2,SIX1,SMAD2,SMAD4,SMAD9,STAT1,TBK1,TCF4,THRAP3,TNF,TOP2A,TP63,VEGFA,ZBED3,ZEB1,ZEB2,ZNF24,ZNF268
Gene Ontology - Biological Process	positive regulation of macromolecule biosynthetic process	experimental (any)	67	31.34	9.01e-08	ABL1, AKT2,ARID1A,ARID3B,ATM,BCL11B,BMPR1A,CAND1,CASK,CDH1,CLOCK,CREB1,DHX33,DLX5,E2F1,E2F3,EGLN1,EN2,FBXW7,FGF2,FOXK1,FOXK2,FZD2,GATA6,GLIS3,GREM1,HOXA1,HOXD3,IL6,JMY,JUN,KHDRBS1,MTPN,NCL,NCOA4,NFYA,NKX2-1,NR2C2,NR2F2,NSD3,PARK7,PAX6,PLAGL2,RAN,RUNX2,SATB2,SIX1,SMAD2,SMAD4,SMAD9,SNAI1,SRC,STAT1,SYK,TBK1,TCF4,THRAP3,TNF,TOP2A,TP63,VEGFA,WDR77,ZBED3,ZEB1,ZEB2,ZNF24,ZNF268
Gene Ontology - Biological Process	cell population proliferation	experimental (any)	69	32.86	9.87e-08	ABL1, AKT2,ARID2,ATM,BCL11B,BCL2L2,BIRC5,BMI1,BMPR1A,BTG1,CALR,CASK,CAV1,CDK6,CIAO1,CREB1,CUL3,CXCL8,DLC1,DLX5,E2F1,E2F3,EDNRA,FBXW7,FGF2,FGFR1OP,FRK,GATA6,GINS4,GREM1,HTR2A,IGF1R,IGFBP5,IL24,IL6,IL7,JUN,LIFR,NPPC,NR2F2,PAX6,PDCD10,PRAMEF7,PRAMEF8,PRKCA,PRNP,RAPGEF1,REG3A,RNF41,RUNX2,SH3BP4,SIX1,SMAD2,SMAD4,SNAI2,SOD2,SRC,STAT1,TBK1,TNF,TNFRSF9,TP63,TRIM71,UFL1,VEGFA,WDR77,ZEB1,ZEB2,ZNF268
Gene Ontology - Biological Process	epithelial cell differentiation	experimental (any)	35	11.01	9.87e-08	ABL1, ACVR2B,AKT2,BCL11B,BTG1,CAV1,CDK6,CLOCK,CREB1,DLX5,FZD2,GATA6,GREM1,GSK3B,JUN,LCE1A,NKX2-1,NR2F2,PAX6,PIP5K1A,RAP1A,RAPGEF1,REG3A,ROCK2,SIX1,SMAD4,STAT1,TJP2,TNF,TP63,TYMS,VEGFA,WDR77,ZEB1,ZEB2
Gene Ontology - Biological Process	positive regulation of cellular biosynthetic process	experimental (any)	69	32.9	9.87e-08	ABL1, AKT2,ARID1A,ARID3B,ARPP19,ATM,BCL11B,BMPR1A,CAND1,CASK,CDH1,CLOCK,CREB1,DGAT2,DHX33,DLX5,E2F1,E2F3,EGLN1,EN2,FBXW7,FGF2,FOXK1,FOXK2,FZD2,GATA6,GLIS3,GREM1,HOXA1,HOXD3,HTR2A,IL6,JMY,JUN,KHDRBS1,NCL,NCOA4,NFYA,NKX2-1,NR2C2,NR2F2,NSD3,PARK7,PAX6,PLAGL2,RAN,RUNX2,SATB2,SIX1,SMAD2,SMAD4,SMAD9,SNAI1,SRC,STAT1,SYK,TBK1,TCF4,THRAP3,TNF,TOP2A,TP63,VEGFA,WDR77,ZBED3,ZEB1,ZEB2,ZNF24,ZNF268
Gene Ontology - Molecular Function	sequence-specific DNA binding	experimental (any)	44	16.11	1.01e-07	ABL1, ARID3B,BCL11B,CLOCK,CREB1,DHX33,DLX5,E2F1,E2F3,FBXW7,FOXK1,FOXK2,FOXN3,HOXA1,HOXD3,JUN,MAFK,MAPK8,MTPN,NCL,NFYA,NKX2-1,NR2C2,NR2F2,PAX6,PLAGL2,RUNX2,SATB2,SIX1,SMAD2,SMAD4,SNAI1,SNAI2,STAT1,TCF4,THRAP3,TP63,TRPS1,WDR77,ZEB1,ZEB2,ZNF148,ZNF24,ZNF704
Gene Ontology - Biological Process	regulation of cell motility	experimental (any)	42	15.07	1.04e-07	ABL1, AKT2,ARID2,ATM,BMPR1A,CALR,CAV1,CBLL1,CCSAP,CDH1,CDK6,CXCL8,DLC1,FBXW7,FGF2,FGFR1OP,GREM1,IGF1R,IGFBP5,IL24,IL6,JUN,KIF2A,MCTP1,NKX2-1,NR2F2,PARD6B,PAX6,PDCD10,PRKCA,RAP2B,RNF41,ROCK2,SMURF2,SNAI1,SNAI2,SOD2,SPATA13,SRC,TNF,VEGFA,ZNF268
Gene Ontology - Biological Process	negative regulation of cell population proliferation	experimental (any)	36	11.66	1.17e-07	ARID2, ATM,BCL11B,BTG1,CASK,CAV1,CDK6,CXCL8,DLC1,E2F1,E2F3,FBXW7,FRK,GREM1,IGFBP5,IL24,IL6,JUN,NPPC,NR2F2,PAX6,PDCD10,PRNP,RAPGEF1,RNF41,SH3BP4,SMAD2,SMAD4,SNAI2,SOD2,STAT1,TNF,TNFRSF9,WDR77,ZEB1,ZNF268
Gene Ontology - Biological Process	regulation of cellular component movement	experimental (any)	44	16.36	1.17e-07	ABL1, AKT2,ARID2,ATM,BMPR1A,CALR,CAV1,CBLL1,CCSAP,CDH1,CDK6,CXCL8,DLC1,FBXW7,FGF2,FGFR1OP,GREM1,IGF1R,IGFBP5,IL24,IL6,JUN,KCNJ2,KIF2A,MCTP1,NKX2-1,NR2F2,PARD6B,PAX6,PDCD10,PRKCA,RAP2B,RNF41,ROCK2,SMURF2,SNAI1,SNAI2,SOD2,SPATA13,SRC,SUMO1,TNF,VEGFA,ZNF268
Gene Ontology - Biological Process	regulation of transcription by RNA polymerase II	experimental (any)	85	45.05	1.19e-07	ABL1, ACVR2B,ARID1A,ARID2,ARID3B,ATM,BCL11B,BMI1,BMPR1A,CALR,CAND1,CASK,CAV1,CDK6,CIAO1,CLOCK,CREB1,CUL3,DLX5,E2F1,E2F3,EGLN1,EN2,FBXW7,FGF2,FOXK1,FOXK2,FOXN3,FRK,GATA6,GLIS3,GREM1,HEXIM1,HOMEZ,HOXA1,HOXD3,IL6,JMY,JUN,LCOR,MAFK,NCL,NFYA,NKX2-1,NR2C2,NR2F2,PARK7,PAX6,PCGF6,PLAGL2,RLIM,RUNX2,SATB2,SIX1,SMAD2,SMAD4,SMAD9,SMURF2,SNAI1,SNAI2,SOD2,STAT1,SUMO1,TBK1,TCF4,THRAP3,TNF,TOP2A,TP63,TRPS1,TSC22…
Gene Ontology - Biological Process	biosynthetic process	experimental (any)	154	104.3	1.57e-07	ABL1, ACVR2B,AKT2,ALOX15,ARID1A,ARID2,ARID3B,ARPP19,ASPA,ATM,BCL11B,BCL7A,BIRC5,BMI1,BMPR1A,BTG1,CALR,CAND1,CASK,CAV1,CDH1,CDK6,CERKL,CIAO1,CLOCK,CPEB4,CREB1,CUL3,DGAT2,DHX33,DLX5,DNAJB6,E2F1,E2F3,EGLN1,EN2,EXT1,FBXW7,FGF2,FOXK1,FOXK2,FOXN3,FRK,FZD2,G6PC,GATA6,GINS4,GLIS3,GLRX2,GREM1,GSK3B,GSTO2,GXYLT1,GXYLT2,HEXIM1,HNRNPR,HOMEZ,HOXA1,HOXD3,HTR2A,IGFBP5,IL6,IPMK,JMY,JUN,KHDRBS1,LCLAT1,LCOR,MAFK,M…
Gene Ontology - Biological Process	regulation of cell migration	experimental (any)	40	14.14	1.57e-07	ABL1, AKT2,ARID2,ATM,BMPR1A,CALR,CAV1,CBLL1,CDH1,CXCL8,DLC1,FBXW7,FGF2,FGFR1OP,GREM1,IGF1R,IGFBP5,IL24,IL6,JUN,KIF2A,MCTP1,NKX2-1,NR2F2,PARD6B,PAX6,PDCD10,PRKCA,RAP2B,RNF41,ROCK2,SMURF2,SNAI1,SNAI2,SOD2,SPATA13,SRC,TNF,VEGFA,ZNF268
Gene Ontology - Molecular Function	kinase activity	experimental (any)	54	22.88	1.64e-07	ABL1, ACVR2B,AKT2,ATM,BMPR1A,CASK,CAV1,CDK6,CDKL2,CERKL,CIT,DAZAP2,DUSP5,DYRK3,FBXW7,FGF2,FGFR1OP,FRK,GREM1,GSK3B,HEXIM1,HTR2A,IGF1R,IPMK,IPO7,MAP3K13,MAPK8,MAPK9,MIDN,NEK3,NR2F2,PARK7,PDCD10,PIK3CA,PIM3,PIP5K1A,PRKACB,PRKCA,PRNP,RAP1A,RAP2B,RAPGEF1,ROCK2,SOCS3,SOCS6,SRC,SYK,TBK1,TJP2,TNF,TPD52L1,UVRAG,VEGFA,ZEB2
Gene Ontology - Biological Process	cellular nitrogen compound metabolic process	experimental (any)	155	105.9	2.54e-07	ABCE1, ABL1,ACVR2B,AKT2,ANP32A,ARID1A,ARID2,ARID3B,ATM,BANF1,BCL11B,BCL7A,BIRC5,BMI1,BMPR1A,BTG1,CALR,CAND1,CASK,CAV1,CBLL1,CDH1,CDK6,CELF2,CIAO1,CLOCK,CPEB4,CREB1,CUL3,DGAT2,DHX33,DLX5,DNAJB6,E2F1,E2F3,EGLN1,EN2,EYA4,FBXW7,FGF2,FOXK1,FOXK2,FOXN3,FRK,FZD2,G6PC,GATA6,GINS4,GLIS3,GLRX2,GNAS,GREM1,HEXIM1,HNRNPR,HOMEZ,HOXA1,HOXD3,HTR2A,IGFBP5,IL6,JMY,JUN,KHDRBS1,KLHL15,LCLAT1,LCOR,LDHA,LIN28B,MAFK,MA…
Gene Ontology - Molecular Function	protein kinase activity	experimental (any)	48	19.37	2.64e-07	ABL1, ACVR2B,AKT2,ATM,BMPR1A,CASK,CAV1,CDK6,CDKL2,CIT,DAZAP2,DUSP5,DYRK3,FBXW7,FGF2,FGFR1OP,FRK,GREM1,GSK3B,HEXIM1,HTR2A,IGF1R,IPO7,MAP3K13,MAPK8,MAPK9,NEK3,NR2F2,PARK7,PDCD10,PIK3CA,PIM3,PRKACB,PRKCA,PRNP,RAP1A,RAP2B,RAPGEF1,ROCK2,SOCS3,SRC,SYK,TBK1,TNF,TPD52L1,UVRAG,VEGFA,ZEB2
Gene Ontology - Biological Process	negative regulation of transcription by RNA polymerase II	experimental (any)	39	13.96	3.4e-07	ACVR2B, ARID1A,BMI1,CALR,CAV1,CDK6,CUL3,E2F1,FOXK1,FOXK2,FRK,GATA6,GLIS3,HEXIM1,JUN,MAFK,NKX2-1,NR2F2,PAX6,PCGF6,RLIM,SATB2,SIX1,SMAD2,SMAD4,SMURF2,SNAI1,SNAI2,STAT1,SUMO1,TNF,TP63,TRPS1,VEGFA,ZEB1,ZEB2,ZNF148,ZNF268,ZNF451
Reactome	Generic Transcription Pathway	predicted (union)	641	545.5	4.15e-07	ABCA6, ABL1,ACTL6A,AGO1,AGO2,AGO3,AGO4,AKT2,AKT3,APAF1,AR,ARID1A,ARID2,ARID3A,ATAD2,ATF2,ATM,ATP1B4,ATR,AUTS2,BARD1,BCL2L11,BDNF,BID,BIRC5,BMI1,BMP2,BNIP3L,BRCA1,BRD7,BRIP1,BRPF1,BRPF3,BTG1,CALM1,CAMK2A,CAMK2D,CAMK4,CASP1,CASP10,CASP2,CAT,CBFB,CBX3,CBX4,CBX5,CBX8,CCN2,CCNB1,CCNC,CCND1,CCND2,CCNG1,CCNG2,CCNH,CCNT1,CCNT2,CDC7,CDK1,CDK12,CDK13,CDK2,CDK5,CDK5R1,CDK6,CDKN1A,CDKN1B,CDKN2B,CHEK1,CHM,CIT…
Gene Ontology - Biological Process	tube morphogenesis	experimental (any)	40	14.72	4.53e-07	ABL1, ACVR2B,ARID1A,ARID2,BMPR1A,BTG1,CAV1,CXCL8,DLC1,EDNRA,EGLN1,FBXW7,FGF2,FZD2,GATA6,GREM1,HOXA1,IL6,JUN,NCL,NKX2-1,NR2F2,PDCD10,PIK3CA,PRKACB,PRKCA,RAP1A,ROCK2,SIX1,SMAD2,SMAD4,SRC,STAT1,SYK,TNF,TP63,TRIM71,VEGFA,ZEB1,ZEB2
KEGG	Pathways in cancer	experimental (any)	25	6.416	5.04e-07	ABL1, AKT2,BIRC5,CDH1,CDK6,CXCL8,E2F1,E2F3,EGLN1,FGF2,FZD2,GSK3B,IGF1R,IL6,JUN,MAPK8,MAPK9,MMP1,NCOA4,PIK3CA,PRKCA,SMAD2,SMAD4,STAT1,VEGFA
Gene Ontology - Cellular Component	nucleus	experimental (any)	171	120.2	5.34e-07	ABL1, AKT2,ANP32A,ARID1A,ARID2,ARID3B,ARPP19,ASNA1,ASPA,ATM,BANF1,BCL11B,BIRC5,BMI1,BMPR1A,BTG1,C15orf48,CALR,CAND1,CASK,CBLL1,CDK6,CDKL2,CELF2,CERKL,CIT,CLOCK,CPEB4,CREB1,CUL3,DAZAP2,DDX3Y,DHX33,DLC1,DLX5,DNAJB6,DNTTIP2,DUSP5,DYRK3,E2F1,E2F3,EGLN1,EN2,FBXL3,FBXW7,FGF2,FGFR1OP,FOXK1,FOXK2,FOXN3,FRK,GABRB1,GATA6,GDAP1,GINS4,GLIS3,GLRX2,GSK3B,HELZ,HEXIM1,HNRNPDL,HNRNPR,HOMEZ,HOXA1,HOXD3,IPMK,IPO7,J…
Gene Ontology - Biological Process	tube development	experimental (any)	45	17.96	5.66e-07	ABL1, ACVR2B,ARID1A,ARID2,BMPR1A,BTG1,CAV1,CREB1,CXCL8,DLC1,EDNRA,EGLN1,FBXW7,FGF2,FZD2,GATA6,GREM1,HOXA1,IGFBP5,IL6,JUN,NCL,NKX2-1,NR2F2,PAX6,PDCD10,PIK3CA,PRKACB,PRKCA,RAP1A,ROCK2,SIX1,SLC23A1,SMAD2,SMAD4,SRC,STAT1,SYK,TNF,TP63,TRIM71,TYMS,VEGFA,ZEB1,ZEB2
Gene Ontology - Molecular Function	protein serine/threonine kinase activity	experimental (any)	38	13.73	6.25e-07	ABL1, ACVR2B,AKT2,ATM,BMPR1A,CASK,CAV1,CDK6,CIT,DAZAP2,DUSP5,DYRK3,FGF2,GSK3B,HEXIM1,HTR2A,IGF1R,IPO7,MAP3K13,MAPK8,MAPK9,NEK3,NR2F2,PDCD10,PIK3CA,PIM3,PRKACB,PRKCA,RAPGEF1,ROCK2,SRC,SYK,TBK1,TNF,TPD52L1,UVRAG,VEGFA,ZEB2
Gene Ontology - Biological Process	macromolecule metabolic process	experimental (any)	199	150.5	6.52e-07	ABCE1, ABL1,ACVR2B,AKT2,ALOX15,ANKRD13B,ANP32A,ARID1A,ARID2,ARID3B,ARPP19,ATM,BANF1,BCL11B,BCL7A,BIRC5,BMI1,BMPR1A,BTG1,CALR,CAND1,CASK,CAV1,CBLL1,CCR5,CDH1,CDK6,CDKL2,CELF2,CIAO1,CIT,CLOCK,CPEB4,CREB1,CUL3,CXCL8,DAZAP2,DGAT2,DHX33,DLC1,DLX5,DNAJB6,DUSP5,DYRK3,E2F1,E2F3,EGLN1,EN2,EXT1,EYA4,FBXL3,FBXL5,FBXW7,FGF2,FGFR1OP,FOXK1,FOXK2,FOXN3,FRK,FZD2,G6PC,GAS1,GATA6,GINS4,GLIS3,GLRX2,GNAS,GREM1,GSK3B…
WikiPathways	Androgen receptor signaling pathway	experimental (any)	14	1.804	7.02e-07	CALR, CAV1,CREB1,GSK3B,JUN,NCOA4,NR2C2,PARK7,RAN,ROCK2,RUNX2,SMAD4,SRC,SUMO1
Gene Ontology - Biological Process	positive regulation of cell differentiation	experimental (any)	43	16.85	7.11e-07	ABL1, ACVR2B,ASPA,BMPR1A,BTG1,CALR,CREB1,DYNLT1,E2F1,FGF2,GATA6,GNAS,GREM1,HOXD3,HTR2A,IL6,IL7,JUN,MAP3K13,MAPK9,NPPC,PAX6,PRKCA,RAP1A,RAPGEF1,RUNX2,SMAD2,SMAD4,SNAI1,SNAI2,SOCS3,SOD2,STAT1,SYK,TCF4,TNF,TP63,UFL1,VEGFA,WIF1,ZEB1,ZEB2,ZNF268
Gene Ontology - Biological Process	regulation of locomotion	experimental (any)	42	16.32	8.21e-07	ABL1, AKT2,ARID2,ATM,BMPR1A,CALR,CAV1,CBLL1,CCSAP,CDH1,CDK6,CXCL8,DLC1,FBXW7,FGF2,FGFR1OP,GREM1,IGF1R,IGFBP5,IL24,IL6,JUN,KIF2A,MCTP1,NKX2-1,NR2F2,PARD6B,PAX6,PDCD10,PRKCA,RAP2B,RNF41,ROCK2,SMURF2,SNAI1,SNAI2,SOD2,SPATA13,SRC,TNF,VEGFA,ZNF268
Gene Ontology - Biological Process	cell motility	experimental (any)	55	24.99	9.33e-07	ABL1, AKT2,ARID2,ATM,BCL11B,BMPR1A,BTG1,CALR,CAV1,CBLL1,CCR5,CCSAP,CDH1,CDK6,CUL3,CXCL8,DLC1,DNAAF2,FBXW7,FGF2,FGFR1OP,GREM1,IGF1R,IGFBP5,IL24,IL6,JMY,JUN,KIF2A,MCTP1,MMP1,NKX2-1,NR2F2,PARD6B,PAX6,PDCD10,PIK3CA,PIP5K1A,PRKCA,RAP2B,RNF41,ROCK2,SATB2,SIX1,SMURF2,SNAI1,SNAI2,SOD2,SPATA13,SRC,SYK,TNF,VEGFA,ZEB2,ZNF268
Gene Ontology - Biological Process	regulation of cell death	experimental (any)	61	29.19	9.33e-07	ABL1, AKT2,ATM,BCL11B,BCL2L2,BIRC5,BTG1,CALR,CAV1,CCR5,CPEB4,CREB1,DLC1,DNAJB6,DYNLT1,DYRK3,E2F1,E2F3,EGLN1,EN2,FBXW7,FGF2,GAS1,GATA6,GREM1,GSK3B,IGF1R,IL6,IL7,JMY,JUN,MAPK8,MAPK9,MYD88,PARK7,PDCD10,PIK3CA,PIM3,PLAGL2,PRAMEF7,PRAMEF8,PRKCA,PRNP,RGL2,SIX1,SMAD4,SNAI1,SNAI2,SOCS3,SOD2,SON,SRC,STAT1,TBK1,TNF,TOP2A,TP63,TPD52L1,UFL1,VEGFA,ZNF268
Gene Ontology - Biological Process	cell death	experimental (any)	72	37.37	1.03e-06	ABL1, AKT2,ATM,BCL11B,BCL2L2,BIRC5,BTG1,CALR,CAV1,CCR5,CIT,CLPTM1L,CPEB4,CREB1,CUL3,DLC1,DNAJB6,DYNLT1,DYRK3,E2F1,E2F3,EGLN1,EN2,FBXW7,FGF2,GAS1,GATA6,GLRX2,GREM1,GSK3B,HTR2A,IGF1R,IL24,IL6,IL7,IPMK,JMY,JUN,LCE1A,MAPK8,MAPK9,MYD88,PARK7,PDCD10,PIK3CA,PIM3,PLAGL2,PRAMEF7,PRAMEF8,PRKCA,PRNP,RGL2,RNF41,SH3GLB1,SIX1,SMAD4,SNAI1,SNAI2,SOCS3,SOD2,SON,SRC,STAT1,TBK1,TNF,TNFRSF9,TOP2A,TP63,TPD52L1,UFL1,V…
Gene Ontology - Biological Process	nitrogen compound metabolic process	experimental (any)	208	160.7	1.03e-06	ABCE1, ABL1,ACVR2B,AKT2,ALOX15,ANP32A,ARID1A,ARID2,ARID3B,ARPP19,ASPA,ATM,BANF1,BCL11B,BCL7A,BIRC5,BMI1,BMPR1A,BTG1,CALR,CAND1,CASK,CAV1,CBLL1,CCR5,CDH1,CDK6,CDKL2,CELF2,CERKL,CIAO1,CIT,CLOCK,CPEB4,CREB1,CUL3,DAZAP2,DGAT2,DHX33,DLC1,DLX5,DNAJB6,DUSP5,DYRK3,E2F1,E2F3,EGLN1,EN2,EXT1,EYA4,FBXL3,FBXL5,FBXW7,FGF2,FGFR1OP,FOXK1,FOXK2,FOXN3,FRK,FZD2,G6PC,GAS1,GATA6,GINS4,GLIS3,GLRX2,GNAS,GREM1,GSK3B,GST…
Gene Ontology - Biological Process	phosphorylation	experimental (any)	75	39.75	1.13e-06	ABL1, ACVR2B,AKT2,ALOX15,ATM,BIRC5,BMPR1A,CASK,CAV1,CCR5,CDK6,CDKL2,CERKL,CIT,CREB1,CUL3,DAZAP2,DHX33,DUSP5,DYRK3,FBXW7,FGF2,FGFR1OP,FOXK1,FOXK2,FRK,GREM1,GSK3B,HEXIM1,HTR2A,IGF1R,IL24,IL6,IL7,IPMK,IPO7,JUN,LDHA,MAP3K13,MAPK8,MAPK9,MIDN,NEK3,NR2F2,NUP50,PARK7,PAX6,PDCD10,PIK3CA,PIM3,PIP5K1A,PRKACB,PRKCA,PRNP,RAP1A,RAP2B,RAPGEF1,RASA2,RASAL2,RNF41,ROCK2,SMAD2,SMAD4,SOCS3,SOCS6,SRC,SYK,TBK1,TJP2,TN…
Gene Ontology - Biological Process	protein phosphorylation	experimental (any)	65	32.33	1.17e-06	ABL1, ACVR2B,AKT2,ALOX15,ATM,BIRC5,BMPR1A,CASK,CAV1,CCR5,CDK6,CDKL2,CIT,CREB1,CUL3,DAZAP2,DHX33,DUSP5,DYRK3,FBXW7,FGF2,FGFR1OP,FRK,GREM1,GSK3B,HEXIM1,HTR2A,IGF1R,IL24,IL6,IL7,IPO7,JUN,MAP3K13,MAPK8,MAPK9,NEK3,NR2F2,PARK7,PAX6,PDCD10,PIK3CA,PIM3,PRKACB,PRKCA,PRNP,RAP1A,RAP2B,RAPGEF1,RASA2,RASAL2,RNF41,ROCK2,SMAD2,SMAD4,SOCS3,SRC,SYK,TBK1,TNF,TPD52L1,UVRAG,VEGFA,ZBED3,ZEB2
Gene Ontology - Molecular Function	DNA binding	experimental (any)	74	39.13	1.25e-06	ABL1, ARID1A,ARID2,ARID3B,ATM,BANF1,BCL11B,CALR,CLOCK,CREB1,CXXC4,DDX3Y,DHX33,DLX5,DNAJB6,E2F1,E2F3,FBXW7,FOXK1,FOXK2,FOXN3,GATA6,GLIS3,HOMEZ,HOXA1,HOXD3,JUN,KHDRBS1,LCOR,MAFK,MAPK8,MCM9,MTPN,NCL,NFYA,NKX2-1,NR2C2,NR2F2,PARK7,PAX6,PCGF6,PLAGL2,POLI,POLR1B,RNF141,RUNX2,SATB2,SIX1,SMAD2,SMAD4,SMAD9,SMCHD1,SNAI1,SNAI2,SON,STAT1,SUMO1,TCF4,THRAP3,TNF,TOP2A,TP63,TRPS1,WDR77,ZBED3,ZEB1,ZEB2,ZNF148,ZNF2…
Gene Ontology - Biological Process	locomotion	experimental (any)	60	28.86	1.37e-06	ABL1, AKT2,ARID2,ATM,BCL11B,BMPR1A,BTG1,CALR,CAV1,CBLL1,CCR5,CCSAP,CDH1,CDK6,CREB1,CUL3,CXCL8,DLC1,DLX5,DNAAF2,ENAH,EXT1,FBXW7,FGF2,FGFR1OP,GREM1,IGF1R,IGFBP5,IL24,IL6,JMY,JUN,KIF2A,MCTP1,MMP1,NKX2-1,NR2F2,PARD6B,PAX6,PDCD10,PIK3CA,PIP5K1A,PRKCA,RAP2B,RNF41,ROCK2,SATB2,SIX1,SMAD4,SMURF2,SNAI1,SNAI2,SOD2,SPATA13,SRC,SYK,TNF,VEGFA,ZEB2,ZNF268
Gene Ontology - Biological Process	response to organic substance	experimental (any)	93	54.3	1.51e-06	ABCE1, ABL1,ACVR2B,AKT2,ALOX15,ARID1A,ASNA1,ATM,BCL2L2,BIRC5,BMPR1A,CALR,CASK,CAV1,CCR5,CDH1,CLOCK,CPEB4,CREB1,CUL3,CXCL8,DGAT2,DLX5,E2F1,FGF2,GABRB1,GAS1,GATA6,GDAP1,GLRX2,GREM1,GSK3B,HNRNPDL,HTR2A,IFIT1,IGF1R,IGFBP5,IL24,IL6,IL7,JUN,KIF5B,KLHL15,LIFR,MAPK8,MMP1,MYD88,NCL,NCOA4,NKX2-1,NPPC,NR2C2,NR2F2,PARK7,PAX6,PDCD10,PIK3CA,PIM3,PRKACB,PRKCA,PRNP,RAN,RAP1A,RAPGEF1,RGS17,ROCK2,RUNX2,SATB2,SH3BP…
Gene Ontology - Biological Process	transcription by RNA polymerase II	experimental (any)	85	47.86	1.51e-06	ABL1, ACVR2B,ARID1A,ARID2,ARID3B,ATM,BCL11B,BMI1,BMPR1A,CALR,CAND1,CASK,CAV1,CDK6,CIAO1,CLOCK,CREB1,CUL3,DLX5,E2F1,E2F3,EGLN1,EN2,FBXW7,FGF2,FOXK1,FOXK2,FOXN3,FRK,GATA6,GLIS3,GREM1,HEXIM1,HOMEZ,HOXA1,HOXD3,IL6,JMY,JUN,LCOR,MAFK,NCL,NFYA,NKX2-1,NR2C2,NR2F2,PARK7,PAX6,PCGF6,PLAGL2,RLIM,RUNX2,SATB2,SIX1,SMAD2,SMAD4,SMAD9,SMURF2,SNAI1,SNAI2,SOD2,STAT1,SUMO1,TBK1,TCF4,THRAP3,TNF,TOP2A,TP63,TRPS1,TSC22…
Gene Ontology - Biological Process	transcription by RNA polymerase II	predicted (intersection)	861	728.8	1.61e-06	ABL1, ABLIM3,ACTR3,ACVR1,ACVR2A,ACVR2B,ADCYAP1,ADNP2,AEBP2,AFF4,AGO1,AHI1,AHR,AHRR,AJUBA,ANXA4,APP,AR,ARID1A,ARID2,ARID5B,ARNT2,ARNTL,ARNTL2,ASXL1,ASXL2,ATF2,ATF6,ATF7,ATF7IP,ATM,ATN1,ATOH8,ATP1B4,ATRX,BACH2,BAG3,BAZ2B,BBX,BCL11B,BCOR,BHLHE41,BMI1,BMP10,BMP2,BMP5,BMPER,BMPR1A,BMPR1B,BMPR2,BNC1,BNC2,BPTF,BRCA1,BRIP1,C5AR1,CALR,CAMTA1,CAND1,CARF,CARHSP1,CASK,CAVIN4,CBFB,CBX5,CCN2,CCNB1,CCNC,CCNT2,C…
Gene Ontology - Biological Process	positive regulation of cell population proliferation	experimental (any)	40	15.58	1.68e-06	ABL1, AKT2,BIRC5,BMI1,BMPR1A,CALR,CDK6,CIAO1,CUL3,DLX5,E2F1,E2F3,FGF2,FGFR1OP,GATA6,GREM1,HTR2A,IGF1R,IGFBP5,IL24,IL6,IL7,JUN,LIFR,PAX6,PDCD10,PRAMEF7,PRAMEF8,PRKCA,REG3A,RUNX2,SIX1,SMAD4,STAT1,TNF,TP63,UFL1,VEGFA,WDR77,ZNF268
Gene Ontology - Biological Process	negative regulation of cell death	experimental (any)	43	17.63	2.11e-06	ABL1, AKT2,BCL11B,BCL2L2,BIRC5,CAV1,CCR5,CPEB4,CREB1,DNAJB6,DYNLT1,DYRK3,EN2,FGF2,GATA6,GREM1,GSK3B,IGF1R,IL6,IL7,JUN,MAPK8,MYD88,PARK7,PDCD10,PIK3CA,PIM3,PRAMEF7,PRAMEF8,PRKCA,RGL2,SIX1,SMAD4,SNAI1,SNAI2,SOCS3,SOD2,SON,SRC,TNF,UFL1,VEGFA,ZNF268
Gene Ontology - Biological Process	animal organ morphogenesis	experimental (any)	43	17.71	2.37e-06	ABL1, ACVR2B,ARID1A,ARID2,BCL11B,BMPR1A,CAV1,CNNM4,CUL3,DLC1,DLX5,EGLN1,FBXW7,FGF2,FOXN3,FZD2,GATA6,GNAS,GREM1,HOXA1,HOXD3,IGFBP5,IL7,JUN,NKX2-1,NPPC,PAX6,PRICKLE2,RUNX2,SATB2,SIX1,SMAD2,SMAD4,SMURF2,SNAI1,SNAI2,SRC,STAT1,SYK,TNF,TP63,VEGFA,ZEB1
Gene Ontology - Biological Process	regulation of apoptotic process	experimental (any)	56	26.57	2.48e-06	ABL1, AKT2,ATM,BCL11B,BCL2L2,BIRC5,BTG1,CALR,CAV1,CCR5,CPEB4,CREB1,DLC1,DNAJB6,DYRK3,E2F1,E2F3,EN2,FBXW7,GAS1,GATA6,GREM1,GSK3B,IGF1R,IL6,IL7,JMY,JUN,MAPK8,MAPK9,MYD88,PARK7,PDCD10,PIK3CA,PIM3,PLAGL2,PRAMEF7,PRAMEF8,PRKCA,PRNP,RGL2,SIX1,SNAI1,SNAI2,SOCS3,SOD2,SON,SRC,STAT1,TNF,TOP2A,TP63,TPD52L1,UFL1,VEGFA,ZNF268
Gene Ontology - Biological Process	cell migration	experimental (any)	51	23.12	2.57e-06	ABL1, AKT2,ARID2,ATM,BCL11B,BMPR1A,BTG1,CALR,CAV1,CBLL1,CCR5,CDH1,CUL3,CXCL8,DLC1,FBXW7,FGF2,FGFR1OP,GREM1,IGF1R,IGFBP5,IL24,IL6,JUN,KIF2A,MCTP1,MMP1,NKX2-1,NR2F2,PARD6B,PAX6,PDCD10,PIK3CA,PIP5K1A,PRKCA,RAP2B,RNF41,ROCK2,SATB2,SIX1,SMURF2,SNAI1,SNAI2,SOD2,SPATA13,SRC,SYK,TNF,VEGFA,ZEB2,ZNF268
KEGG	Hepatitis B	experimental (strong)	14	2.328	2.66e-06	AKT2, BIRC5,CDK6,CREB1,E2F1,E2F3,JUN,MYD88,PIK3CA,SMAD4,SRC,STAT1,TBK1,TNF
Gene Ontology - Biological Process	phosphate-containing compound metabolic process	experimental (any)	92	54.28	2.8e-06	ABL1, ACVR2B,AKT2,ALOX15,ARPP19,ATM,BIRC5,BMPR1A,CASK,CAV1,CCR5,CDK6,CDKL2,CERKL,CIT,CREB1,CUL3,DAZAP2,DGAT2,DHX33,DLC1,DUSP5,DYRK3,EYA4,FBXW7,FGF2,FGFR1OP,FOXK1,FOXK2,FRK,G6PC,GATA6,GREM1,GSK3B,HEXIM1,HTR2A,IGF1R,IL24,IL6,IL7,IPMK,IPO7,JUN,LCLAT1,LDHA,MAP3K13,MAPK8,MAPK9,MIDN,NEK3,NKX2-1,NPPC,NR2F2,NUP50,PARK7,PAX6,PDCD10,PDE7A,PI4K2B,PIK3CA,PIM3,PIP5K1A,PLD2,PPP1CB,PRKACB,PRKCA,PRNP,RAN,RAP1A,R…
Gene Ontology - Cellular Component	nuclear lumen	experimental (any)	132	87.57	3.64e-06	ABL1, AKT2,ANP32A,ARID1A,ARID2,ARID3B,ARPP19,ASNA1,ATM,BANF1,BCL11B,BIRC5,BMI1,BMPR1A,BTG1,CAND1,CASK,CBLL1,CDK6,CERKL,CLOCK,CREB1,CUL3,DAZAP2,DHX33,DLX5,DNAJB6,DNTTIP2,DUSP5,DYRK3,E2F1,E2F3,EN2,FBXL3,FBXW7,FOXK1,FOXK2,FOXN3,GATA6,GINS4,GLIS3,GLRX2,GSK3B,HEXIM1,HNRNPDL,HNRNPR,HOMEZ,HOXA1,HOXD3,IPMK,IPO7,JMY,JUN,KHDRBS1,KIF2A,LCOR,LIN28B,MAFK,MAPK8,MAPK9,MBNL1,MIDN,MRO,NCL,NFYA,NKX2-1,NR2C2,NR2F2,…
KEGG	Pancreatic cancer	experimental (any)	11	1.332	3.68e-06	AKT2, CDK6,E2F1,E2F3,MAPK8,MAPK9,PIK3CA,SMAD2,SMAD4,STAT1,VEGFA
Gene Ontology - Biological Process	regulation of programmed cell death	experimental (any)	56	26.95	3.88e-06	ABL1, AKT2,ATM,BCL11B,BCL2L2,BIRC5,BTG1,CALR,CAV1,CCR5,CPEB4,CREB1,DLC1,DNAJB6,DYRK3,E2F1,E2F3,EN2,FBXW7,GAS1,GATA6,GREM1,GSK3B,IGF1R,IL6,IL7,JMY,JUN,MAPK8,MAPK9,MYD88,PARK7,PDCD10,PIK3CA,PIM3,PLAGL2,PRAMEF7,PRAMEF8,PRKCA,PRNP,RGL2,SIX1,SNAI1,SNAI2,SOCS3,SOD2,SON,SRC,STAT1,TNF,TOP2A,TP63,TPD52L1,UFL1,VEGFA,ZNF268
Gene Ontology - Biological Process	chordate embryonic development	experimental (any)	31	10.68	4.02e-06	ABL1, ARID1A,ATM,BMPR1A,CUL3,DLC1,DNAJB6,EDNRA,EGLN1,EXT1,FZD2,GATA6,GINS4,GNAS,HOXA1,HOXD3,MBNL1,NR2F2,PAX6,PRKACB,RUNX2,SATB2,SIX1,SMAD2,SMAD4,SNAI1,SOCS3,TRIM71,VEGFA,ZEB1,ZEB2
Gene Ontology - Biological Process	entry of bacterium into host cell	experimental (any)	6	0.266	4.02e-06	CAV1, CBLL1,CDH1,CXCL8,EXOC2,SRC
Gene Ontology - Biological Process	developmental process	experimental (any)	142	98.45	4.24e-06	ABL1, ACVR2B,AKT2,ALOX15,ARHGEF28,ARID1A,ARID2,ASAP1,ASPA,ATM,BCL11B,BCL2L2,BMI1,BMPR1A,BTG1,CALR,CAND1,CAV1,CBLL1,CCSAP,CDC42SE2,CDH1,CDK6,CDKL2,CIT,CLOCK,CNNM4,CREB1,CUL3,CXCL8,CXXC4,DGAT2,DLC1,DLX5,DNAJB6,DYNLT1,DYRK3,E2F1,EDNRA,EGLN1,EN2,ENAH,EXT1,EYA4,FBXW7,FGF2,FMNL2,FOXK1,FOXN3,FZD2,G6PC,GABRB1,GAS1,GATA6,GINS4,GLRX2,GNAS,GPCPD1,GREM1,GSK3B,HECTD1,HEXIM1,HOXA1,HOXD3,HTR2A,IGFBP5,IL6,IL7,JU…
Gene Ontology - Biological Process	cellular metabolic process	experimental (any)	217	172.9	4.42e-06	ABCE1, ABL1,ACVR2B,AKT2,ALOX15,ANKRD13B,ANP32A,ARID1A,ARID2,ARID3B,ARPP19,ASPA,ATM,BANF1,BCL11B,BCL7A,BIRC5,BMI1,BMPR1A,BTG1,C15orf48,CALR,CAND1,CASK,CAV1,CBLL1,CCR5,CDH1,CDK6,CDKL2,CELF2,CERKL,CIAO1,CIT,CLOCK,CPEB4,CREB1,CUL3,CXCL8,DAZAP2,DGAT2,DHX33,DLC1,DLX5,DNAJB6,DUSP5,DYRK3,E2F1,E2F3,EGLN1,EN2,EXT1,EYA4,FBXL3,FBXL5,FBXW7,FGF2,FGFR1OP,FOXK1,FOXK2,FOXN3,FRK,FYCO1,FZD2,G6PC,GAS1,GATA6,GINS4,GL…
Gene Ontology - Biological Process	regulation of transcription by RNA polymerase II	predicted (intersection)	810	686.8	4.58e-06	ABL1, ABLIM3,ACTR3,ACVR1,ACVR2A,ACVR2B,ADCYAP1,ADNP2,AEBP2,AGO1,AHI1,AHR,AHRR,AJUBA,ANXA4,APP,AR,ARID1A,ARID2,ARID5B,ARNT2,ARNTL,ARNTL2,ASXL1,ASXL2,ATF2,ATF6,ATF7,ATF7IP,ATM,ATN1,ATOH8,ATP1B4,ATRX,BACH2,BAG3,BAZ2B,BBX,BCL11B,BCOR,BHLHE41,BMI1,BMP10,BMP2,BMP5,BMPER,BMPR1A,BMPR1B,BMPR2,BNC1,BNC2,BPTF,BRCA1,BRIP1,CALR,CAMTA1,CAND1,CARF,CARHSP1,CASK,CAVIN4,CBFB,CBX5,CCNC,CCNT2,CCPG1,CD28,CD36,CDC73,C…
Gene Ontology - Biological Process	regulation of cell junction assembly	experimental (any)	12	1.722	4.82e-06	ABL1, CAV1,DLC1,GREM1,RAP1A,RAPGEF1,ROCK2,SNAI1,SNAI2,SRC,TNF,VEGFA
Gene Ontology - Biological Process	embryonic morphogenesis	experimental (any)	30	10.25	5.09e-06	ABL1, ACVR2B,ARID1A,BMPR1A,CUL3,DLC1,DLX5,DNAJB6,EXT1,FGF2,FZD2,GATA6,GNAS,GREM1,HOXA1,HOXD3,MBNL1,PAX6,PRKACB,RUNX2,SATB2,SIX1,SMAD2,SMAD4,SNAI1,SOCS3,TP63,TRIM71,ZEB1,ZEB2
Gene Ontology - Biological Process	negative regulation of apoptotic process	experimental (any)	39	15.72	5.15e-06	ABL1, AKT2,BCL11B,BCL2L2,BIRC5,CAV1,CCR5,CPEB4,DNAJB6,DYRK3,EN2,GATA6,GREM1,GSK3B,IGF1R,IL6,IL7,JUN,MAPK8,MYD88,PARK7,PDCD10,PIK3CA,PIM3,PRAMEF7,PRAMEF8,PRKCA,RGL2,SIX1,SNAI1,SNAI2,SOCS3,SOD2,SON,SRC,TNF,UFL1,VEGFA,ZNF268
Gene Ontology - Molecular Function	DNA-binding transcription factor activity, RNA polymerase II-specific	predicted (intersection)	528	430.8	6.6e-06	ADNP2, AEBP2,AHR,AHRR,AR,ARID1A,ARID2,ARID5B,ARNT2,ARNTL,ARNTL2,ATF2,ATF6,ATF7,ATOH8,ATRX,BACH2,BBX,BCL11B,BHLHE41,BMPR1A,BNC1,BNC2,CAMTA1,CARF,CARHSP1,CBFB,CEBPG,CERS6,CHCHD3,CREB1,CREB3,CREB3L2,CREB5,CREBL2,CREM,CRX,CSRNP2,CSRNP3,CTCFL,DACH2,DLX2,DMRT2,DMRTA1,DNMT3A,DNMT3B,DPF2,DR1,E2F3,E2F7,EBF1,EBF2,EBF3,EBF4,EGR1,EGR3,EHF,ELF2,ELF4,ELK1,ELK4,EN2,EOMES,ESR1,ESRRG,ETV1,ETV3,ETV5,ETV6,ETV7,EVX2…
Gene Ontology - Molecular Function	sequence-specific double-stranded DNA binding	experimental (any)	33	12.11	6.86e-06	ABL1, ARID3B,BCL11B,CLOCK,CREB1,DHX33,DLX5,E2F1,E2F3,FBXW7,FOXK1,FOXK2,HOXD3,JUN,MAPK8,NFYA,NKX2-1,NR2C2,PAX6,RUNX2,SATB2,SIX1,SMAD2,SMAD4,SNAI1,SNAI2,STAT1,TCF4,THRAP3,TRPS1,ZEB1,ZNF148,ZNF704
Gene Ontology - Biological Process	embryo development ending in birth or egg hatching	experimental (any)	31	11.01	7.05e-06	ABL1, ARID1A,ATM,BMPR1A,CUL3,DLC1,DNAJB6,EDNRA,EGLN1,EXT1,FZD2,GATA6,GINS4,GNAS,HOXA1,HOXD3,MBNL1,NR2F2,PAX6,PRKACB,RUNX2,SATB2,SIX1,SMAD2,SMAD4,SNAI1,SOCS3,TRIM71,VEGFA,ZEB1,ZEB2
Gene Ontology - Biological Process	regulation of protein metabolic process	experimental (any)	79	44.99	7.05e-06	ABL1, ACVR2B,AKT2,ALOX15,ARPP19,ATM,BIRC5,BMI1,BMPR1A,CALR,CAV1,CDH1,CUL3,DAZAP2,DGAT2,DHX33,DLC1,DNAJB6,DUSP5,EGLN1,FBXL5,FBXW7,FGF2,FGFR1OP,GAS1,GREM1,GSK3B,HEXIM1,HNRNPR,HTR2A,IGF1R,IGFBP5,IL24,IL6,IL7,IPO7,JUN,KHDRBS1,MAP3K13,MAPK8,MAPK9,MTPN,NCL,NEK3,NR2F2,NSD3,PARK7,PAX6,PDCD10,PIK3CA,PM20D2,PRKACB,PRKCA,PRNP,RAP1A,RAP2B,RAPGEF1,RNF41,ROCK2,SCO1,SMAD4,SNAI2,SOCS3,SRC,SUMO1,SYK,TBK1,TNF,TP63…
Gene Ontology - Biological Process	apoptotic process	experimental (any)	64	33.45	7.18e-06	ABL1, AKT2,ATM,BCL11B,BCL2L2,BIRC5,BTG1,CALR,CAV1,CCR5,CIT,CLPTM1L,CPEB4,CREB1,CUL3,DLC1,DNAJB6,DYRK3,E2F1,E2F3,EN2,FBXW7,GAS1,GATA6,GLRX2,GREM1,GSK3B,IGF1R,IL24,IL6,IL7,JMY,JUN,MAPK8,MAPK9,MYD88,PARK7,PDCD10,PIK3CA,PIM3,PLAGL2,PRAMEF7,PRAMEF8,PRKCA,PRNP,RGL2,RNF41,SH3GLB1,SIX1,SNAI1,SNAI2,SOCS3,SOD2,SON,SRC,STAT1,TNF,TNFRSF9,TOP2A,TP63,TPD52L1,UFL1,VEGFA,ZNF268
Gene Ontology - Biological Process	peptidyl-serine phosphorylation	experimental (any)	18	4.202	7.5e-06	ATM, CAV1,GSK3B,IL24,IL6,MAP3K13,MAPK8,MAPK9,PARK7,PDCD10,PIK3CA,PRKCA,ROCK2,SRC,SYK,TBK1,TNF,VEGFA
Gene Ontology - Biological Process	programmed cell death	experimental (any)	66	35.03	7.5e-06	ABL1, AKT2,ATM,BCL11B,BCL2L2,BIRC5,BTG1,CALR,CAV1,CCR5,CIT,CLPTM1L,CPEB4,CREB1,CUL3,DLC1,DNAJB6,DYRK3,E2F1,E2F3,EN2,FBXW7,GAS1,GATA6,GLRX2,GREM1,GSK3B,IGF1R,IL24,IL6,IL7,IPMK,JMY,JUN,LCE1A,MAPK8,MAPK9,MYD88,PARK7,PDCD10,PIK3CA,PIM3,PLAGL2,PRAMEF7,PRAMEF8,PRKCA,PRNP,RGL2,RNF41,SH3GLB1,SIX1,SNAI1,SNAI2,SOCS3,SOD2,SON,SRC,STAT1,TNF,TNFRSF9,TOP2A,TP63,TPD52L1,UFL1,VEGFA,ZNF268
Gene Ontology - Biological Process	vasculature development	experimental (any)	33	12.26	7.5e-06	ABL1, ACVR2B,ARID1A,ARID2,BMPR1A,BTG1,CAV1,CXCL8,EDNRA,EGLN1,FBXW7,FGF2,GATA6,GREM1,HECTD1,HOXA1,IL6,JUN,NCL,NR2F2,PAX6,PDCD10,PIK3CA,PRKCA,RAP1A,RAPGEF1,ROCK2,SIX1,SOCS3,SOD2,STAT1,SYK,VEGFA
Gene Ontology - Biological Process	negative regulation of programmed cell death	experimental (any)	39	16.03	7.75e-06	ABL1, AKT2,BCL11B,BCL2L2,BIRC5,CAV1,CCR5,CPEB4,DNAJB6,DYRK3,EN2,GATA6,GREM1,GSK3B,IGF1R,IL6,IL7,JUN,MAPK8,MYD88,PARK7,PDCD10,PIK3CA,PIM3,PRAMEF7,PRAMEF8,PRKCA,RGL2,SIX1,SNAI1,SNAI2,SOCS3,SOD2,SON,SRC,TNF,UFL1,VEGFA,ZNF268
Gene Ontology - Molecular Function	protein binding	experimental (any)	235	193.6	7.95e-06	ABCE1, ABL1,ACVR2B,AKT2,ALOX15,ANKRD13B,ANP32A,ARHGEF28,ARID1A,ARID2,ARID3B,ARPP19,ASAP1,ASNA1,ASPA,ATM,BANF1,BCL11B,BCL2L2,BCL7A,BIRC5,BMI1,BMPR1A,BTG1,C15orf48,CALR,CAND1,CASK,CAV1,CBLL1,CCR5,CCSAP,CDC42SE2,CDH1,CDK6,CIAO1,CIT,CLOCK,CNNM3,CNNM4,COX20,CPEB4,CREB1,CUL3,CXCL8,CXXC4,DAZAP2,DGAT2,DHX33,DLC1,DLX5,DNAAF2,DNAJB6,DUSP5,DYNLT1,E2F1,E2F3,EDNRA,EGLN1,ENAH,EXOC2,EXT1,EYA4,FBXL3,FBXL5,FBXW7,…
Gene Ontology - Biological Process	blood vessel development	experimental (any)	32	11.75	8.66e-06	ABL1, ACVR2B,ARID1A,ARID2,BMPR1A,BTG1,CAV1,CXCL8,EDNRA,EGLN1,FBXW7,FGF2,GATA6,GREM1,HECTD1,HOXA1,IL6,JUN,NCL,NR2F2,PAX6,PDCD10,PIK3CA,PRKCA,RAP1A,RAPGEF1,ROCK2,SIX1,SOCS3,STAT1,SYK,VEGFA
Gene Ontology - Cellular Component	glutamatergic synapse	predicted (union)	212	163.4	9.29e-06	ABHD17A, ABHD17B,ABHD17C,ABHD6,ABLIM3,ACAN,ACTBL2,ACTC1,ACTN2,ADAM10,ADAM22,ADAM23,ADCY1,ADGRL3,ADRA1A,APBA1,ARF1,ARF6,ARHGAP44,ARPC2,ARPC5L,ATP2B1,ATP2B3,ATP2B4,BAIAP2,BSN,CACNG2,CACNG4,CACNG7,CALB1,CALY,CAMK4,CBLN1,CBLN2,CDH1,CDH10,CDH11,CDH8,CDK5,CHMP2B,CHRM2,CHRM3,CLSTN2,CLSTN3,CNKSR2,CNR1,CPLX1,CRTC1,CTBP2,CTTNBP2,DGKB,DGKE,DGKI,DGKQ,DGKZ,DLG1,DLG2,DLG3,DLGAP3,DNM3,DRD1,DTNBP1,DYNLL2,EGLN1,E…
Gene Ontology - Biological Process	cardiovascular system development	experimental (any)	33	12.42	9.79e-06	ABL1, ACVR2B,ARID1A,ARID2,BMPR1A,BTG1,CAV1,CXCL8,EDNRA,EGLN1,FBXW7,FGF2,GATA6,GREM1,HECTD1,HOXA1,IL6,JUN,NCL,NR2F2,PAX6,PDCD10,PIK3CA,PRKCA,RAP1A,RAPGEF1,ROCK2,SIX1,SOCS3,SOD2,STAT1,SYK,VEGFA
Gene Ontology - Biological Process	positive regulation of protein modification process	experimental (any)	44	19.58	1.08e-05	ABL1, ACVR2B,AKT2,ALOX15,ATM,BMI1,BMPR1A,CAV1,CUL3,DAZAP2,DHX33,DLC1,DUSP5,FBXW7,FGF2,GREM1,HTR2A,IGF1R,IL24,IL6,JUN,MAP3K13,MAPK9,NSD3,PARK7,PDCD10,PIK3CA,PRKACB,PRKCA,PRNP,RAP1A,RAP2B,RAPGEF1,ROCK2,SMAD4,SNAI2,SOCS3,SRC,SYK,TBK1,TNF,TPD52L1,VEGFA,ZEB2
Gene Ontology - Biological Process	regulation of cellular protein metabolic process	experimental (any)	75	42.41	1.08e-05	ABL1, ACVR2B,AKT2,ALOX15,ARPP19,ATM,BIRC5,BMI1,BMPR1A,CALR,CAV1,CUL3,DAZAP2,DHX33,DLC1,DNAJB6,DUSP5,FBXL5,FBXW7,FGF2,FGFR1OP,GAS1,GREM1,GSK3B,HEXIM1,HNRNPR,HTR2A,IGF1R,IGFBP5,IL24,IL6,IL7,IPO7,JUN,KHDRBS1,MAP3K13,MAPK8,MAPK9,MTPN,NCL,NEK3,NR2F2,NSD3,PARK7,PAX6,PDCD10,PIK3CA,PM20D2,PRKACB,PRKCA,PRNP,RAP1A,RAP2B,RAPGEF1,RNF41,ROCK2,SCO1,SMAD4,SNAI2,SOCS3,SRC,SUMO1,SYK,TBK1,TNF,TPD52L1,TRIM71,TYMS,U…
Gene Ontology - Biological Process	regulation of signaling	experimental (any)	99	62.13	1.17e-05	ABCE1, ABL1,ACVR2B,ALOX15,ARHGEF28,ATM,BMPR1A,CALR,CASK,CAV1,CDC42SE2,CDH1,CLOCK,CREB1,CUL3,CXCL8,CXXC4,DHX33,DLC1,DLX5,DUSP5,DYNLT1,DYRK3,E2F1,EGLN1,FBXW7,FGF2,FZD2,GAS1,GLRX2,GNAS,GREM1,GSK3B,HEXIM1,HTR2A,IGF1R,IGFBP5,IL24,IL6,IL7,JMY,JUN,KHDRBS1,KIF5B,LASP1,LIFR,MAP3K13,MAPK8,MAPK9,MCTP1,MIDN,MYD88,NETO2,NKX2-1,NPPC,PARK7,PDCD10,PIK3CA,PIM3,PIP5K1A,PLAGL2,PRKACB,PRKCA,PRNP,RAP1A,RAPGEF1,RASA2,…
Gene Ontology - Molecular Function	DNA binding	predicted (intersection)	697	590.7	1.19e-05	ABL1, ADNP2,AEBP2,AGFG1,AGO1,AHDC1,AHR,AHRR,APP,APTX,AR,ARID1A,ARID2,ARID5B,ARNT2,ARNTL,ARNTL2,ASXL1,ASXL2,ASXL3,ATF2,ATF6,ATF7,ATM,ATMIN,ATOH8,ATRX,ATXN1,ATXN1L,BANF1,BAZ2B,BBX,BCL11B,BCL2,BCLAF1,BCOR,BDP1,BHLHE41,BNC1,BNC2,BPTF,BRCA1,BRIP1,BRPF1,BTAF1,CALM3,CALR,CARF,CDCA5,CDK5RAP2,CEBPG,CENPC,CERS2,CERS6,CHD2,CHD6,CHD7,CHD9,CHRAC1,CLSPN,CR2,CREB1,CREB3,CREB3L2,CREB5,CREBL2,CREM,CRX,CRY1,CSRNP2…
Gene Ontology - Molecular Function	DNA-binding transcription factor activity	predicted (intersection)	640	538.4	1.19e-05	ABRA, ADCY1,ADGRG3,ADNP2,AEBP2,AHR,AHRR,ANXA4,APP,AR,ARID1A,ARID2,ARID5B,ARNT2,ARNTL,ARNTL2,ATF2,ATF6,ATF7,ATOH8,ATRX,BACH2,BBX,BCL10,BCL11B,BHLHE41,BMPR1A,BNC1,BNC2,BTAF1,CAMTA1,CARD16,CARD8,CARF,CARHSP1,CBFB,CD36,CEBPG,CERS6,CHCHD3,CHUK,CITED2,CMKLR1,CNOT8,CREB1,CREB3,CREB3L2,CREB5,CREBL2,CREM,CRTC1,CRX,CSRNP2,CSRNP3,CTCFL,CTNNBIP1,DACH2,DAP,DDR2,DHX33,DLX2,DMRT2,DMRTA1,DNMT3A,DNMT3B,DPF2,DR1,E…
Gene Ontology - Molecular Function	transferase activity	predicted (intersection)	809	696.8	1.19e-05	A4GNT, AAK1,ABHD5,ABL1,ABL2,ACVR1,ACVR1C,ACVR2A,ACVR2B,ADCY1,ADCY5,ADCY9,ADCYAP1,ADPGK,ADRA1A,AFAP1L2,AGK,AGPAT5,AGPS,AIDA,AJUBA,AK3,AK4,AK5,AK6,AK9,AKAP13,AKT2,AKT3,ALDH1L2,ALG10,ALG10B,ALG13,ALG5,ALG6,ALPK3,ALS2,ANGPT4,APOA1,APP,ARIH2,ARMT1,ARRDC3,ART3,ART4,ASB4,ATE1,ATF2,ATG14,ATIC,ATM,AURKC,AVPI1,B3GALNT2,B3GALT1,B3GALT2,B3GNT5,B4GALT5,B4GALT7,BAG2,BAG5,BARD1,BCAT1,BCCIP,BCDIN3D,BCL10,BDNF,BI…
Gene Ontology - Molecular Function	nucleic acid binding	experimental (any)	103	65.66	1.25e-05	ABL1, ANP32A,ARHGEF28,ARID1A,ARID2,ARID3B,ATM,BANF1,BCL11B,CALR,CELF2,CLOCK,CPEB4,CREB1,CXXC4,DDX3Y,DHX33,DLX5,DNAJB6,DNTTIP2,E2F1,E2F3,FBXW7,FLYWCH2,FOXK1,FOXK2,FOXN3,GATA6,GLIS3,HELZ,HEXIM1,HNRNPDL,HNRNPR,HOMEZ,HOXA1,HOXD3,IFIT1,JUN,KHDRBS1,KIF1C,LCOR,LIN28B,MAFK,MAPK8,MBNL1,MCM9,MSI2,MTPN,NARS,NCL,NFYA,NKX2-1,NR2C2,NR2F2,NUFIP2,PARK7,PAX6,PCGF6,PLAGL2,POLI,POLR1B,RAN,RNF141,ROCK2,RUNX2,SATB2,S…
Gene Ontology - Molecular Function	organic cyclic compound binding	experimental (any)	139	97.59	1.25e-05	ABL1, ACVR2B,AKT2,ANP32A,ARHGEF28,ARID1A,ARID2,ARID3B,ASNA1,ATM,BANF1,BCL11B,BMPR1A,CALR,CASK,CAV1,CDK6,CDKL2,CELF2,CIT,CLOCK,CPEB4,CREB1,CXXC4,CYP20A1,DDX3Y,DHX33,DLX5,DNAJB6,DNTTIP2,DYRK3,E2F1,E2F3,FBXW7,FLYWCH2,FOXK1,FOXK2,FOXN3,FRK,GATA6,GLIS3,GNAS,GSK3B,HELZ,HEXIM1,HNRNPDL,HNRNPR,HOMEZ,HOXA1,HOXD3,HTR2A,IFIT1,IGF1R,IPMK,JUN,KHDRBS1,KIF13A,KIF1C,KIF2A,KIF5B,LCOR,LIN28B,MAFK,MAP3K13,MAPK8,MAPK…
Gene Ontology - Cellular Component	chromosome	predicted (intersection)	734	623.9	1.29e-05	ACTR3, ADNP2,AEBP2,AFF4,AGO3,AHR,AHRR,ANKRD17,ANP32E,APLF,APTX,AR,ARID1A,ARID2,ARID5B,ARNT2,ARNTL,ARNTL2,ARPC5,ATF2,ATF6,ATF7,ATOH8,ATRX,AURKC,BACH2,BANF1,BBX,BCL11B,BHLHE41,BICRAL,BIRC2,BIRC5,BMPR1A,BNC1,BNC2,BOD1,BOD1L2,BPTF,BRCA1,BUB1,BUB3,CAMTA1,CARF,CARHSP1,CBFB,CBX1,CBX3,CBX5,CCNB1,CCND2,CDC73,CDCA5,CEBPG,CENPC,CENPF,CENPI,CENPL,CENPN,CENPP,CERS6,CHCHD3,CHRAC1,CITED2,CLASP2,CREB1,CREB3,CREB…
Gene Ontology - Biological Process	positive regulation of protein phosphorylation	experimental (any)	38	15.76	1.32e-05	ABL1, ACVR2B,AKT2,ALOX15,ATM,BMPR1A,CAV1,DAZAP2,DHX33,DUSP5,FBXW7,FGF2,GREM1,HTR2A,IGF1R,IL24,IL6,JUN,MAP3K13,PARK7,PDCD10,PIK3CA,PRKACB,PRKCA,PRNP,RAP1A,RAP2B,RAPGEF1,ROCK2,SMAD4,SOCS3,SRC,SYK,TBK1,TNF,TPD52L1,VEGFA,ZEB2
Gene Ontology - Biological Process	anatomical structure formation involved in morphogenesis	experimental (any)	42	18.43	1.37e-05	ABL1, ACVR2B,ARID1A,ATM,BMPR1A,BTG1,CAV1,CNNM4,CUL3,CXCL8,DLC1,EDNRA,EGLN1,FBXW7,FGF2,FZD2,GATA6,GREM1,HOXA1,IL6,JUN,MTPN,NCL,NKX2-1,PAX6,PDCD10,PIK3CA,PRKACB,PRKCA,ROCK2,SIX1,SMAD2,SMAD4,SNAI1,SNAI2,STAT1,SYK,TNF,TP63,TRIM71,VEGFA,ZEB2
Gene Ontology - Biological Process	epithelial cell proliferation	experimental (any)	23	6.908	1.4e-05	BCL11B, BCL2L2,BMPR1A,CASK,CAV1,CDK6,DLX5,FBXW7,FGF2,IGFBP5,JUN,NR2F2,PAX6,PDCD10,PRKCA,REG3A,SIX1,SNAI2,STAT1,TNF,TP63,VEGFA,WDR77
Gene Ontology - Biological Process	regulation of epithelial cell proliferation	experimental (any)	21	5.903	1.51e-05	BCL11B, BMPR1A,CASK,CAV1,CDK6,DLX5,FBXW7,FGF2,JUN,NR2F2,PAX6,PDCD10,PRKCA,REG3A,SIX1,SNAI2,STAT1,TNF,TP63,VEGFA,WDR77
Gene Ontology - Molecular Function	double-stranded DNA binding	experimental (any)	34	13.39	1.56e-05	ABL1, ARID3B,BCL11B,CLOCK,CREB1,DHX33,DLX5,E2F1,E2F3,FBXW7,FOXK1,FOXK2,HOXD3,JUN,MAPK8,NFYA,NKX2-1,NR2C2,PAX6,RUNX2,SATB2,SIX1,SMAD2,SMAD4,SNAI1,SNAI2,STAT1,TCF4,THRAP3,TP63,TRPS1,ZEB1,ZNF148,ZNF704
Reactome	Signaling by Interleukins	experimental (any)	33	11.31	1.73e-05	AKT2, ALOX15,BIRC5,CCR5,CREB1,CUL3,CXCL8,DUSP5,FGF2,HNRNPDL,IL24,IL6,IL7,JUN,LIFR,MAPK8,MAPK9,MMP1,MYD88,PIK3CA,RAP1A,RAPGEF1,RASA2,RASAL2,SOCS3,SOD2,SRC,STAT1,SYK,TBK1,TNF,VEGFA,ZEB1
Gene Ontology - Biological Process	cell differentiation	experimental (any)	100	63.59	1.75e-05	ABL1, ACVR2B,AKT2,ARHGEF28,ARID1A,ASAP1,ASPA,ATM,BCL11B,BMPR1A,BTG1,CALR,CAND1,CAV1,CDH1,CDK6,CIT,CLOCK,CREB1,CUL3,DLX5,DNAJB6,DYNLT1,DYRK3,E2F1,EDNRA,EN2,ENAH,EXT1,FBXW7,FGF2,FOXK1,FZD2,GABRB1,GAS1,GATA6,GLRX2,GNAS,GREM1,GSK3B,HOXD3,HTR2A,IGFBP5,IL6,IL7,JUN,KIF2A,LCE1A,MAP3K13,MAPK9,MBNL1,MSI2,MTPN,NEK3,NKX2-1,NPPC,NR2C2,NR2F2,PARD6B,PAX6,PIK3CA,PIP5K1A,PRAMEF7,PRAMEF8,PRKCA,RAN,RAP1A,RAPGEF1,RA…
Gene Ontology - Biological Process	regulation of cell differentiation	experimental (any)	59	30.71	1.75e-05	ABL1, ACVR2B,ASAP1,ASPA,BCL11B,BMPR1A,BTG1,CALR,CAV1,CDK6,CLOCK,CREB1,DYNLT1,E2F1,FBXW7,FGF2,GATA6,GNAS,GREM1,GSK3B,HOXD3,HTR2A,IGFBP5,IL6,IL7,JUN,MAP3K13,MAPK9,NKX2-1,NPPC,PAX6,PRAMEF7,PRAMEF8,PRKCA,RAP1A,RAPGEF1,REG3A,RNF41,ROCK2,RUNX2,SIX1,SMAD2,SMAD4,SNAI1,SNAI2,SOCS3,SOD2,STAT1,SYK,TCF4,TNF,TP63,TRPS1,UFL1,VEGFA,WIF1,ZEB1,ZEB2,ZNF268
Gene Ontology - Biological Process	system development	experimental (any)	115	76.79	2.01e-05	ABL1, ACVR2B,AKT2,ALOX15,ARID1A,ARID2,ASAP1,ASPA,ATM,BCL11B,BCL2L2,BMI1,BMPR1A,BTG1,CALR,CAV1,CDH1,CDK6,CIT,CLOCK,CNNM4,CREB1,CUL3,CXCL8,DGAT2,DLC1,DLX5,DNAJB6,DYNLT1,DYRK3,E2F1,EDNRA,EGLN1,EN2,ENAH,EXT1,FBXW7,FGF2,FOXK1,FOXN3,FZD2,GABRB1,GATA6,GNAS,GPCPD1,GREM1,GSK3B,HECTD1,HEXIM1,HOXA1,HOXD3,IGFBP5,IL6,IL7,JUN,KIF2A,KIF5B,LCE1A,MAFK,MAP3K13,MBNL1,MTPN,NCL,NCOA4,NEK3,NKX2-1,NPPC,NR2C2,NR2F2,PARD…
Gene Ontology - Biological Process	regulation of circadian rhythm	experimental (any)	12	2.009	2.05e-05	CLOCK, CREB1,FBXL3,FBXW7,GSK3B,MAPK8,MAPK9,NKX2-1,PPP1CB,ROCK2,THRAP3,TOP2A
Gene Ontology - Biological Process	response to stimulus	experimental (any)	179	136.9	2.07e-05	ABCE1, ABL1,ACVR2B,AKT2,ALOX15,ANP32A,ARHGEF28,ARID1A,ASNA1,ATM,BANF1,BCL11B,BCL2L2,BIRC5,BMPR1A,C15orf48,CALR,CAND1,CASK,CAV1,CCR5,CDC42SE2,CDH1,CDK6,CDKL2,CIT,CLOCK,CNNM4,CPEB4,CREB1,CUL3,CXCL8,CXXC4,DGAT2,DHX33,DLC1,DLX5,DNAJB6,DUSP5,DYNLT1,DYRK3,E2F1,EDNRA,EGLN1,ENAH,EXT1,EYA4,FBXL3,FBXW7,FGF2,FOXK1,FOXK2,FOXN3,FRK,FZD2,G6PC,GABRB1,GAS1,GATA6,GDAP1,GLRX2,GNAS,GREM1,GSK3B,GSTO2,HEXIM1,HNRNPDL,…
Gene Ontology - Biological Process	anatomical structure morphogenesis	experimental (any)	75	43.27	2.1e-05	ABL1, ACVR2B,ARID1A,ARID2,ATM,BCL11B,BMPR1A,BTG1,CALR,CAV1,CDC42SE2,CNNM4,CREB1,CUL3,CXCL8,DLC1,DLX5,DNAJB6,DYNLT1,EDNRA,EGLN1,ENAH,EXT1,EYA4,FBXW7,FGF2,FMNL2,FOXN3,FZD2,GATA6,GNAS,GREM1,GSK3B,HOXA1,HOXD3,IGFBP5,IL6,IL7,JUN,MAP3K13,MBNL1,MTPN,NCL,NEK3,NKX2-1,NPPC,NR2F2,PARD6B,PAX6,PDCD10,PIK3CA,PRICKLE2,PRKACB,PRKCA,RAP1A,RAPH1,ROCK2,RUNX2,SATB2,SIX1,SMAD2,SMAD4,SMURF2,SNAI1,SNAI2,SOCS3,SRC,STAT1…
Gene Ontology - Biological Process	positive regulation of signal transduction	experimental (any)	55	27.96	2.1e-05	ABL1, ACVR2B,ALOX15,ATM,BMPR1A,CALR,CAV1,CDC42SE2,DHX33,DLX5,DUSP5,DYNLT1,E2F1,FBXW7,FGF2,FZD2,GREM1,GSK3B,HEXIM1,HTR2A,IGF1R,IGFBP5,IL24,IL6,IL7,JUN,KHDRBS1,LASP1,MAP3K13,MAPK8,MAPK9,MYD88,NPPC,PARK7,PDCD10,PIK3CA,PLAGL2,PRKCA,RAP1A,RAPGEF1,RGL2,ROCK2,SMAD2,SMAD4,SMURF2,SOCS3,SRC,SYK,TBK1,TNF,TP63,TPD52L1,VEGFA,ZBED3,ZEB2
Gene Ontology - Cellular Component	nucleoplasm	experimental (any)	101	63.4	2.13e-05	ABL1, AKT2,ANP32A,ARID1A,ARID2,ARID3B,ARPP19,ATM,BANF1,BIRC5,BMI1,BTG1,CAND1,CBLL1,CDK6,CLOCK,CREB1,CUL3,DAZAP2,DHX33,DNAJB6,DUSP5,DYRK3,E2F1,E2F3,FBXL3,FBXW7,FOXK1,FOXK2,GATA6,GINS4,GLRX2,GSK3B,HEXIM1,HNRNPDL,HNRNPR,HOXD3,IPMK,IPO7,JMY,JUN,KHDRBS1,KIF2A,LCOR,MAFK,MAPK8,MAPK9,MBNL1,NCL,NFYA,NKX2-1,NR2C2,NR2F2,NSD3,NUDCD1,NUFIP2,NUP50,OSBP,PARK7,PAX6,PCGF6,PIP5K1A,PM20D2,POLI,POLR1B,PPP1CB,PRKACB,…
Gene Ontology - Molecular Function	transcription regulatory region DNA binding	experimental (any)	34	13.63	2.19e-05	ARID3B, BCL11B,CLOCK,CREB1,DLX5,E2F1,E2F3,FBXW7,FOXK1,FOXK2,GATA6,HOXD3,JUN,NFYA,NKX2-1,NR2C2,PARK7,PAX6,RUNX2,SATB2,SIX1,SMAD2,SMAD4,SNAI1,SNAI2,STAT1,TCF4,THRAP3,TNF,TP63,TRPS1,ZEB1,ZNF148,ZNF704
WikiPathways	Senescence and Autophagy in Cancer	experimental (any)	13	2.132	2.5e-05	BMI1, CXCL8,E2F1,GSK3B,IGF1R,IGFBP5,IL24,IL6,JUN,SH3GLB1,SMAD4,SRC,UVRAG
Gene Ontology - Biological Process	multicellular organism development	experimental (any)	124	85.29	2.66e-05	ABL1, ACVR2B,AKT2,ALOX15,ARID1A,ARID2,ASAP1,ASPA,ATM,BCL11B,BCL2L2,BMI1,BMPR1A,BTG1,CALR,CAV1,CBLL1,CCSAP,CDH1,CDK6,CIT,CLOCK,CNNM4,CREB1,CUL3,CXCL8,CXXC4,DGAT2,DLC1,DLX5,DNAJB6,DYNLT1,DYRK3,E2F1,EDNRA,EGLN1,EN2,ENAH,EXT1,EYA4,FBXW7,FGF2,FOXK1,FOXN3,FZD2,GABRB1,GATA6,GINS4,GNAS,GPCPD1,GREM1,GSK3B,HECTD1,HEXIM1,HOXA1,HOXD3,IGFBP5,IL6,IL7,JUN,KIF2A,KIF5B,LCE1A,LCLAT1,MAFK,MAP3K13,MBNL1,MTPN,NCL,NCO…
KEGG	Chagas disease (American trypanosomiasis)	experimental (any)	12	2.009	2.75e-05	AKT2, CALR,CXCL8,GNAS,IL6,JUN,MAPK8,MAPK9,MYD88,PIK3CA,SMAD2,TNF
Gene Ontology - Cellular Component	nuclear chromatin	predicted (intersection)	567	474.6	2.76e-05	ADNP2, AEBP2,AHR,AHRR,ANP32E,AR,ARID1A,ARID2,ARID5B,ARNT2,ARNTL,ARNTL2,ATF2,ATF6,ATF7,ATOH8,ATRX,BACH2,BBX,BCL11B,BHLHE41,BICRAL,BMPR1A,BNC1,BNC2,BPTF,CAMTA1,CARF,CARHSP1,CBFB,CBX1,CBX3,CBX5,CDCA5,CEBPG,CENPC,CERS6,CHCHD3,CHRAC1,CITED2,CREB1,CREB3,CREB3L2,CREB5,CREBL2,CREM,CRX,CSRNP2,CSRNP3,CTCFL,DACH2,DFFA,DLX2,DMRT2,DMRTA1,DNMT3A,DNMT3B,DPF2,DR1,DVL3,E2F3,E2F7,EBF1,EBF2,EBF3,EBF4,EGR1,EGR3,EHF,…
Gene Ontology - Cellular Component	nuclear chromosome	predicted (intersection)	611	515.7	2.76e-05	ADNP2, AEBP2,AGO3,AHR,AHRR,ANP32E,AR,ARID1A,ARID2,ARID5B,ARNT2,ARNTL,ARNTL2,ATF2,ATF6,ATF7,ATOH8,ATRX,BACH2,BBX,BCL11B,BHLHE41,BICRAL,BIRC5,BMPR1A,BNC1,BNC2,BPTF,BRCA1,BUB1,CAMTA1,CARF,CARHSP1,CBFB,CBX1,CBX3,CBX5,CCNB1,CDC73,CDCA5,CEBPG,CENPC,CERS6,CHCHD3,CHRAC1,CITED2,CREB1,CREB3,CREB3L2,CREB5,CREBL2,CREM,CRX,CSRNP2,CSRNP3,CTC1,CTCFL,DACH2,DFFA,DLX2,DMRT2,DMRTA1,DNMT3A,DNMT3B,DPF2,DR1,DVL3,E2F3,…
WikiPathways	Canonical and Non-Canonical TGF-B signaling	experimental (any)	6	0.348	2.99e-05	BMPR1A, GREM1,MAPK8,MAPK9,SMAD2,SMAD4
WikiPathways	Epithelial to mesenchymal transition in colorectal cancer	experimental (any)	15	3.034	2.99e-05	AKT2, CDH1,CDKL2,FMNL2,FZD2,GSK3B,MAPK8,NR2C2,PIK3CA,SMAD2,SMAD4,SNAI1,SNAI2,ZEB1,ZEB2
WikiPathways	Oncostatin M Signaling Pathway	experimental (any)	10	1.312	2.99e-05	CREB1, LIFR,MAPK8,MAPK9,MMP1,PRKCA,SOCS3,SRC,STAT1,VEGFA
WikiPathways	TGF-B Signaling in Thyroid Cells for Epithelial-Mesenchymal Transition	experimental (any)	6	0.348	2.99e-05	CDH1, RUNX2,SMAD2,SMAD4,SNAI1,SNAI2
KEGG	Ras signaling pathway	experimental (any)	17	4.182	3.09e-05	ABL1, AKT2,EXOC2,FGF2,IGF1R,MAPK8,MAPK9,PIK3CA,PLD2,PRKACB,PRKCA,RAP1A,RASA2,RASAL2,RGL2,TBK1,VEGFA
Gene Ontology - Biological Process	chemical homeostasis	experimental (any)	39	17.1	3.2e-05	ABL1, CALR,CAND1,CAV1,CCR5,CNNM4,DGAT2,DYNLT1,EDNRA,EGLN1,FBXL5,FBXW7,FGF2,FOXK1,FOXK2,G6PC,HTR2A,IFIT1,IGFBP5,KCNJ2,KIF5B,NCOA4,OIT3,PARK7,PAX6,PIK3CA,PIM3,PRKACB,PRNP,RAP1A,SCO1,SLC12A5,SMAD4,SOD2,SRC,STAT1,TMEM97,TP63,VEGFA
Gene Ontology - Molecular Function	proximal promoter sequence-specific DNA binding	experimental (any)	24	7.892	3.21e-05	ARID3B, BCL11B,CLOCK,CREB1,DLX5,E2F1,E2F3,FOXK2,JUN,NFYA,NKX2-1,NR2C2,PAX6,RUNX2,SATB2,SIX1,SMAD2,SMAD4,SNAI1,SNAI2,STAT1,TCF4,ZEB1,ZNF148
Gene Ontology - Molecular Function	transcription regulatory region sequence-specific DNA binding	experimental (any)	30	11.46	3.3e-05	ARID3B, BCL11B,CLOCK,CREB1,DLX5,E2F1,E2F3,FBXW7,FOXK1,FOXK2,HOXD3,JUN,NFYA,NKX2-1,NR2C2,PAX6,RUNX2,SATB2,SIX1,SMAD2,SMAD4,SNAI1,SNAI2,STAT1,TCF4,THRAP3,TRPS1,ZEB1,ZNF148,ZNF704
WikiPathways	Pancreatic adenocarcinoma pathway	experimental (any)	11	1.783	3.55e-05	AKT2, CDK6,E2F1,E2F3,MAPK8,MAPK9,PIK3CA,SMAD2,SMAD4,STAT1,VEGFA
WikiPathways	Regulation of toll-like receptor signaling pathway	experimental (any)	13	2.46	3.55e-05	AKT2, CXCL8,IL6,JUN,MAPK8,MAPK9,MYD88,PIK3CA,RNF41,STAT1,SYK,TBK1,TNF
WikiPathways	TGF-beta Receptor Signaling	experimental (any)	9	1.107	3.55e-05	JUN, MAPK9,RUNX2,SMAD2,SMAD4,SMAD9,STAT1,TNF,ZEB2
WikiPathways	Toll-like Receptor Signaling Pathway	experimental (any)	11	1.783	3.55e-05	AKT2, CXCL8,IL6,JUN,MAPK8,MAPK9,MYD88,PIK3CA,STAT1,TBK1,TNF
WikiPathways	VEGFA-VEGFR2 Signaling Pathway	experimental (any)	18	4.694	3.55e-05	CAV1, CREB1,CXCL8,GSK3B,JUN,MAPK8,MAPK9,MMP10,NCL,PIK3CA,PRKCA,RAP1A,RAPGEF1,ROCK2,SOD2,SRC,STAT1,VEGFA
Reactome	Cytokine Signaling in Immune system	experimental (any)	38	15.11	3.68e-05	ABCE1, AKT2,ALOX15,BIRC5,CCR5,CREB1,CUL3,CXCL8,DUSP5,FGF2,HNRNPDL,IFIT1,IL24,IL6,IL7,JUN,LIFR,MAPK8,MAPK9,MMP1,MYD88,NUP50,PIK3CA,RAP1A,RAPGEF1,RASA2,RASAL2,SOCS3,SOD2,SRC,STAT1,SUMO1,SYK,TBK1,TNF,TNFRSF9,VEGFA,ZEB1
Gene Ontology - Biological Process	regulation of osteoblast differentiation	experimental (any)	12	2.132	3.68e-05	ACVR2B, BMPR1A,CDK6,GNAS,GREM1,IGFBP5,IL6,NPPC,RUNX2,SNAI2,TNF,TP63
WikiPathways	Chromosomal and microsatellite instability in colorectal cancer	experimental (any)	10	1.476	3.98e-05	AKT2, BIRC5,EXOC2,GSK3B,JUN,MAPK8,MAPK9,SMAD2,SMAD4,TBK1
WikiPathways	Integrated Breast Cancer Pathway	experimental (any)	14	3.034	3.98e-05	ABL1, ATM,BMPR1A,CDH1,CREB1,E2F1,JUN,MAP3K13,MMP1,RAP1A,SMAD2,SMAD4,STAT1,VEGFA
WikiPathways	TGF-beta Signaling Pathway	experimental (any)	13	2.624	3.98e-05	CAV1, JUN,MAPK8,MAPK9,MMP1,RUNX2,SMAD2,SMAD4,SMURF2,SRC,SUMO1,ZEB1,ZEB2
Gene Ontology - Biological Process	positive regulation of phosphorylation	experimental (any)	38	16.6	4.03e-05	ABL1, ACVR2B,AKT2,ALOX15,ATM,BMPR1A,CAV1,DAZAP2,DHX33,DUSP5,FBXW7,FGF2,GREM1,HTR2A,IGF1R,IL24,IL6,JUN,MAP3K13,PARK7,PDCD10,PIK3CA,PRKACB,PRKCA,PRNP,RAP1A,RAP2B,RAPGEF1,ROCK2,SMAD4,SOCS3,SRC,SYK,TBK1,TNF,TPD52L1,VEGFA,ZEB2
KEGG	Influenza A	experimental (any)	14	3.013	4.16e-05	AKT2, CXCL8,GSK3B,IL6,JUN,MAPK8,MAPK9,MYD88,PIK3CA,PRKCA,SOCS3,STAT1,TBK1,TNF
KEGG	Toll-like receptor signaling pathway	experimental (any)	11	1.804	4.16e-05	AKT2, CXCL8,IL6,JUN,MAPK8,MAPK9,MYD88,PIK3CA,STAT1,TBK1,TNF
Gene Ontology - Biological Process	intracellular signal transduction	experimental (any)	75	44.11	4.19e-05	ABL1, AKT2,ALOX15,ANP32A,ARHGEF28,ATM,CALR,CAV1,CCR5,CDC42SE2,CIT,CUL3,CXCL8,DHX33,DLC1,DUSP5,DYNLT1,DYRK3,E2F1,FBXW7,FGF2,GNAS,GREM1,GSK3B,HEXIM1,HTR2A,IGF1R,IGFBP5,IL6,JMY,JUN,MAP3K13,MAPK8,MAPK9,MCTP1,MYD88,NCALD,NPPC,PARK7,PDCD10,PEAR1,PIK3CA,PIP5K1A,PLAGL2,PLD2,PRKCA,PRNP,RAP1A,RAP2B,RAPGEF1,RASA2,RASAL2,RGL2,RNF41,ROCK2,SH3BP4,SMAD2,SMAD4,SNAI1,SNAI2,SOCS3,SOCS6,SOD2,SPATA13,SRC,SRGAP1,STAT…
Gene Ontology - Biological Process	regulation of protein phosphorylation	experimental (any)	47	22.86	4.25e-05	ABL1, ACVR2B,AKT2,ALOX15,ATM,BMPR1A,CAV1,DAZAP2,DHX33,DUSP5,FBXW7,FGF2,FGFR1OP,GREM1,HEXIM1,HTR2A,IGF1R,IL24,IL6,IL7,IPO7,JUN,MAP3K13,NR2F2,PARK7,PAX6,PDCD10,PIK3CA,PRKACB,PRKCA,PRNP,RAP1A,RAP2B,RAPGEF1,RNF41,ROCK2,SMAD4,SOCS3,SRC,SYK,TBK1,TNF,TPD52L1,UVRAG,VEGFA,ZBED3,ZEB2
WikiPathways	Endoderm Differentiation	experimental (any)	13	2.685	4.58e-05	BMPR1A, CAND1,DUSP5,EXT1,FOXN3,GATA6,HOXA1,NKX2-1,SMAD2,SMAD4,STAT1,TCF4,TRIM71
WikiPathways	NRF2-ARE regulation	experimental (any)	6	0.43	4.58e-05	CUL3, GSK3B,MAPK8,PIK3CA,PRKCA,SRC
Gene Ontology - Biological Process	osteoblast differentiation	experimental (any)	16	3.895	4.74e-05	ACVR2B, BMPR1A,CDK6,DLX5,GNAS,GREM1,IGFBP5,IL6,NPPC,RUNX2,SATB2,SNAI1,SNAI2,TNF,TP63,UFL1
Gene Ontology - Biological Process	regulation of signal transduction	experimental (any)	89	55.8	4.81e-05	ABCE1, ABL1,ACVR2B,ALOX15,ARHGEF28,ATM,BMPR1A,CALR,CAV1,CDC42SE2,CLOCK,CUL3,CXCL8,CXXC4,DHX33,DLC1,DLX5,DUSP5,DYNLT1,DYRK3,E2F1,FBXW7,FGF2,FZD2,GAS1,GLRX2,GREM1,GSK3B,HEXIM1,HTR2A,IGF1R,IGFBP5,IL24,IL6,IL7,JMY,JUN,KHDRBS1,LASP1,LIFR,MAP3K13,MAPK8,MAPK9,MYD88,NETO2,NKX2-1,NPPC,PARK7,PDCD10,PIK3CA,PIP5K1A,PLAGL2,PRKACB,PRKCA,PRNP,RAP1A,RAPGEF1,RASA2,RGL2,RGS17,RNF41,ROCK2,RUNX2,SH3BP4,SMAD2,SMAD4,S…
Gene Ontology - Biological Process	cell surface receptor signaling pathway	experimental (any)	80	48.46	5.18e-05	ABCE1, ABL1,ACVR2B,AKT2,ALOX15,ARHGEF28,BIRC5,BMPR1A,CAV1,CCR5,CDK6,CPEB4,CREB1,CUL3,CXCL8,CXXC4,DLX5,FBXW7,FGF2,FZD2,GABRB1,GAS1,GREM1,GSK3B,HNRNPDL,HOXD3,IFIT1,IGF1R,IGFBP5,IL24,IL6,IL7,JUN,KHDRBS1,LIFR,MAPK8,MAPK9,MMP1,MYD88,NETO2,NKX2-1,NPPC,PARK7,PAX6,PDCD10,PIK3CA,PLD2,PRICKLE2,PRKACB,PRKCA,PRNP,RAP1A,RAPGEF1,RNF41,ROCK2,RUNX2,SMAD2,SMAD4,SMAD9,SMURF2,SNAI1,SNAI2,SOCS3,SOCS6,SOD2,SRC,STAT1,…
Gene Ontology - Molecular Function	DNA-binding transcription factor activity, RNA polymerase II-specific	experimental (any)	53	27.59	5.38e-05	ARID1A, ARID2,ARID3B,BCL11B,BMPR1A,CLOCK,CREB1,DLX5,E2F1,E2F3,EN2,FOXK1,FOXK2,FOXN3,GATA6,GLIS3,HOMEZ,HOXA1,HOXD3,JUN,LCOR,MAFK,NFYA,NKX2-1,NR2C2,NR2F2,PARK7,PAX6,PCGF6,PLAGL2,RUNX2,SATB2,SIX1,SMAD2,SMAD4,SMAD9,SNAI1,SNAI2,STAT1,TCF4,TP63,TRPS1,TSC22D2,ZBED3,ZEB1,ZEB2,ZNF148,ZNF200,ZNF24,ZNF268,ZNF451,ZNF652,ZNF654
Gene Ontology - Biological Process	embryonic organ development	experimental (any)	23	7.584	5.83e-05	ARID1A, ARID2,BMPR1A,CXCL8,DLX5,DNAJB6,EGLN1,EN2,FZD2,GNAS,HOXA1,HOXD3,NR2F2,PAX6,RUNX2,SATB2,SIX1,SMAD2,SNAI1,SOCS3,TNF,VEGFA,ZEB1
Gene Ontology - Molecular Function	protein domain specific binding	experimental (any)	31	12.48	5.85e-05	ABL1, BANF1,BCL2L2,BMI1,CIT,CUL3,CXXC4,DAZAP2,DLC1,DLX5,ENAH,FZD2,JUN,KHDRBS1,MAFK,MYD88,OSBP,PAX6,RAN,RAP2B,RAPGEF1,RNF41,RUNX2,SMAD2,SON,SRC,SYK,TJP2,TP63,TRPS1,UVRAG
Gene Ontology - Cellular Component	cytosol	experimental (any)	126	87.18	6.06e-05	ABCE1, ABL1,AKT2,ALOX15,ARHGEF28,ASAP1,ASPA,BANF1,BCL2L2,BIRC5,BMI1,CALR,CAND1,CASK,CBLL1,CDK6,CERKL,CIAO1,CIT,CLOCK,CUL3,DDX3Y,DHX33,DLC1,DNAAF2,DNAJB6,DYRK3,EGLN1,ENAH,EXOC2,FBXL3,FBXL5,FBXW7,FGFR1OP,FMNL2,FRK,GDAP1,GNAS,GPCPD1,GSK3B,GSTO2,HNRNPDL,HOMEZ,HTR2A,IFIT1,IPO7,JUN,KHDRBS1,KIF1C,KIF2A,KIF5B,LCE1A,LCLAT1,LDHA,LIN28B,MAPK8,MAPK9,MBNL1,MIDN,MTPN,MYD88,NAA30,NARS,NCALD,NR2F2,NUDCD1,NUFIP2,…
Gene Ontology - Biological Process	cellular protein modification process	experimental (any)	103	68.12	6.08e-05	ABL1, ACVR2B,AKT2,ALOX15,ARPP19,ATM,BIRC5,BMI1,BMPR1A,CAND1,CASK,CAV1,CBLL1,CCR5,CDK6,CDKL2,CIT,CLOCK,CREB1,CUL3,DAZAP2,DHX33,DLC1,DUSP5,DYRK3,EGLN1,EXT1,EYA4,FBXL3,FBXL5,FBXW7,FGF2,FGFR1OP,FOXK1,FOXK2,FRK,GREM1,GSK3B,GXYLT1,GXYLT2,HECTD1,HEXIM1,HTR2A,IGF1R,IGFBP5,IL24,IL6,IL7,IPO7,JUN,KLHL15,MAP3K13,MAPK8,MAPK9,MARCH3,MCFD2,NAA30,NEK3,NR2F2,NSD3,NUP50,PARK7,PAX6,PCGF6,PDCD10,PIK3CA,PIM3,PPP1CB,P…
Gene Ontology - Biological Process	protein modification process	experimental (any)	103	68.12	6.08e-05	ABL1, ACVR2B,AKT2,ALOX15,ARPP19,ATM,BIRC5,BMI1,BMPR1A,CAND1,CASK,CAV1,CBLL1,CCR5,CDK6,CDKL2,CIT,CLOCK,CREB1,CUL3,DAZAP2,DHX33,DLC1,DUSP5,DYRK3,EGLN1,EXT1,EYA4,FBXL3,FBXL5,FBXW7,FGF2,FGFR1OP,FOXK1,FOXK2,FRK,GREM1,GSK3B,GXYLT1,GXYLT2,HECTD1,HEXIM1,HTR2A,IGF1R,IGFBP5,IL24,IL6,IL7,IPO7,JUN,KLHL15,MAP3K13,MAPK8,MAPK9,MARCH3,MCFD2,NAA30,NEK3,NR2F2,NSD3,NUP50,PARK7,PAX6,PCGF6,PDCD10,PIK3CA,PIM3,PPP1CB,P…
Gene Ontology - Biological Process	regulation of phosphorylation	experimental (any)	50	25.38	6.08e-05	ABL1, ACVR2B,AKT2,ALOX15,ATM,BMPR1A,CAV1,DAZAP2,DHX33,DUSP5,FBXW7,FGF2,FGFR1OP,GREM1,HEXIM1,HTR2A,IGF1R,IL24,IL6,IL7,IPO7,JUN,MAP3K13,MIDN,NR2F2,NUP50,PARK7,PAX6,PDCD10,PIK3CA,PRKACB,PRKCA,PRNP,RAP1A,RAP2B,RAPGEF1,RNF41,ROCK2,SMAD4,SOCS3,SOCS6,SRC,SYK,TBK1,TNF,TPD52L1,UVRAG,VEGFA,ZBED3,ZEB2
Gene Ontology - Biological Process	circadian rhythm	experimental (any)	15	3.546	6.5e-05	CLOCK, CREB1,FBXL3,FBXW7,GSK3B,HNRNPR,JUN,MAPK8,MAPK9,NKX2-1,PPP1CB,ROCK2,THRAP3,TOP2A,TYMS
KEGG	Colorectal cancer	experimental (any)	9	1.25	6.55e-05	AKT2, BIRC5,GSK3B,JUN,MAPK8,MAPK9,PIK3CA,SMAD2,SMAD4
KEGG	MicroRNAs in cancer	experimental (any)	14	3.198	6.55e-05	ABL1, ATM,BCL2L2,BMI1,CDK6,E2F1,E2F3,PIK3CA,PRKCA,TP63,TRIM71,VEGFA,ZEB1,ZEB2
WikiPathways	Focal Adhesion	experimental (any)	15	3.71	6.73e-05	AKT2, CAV1,GSK3B,IGF1R,JUN,MAPK8,MAPK9,PIK3CA,PPP1CB,PRKCA,RAP1A,RAPGEF1,ROCK2,SRC,VEGFA
WikiPathways	Photodynamic therapy-induced NF-kB survival signaling	experimental (any)	7	0.697	6.73e-05	BCL2L2, BIRC5,CXCL8,IL6,MMP1,TNF,VEGFA
Gene Ontology - Biological Process	metabolic process	experimental (any)	222	183.8	6.75e-05	ABCE1, ABL1,ACVR2B,AKT2,ALOX15,ANKRD13B,ANP32A,ARID1A,ARID2,ARID3B,ARPP19,ASPA,ATM,BANF1,BCL11B,BCL7A,BIRC5,BMI1,BMPR1A,BTG1,C15orf48,CALR,CAND1,CASK,CAV1,CBLL1,CCR5,CDH1,CDK6,CDKL2,CELF2,CERKL,CIAO1,CIT,CLOCK,CPEB4,CREB1,CUL3,CXCL8,CYP20A1,DAZAP2,DGAT2,DHX33,DLC1,DLX5,DNAJB6,DUSP5,DYRK3,E2F1,E2F3,EGLN1,EN2,EXT1,EYA4,FBXL3,FBXL5,FBXW7,FGF2,FGFR1OP,FOXK1,FOXK2,FOXN3,FRK,FYCO1,FZD2,G6PC,GAS1,GATA6,…
Gene Ontology - Biological Process	cell communication	experimental (any)	136	98	6.93e-05	ABCE1, ABL1,ACVR2B,AKT2,ALOX15,ANP32A,ARHGEF28,ARID1A,ASNA1,ATM,BIRC5,BMPR1A,CALR,CASK,CAV1,CCR5,CDC42SE2,CDH1,CDK6,CDKL2,CIT,CLOCK,CPEB4,CREB1,CUL3,CXCL8,CXXC4,DHX33,DLC1,DLX5,DUSP5,DYNLT1,DYRK3,E2F1,EDNRA,EGLN1,EXT1,FBXW7,FGF2,FZD2,GABRB1,GAS1,GDAP1,GLRX2,GNAS,GREM1,GSK3B,HEXIM1,HNRNPDL,HOXD3,HTR2A,IFIT1,IGF1R,IGFBP5,IL24,IL6,IL7,IPO7,JMY,JUN,KHDRBS1,KIF5B,LASP1,LIFR,MAP3K13,MAPK8,MAPK9,MCTP1,M…
Gene Ontology - Cellular Component	nuclear body	predicted (union)	408	344.4	7.37e-05	AAGAB, ABITRAM,ABL1,ABRAXAS1,ACADM,ADAMTS4,ADD1,AFDN,AFF2,AGO4,AK6,AKAP17A,ALKBH8,ALX1,ANGEL2,ANKS1B,API5,AR,ARHGAP18,ARIH1,ARNT,ARNTL,ARRB1,ASCC1,ASCC3,ATF7IP,ATMIN,ATOH8,ATPAF2,ATR,ATRX,BARD1,BAZ1B,BAZ2A,BCLAF1,BDNF,BHLHE40,BMI1,BMP2K,BNIP3L,CARMIL1,CBLL1,CBX4,CCNL2,CD2BP2,CDC14A,CDC5L,CDK12,CDK13,CDK2,CDKN1A,CDT1,CDYL,CELF3,CENPB,CENPC,CENPI,CHD5,CKAP4,CNOT7,COIL,COMMD3-BMI1,COPS4,CORIN,CPSF6,…
Gene Ontology - Cellular Component	synapse	predicted (union)	603	525.4	7.37e-05	AAK1, ABAT,ABHD17A,ABHD17B,ABHD17C,ABHD6,ABI1,ABL1,ABLIM3,ACAN,ACHE,ACTBL2,ACTC1,ACTN2,ACTR2,ADAM10,ADAM22,ADAM23,ADCY1,ADCYAP1,ADGRL1,ADGRL3,ADORA1,ADRA1A,ADRB1,AKAP12,AKAP7,ALS2,ANK1,ANK3,ANKS1B,AP1S1,AP3B1,AP3B2,AP3M1,AP3S2,APBA1,APBB2,APP,ARF1,ARF6,ARFGAP1,ARFGEF2,ARHGAP32,ARHGAP44,ARPC2,ARPC5L,ARRB1,ASAP1,ASCC1,ATAD1,ATCAY,ATP1A2,ATP2B1,ATP2B3,ATP2B4,ATP6V0D1,ATP8A1,BAALC,BACE1,BAIAP2,BCL11A…
Gene Ontology - Biological Process	regulation of DNA-binding transcription factor activity	experimental (any)	23	7.728	7.5e-05	CAV1, CLOCK,DHX33,EGLN1,FZD2,GREM1,IL6,JMY,JUN,MAP3K13,MAPK8,MAPK9,MTPN,MYD88,PARK7,PRNP,RLIM,RNF41,SUMO1,SYK,TNF,UFL1,VEGFA
WikiPathways	Hepatitis C and Hepatocellular Carcinoma	experimental (any)	8	1.004	8.06e-05	BIRC5, CXCL8,IL6,JUN,MAPK8,MMP1,SMAD4,VEGFA
Gene Ontology - Biological Process	signal transduction	experimental (any)	127	90.01	8.1e-05	ABCE1, ABL1,ACVR2B,AKT2,ALOX15,ANP32A,ARHGEF28,ARID1A,ASNA1,ATM,BIRC5,BMPR1A,CALR,CAV1,CCR5,CDC42SE2,CDK6,CDKL2,CIT,CLOCK,CPEB4,CREB1,CUL3,CXCL8,CXXC4,DHX33,DLC1,DLX5,DUSP5,DYNLT1,DYRK3,E2F1,EDNRA,EXT1,FBXW7,FGF2,FZD2,GABRB1,GAS1,GLRX2,GNAS,GREM1,GSK3B,HEXIM1,HNRNPDL,HOXD3,HTR2A,IFIT1,IGF1R,IGFBP5,IL24,IL6,IL7,IPO7,JMY,JUN,KHDRBS1,LASP1,LIFR,MAP3K13,MAPK8,MAPK9,MCTP1,MMP1,MYD88,NCALD,NCOA4,NETO2,…
WikiPathways	Human Thyroid Stimulating Hormone (TSH) signaling pathway	experimental (any)	9	1.332	8.22e-05	CREB1, E2F1,GNAS,IGF1R,JUN,PIK3CA,RAP1A,SRC,STAT1
Gene Ontology - Biological Process	signaling	experimental (any)	135	97.47	8.55e-05	ABCE1, ABL1,ACVR2B,AKT2,ALOX15,ANP32A,ARHGEF28,ARID1A,ASNA1,ATM,BIRC5,BMPR1A,CALR,CASK,CAV1,CCR5,CDC42SE2,CDH1,CDK6,CDKL2,CIT,CLOCK,CPEB4,CREB1,CUL3,CXCL8,CXXC4,DHX33,DLC1,DLX5,DUSP5,DYNLT1,DYRK3,E2F1,EDNRA,EGLN1,EXT1,FBXW7,FGF2,FZD2,GABRB1,GAS1,GLRX2,GNAS,GREM1,GSK3B,HEXIM1,HNRNPDL,HOXD3,HTR2A,IFIT1,IGF1R,IGFBP5,IL24,IL6,IL7,IPO7,JMY,JUN,KCNJ2,KHDRBS1,KIF5B,LASP1,LIFR,MAP3K13,MAPK8,MAPK9,MCTP1,M…
WikiPathways	Non-genomic actions of 1,25 dihydroxyvitamin D3	experimental (any)	9	1.353	8.91e-05	CAV1, CXCL8,IL6,JUN,MAPK8,MAPK9,PRKCA,STAT1,TNF
WikiPathways	Ras Signaling	experimental (any)	14	3.403	9.32e-05	ABL1, AKT2,EXOC2,IGF1R,MAPK8,MAPK9,PIK3CA,PLD2,PRKACB,PRKCA,RAP1A,RASA2,RASAL2,RGL2
Gene Ontology - Biological Process	rhythmic process	experimental (any)	18	5.145	9.68e-05	CLOCK, CREB1,FBXL3,FBXW7,GABRB1,GSK3B,HNRNPR,JUN,MAPK8,MAPK9,NFYA,NKX2-1,PPP1CB,ROCK2,SRC,THRAP3,TOP2A,TYMS
Gene Ontology - Biological Process	regulation of catalytic activity	experimental (any)	64	36.51	9.7e-05	ABCE1, ABL1,ACVR2B,AKT2,ARPP19,ASAP1,BIRC5,BMI1,CAND1,CAV1,DAZAP2,DLC1,DNAJB6,DUSP5,DYNLT1,EDNRA,EGLN1,FBXW7,FGF2,FGFR1OP,GNAS,GREM1,GSK3B,HEXIM1,HNRNPR,HTR2A,IFIT1,IGF1R,IL7,IPO7,JUN,MAP3K13,MAPK8,MIDN,NR2F2,NUP50,PARK7,PDCD10,PIK3CA,PIP5K1A,PRKACB,PRNP,RAP1A,RAP2B,RAPGEF1,RASA2,RASAL2,RGS17,ROCK2,SERINC1,SH3BP4,SOCS3,SOCS6,SRC,SRGAP1,SUMO1,SYK,TNF,TOR1AIP2,TP63,TPD52L1,UVRAG,VEGFA,ZEB2
KEGG	Prolactin signaling pathway	experimental (any)	9	1.332	9.75e-05	AKT2, GSK3B,MAPK8,MAPK9,PIK3CA,SOCS3,SOCS6,SRC,STAT1
Gene Ontology - Biological Process	regulation of peptidyl-tyrosine phosphorylation	experimental (any)	16	4.161	9.82e-05	ABL1, CAV1,FBXW7,FGFR1OP,GREM1,HTR2A,IL24,IL6,IL7,PRNP,RAP2B,SOCS3,SRC,SYK,TNF,VEGFA
Gene Ontology - Biological Process	regulation of kinase activity	experimental (any)	33	14.1	0.00011	ABL1, ACVR2B,CAV1,DAZAP2,DUSP5,FBXW7,FGF2,FGFR1OP,GREM1,HEXIM1,HTR2A,IGF1R,IPO7,MAP3K13,MIDN,NR2F2,PARK7,PDCD10,PIK3CA,PRKACB,PRNP,RAP1A,RAP2B,RAPGEF1,SOCS3,SOCS6,SRC,SYK,TNF,TPD52L1,UVRAG,VEGFA,ZEB2
Gene Ontology - Biological Process	brain development	predicted (intersection)	252	189.8	0.00011	ABL1, ADCY1,ADCYAP1,AFF2,AGTPBP1,AGTR2,AHI1,AK4,AKT3,ALDH1A2,ALDH1A3,APP,ARID1A,ARL13B,ARL6,ARNT2,ARPC5,ATIC,ATM,ATP2B1,ATP5PB,ATP5PF,ATP6V0D1,ATP7A,ATRN,ATRX,ATXN1,ATXN1L,AVPR1A,BAG3,BCL11B,BCL2,BCL2L11,BMERB1,BMP2,BMP5,BMPR1A,BMPR2,BNIP3,BPTF,C21orf91,C5AR1,CALM1,CALM3,CASP2,CASP3,CCDC14,CCDC85C,CDK5R1,CDK5RAP2,CDK6,CDON,CENPF,CEP120,CHD7,CNTN1,COL4A1,COX6B1,CREB1,CRK,CSF1R,CTNNA2,CXCL12,DCLK2,…
KEGG	Focal adhesion	experimental (any)	15	3.874	0.000111	AKT2, CAV1,GSK3B,IGF1R,JUN,MAPK8,MAPK9,PIK3CA,PPP1CB,PRKCA,RAP1A,RAPGEF1,ROCK2,SRC,VEGFA
Gene Ontology - Biological Process	regulation of epithelial cell differentiation	experimental (any)	12	2.419	0.000116	BTG1, CAV1,CLOCK,GSK3B,PAX6,REG3A,ROCK2,STAT1,TNF,TP63,ZEB1,ZEB2
Gene Ontology - Molecular Function	protein domain specific binding	predicted (union)	368	306.3	0.000118	ABI1, ABL1,ACOX1,ACSL3,ACTN2,ACVR2A,ADAM10,ADAM12,ADAM17,ADAM9,ADRB1,AFAP1L2,AIDA,AKAP5,ALX4,ANGEL1,APP,AR,ARF1,ARFIP1,ARHGAP1,ARHGAP29,ARHGAP31,ARHGAP5,ARHGEF4,ARL1,ATN1,ATRX,BAIAP2,BANF1,BCL10,BCL2,BCL2L2,BHLHE40,BMI1,CABYR,CADM1,CALM1,CALM3,CAPN7,CARD11,CARD16,CARD18,CARD8,CASP1,CASP10,CASP2,CASP4,CASP9,CBL,CBX3,CCDC6,CCDC88C,CD2AP,CDC5L,CDK2,CEP68,CHEK1,CHMP1B,CHMP2B,CIT,CITED2,CLCN3,CLTC,CNO…
Gene Ontology - Biological Process	regulation of protein kinase activity	experimental (any)	31	12.87	0.000119	ABL1, ACVR2B,CAV1,DAZAP2,DUSP5,FBXW7,FGF2,FGFR1OP,GREM1,HEXIM1,HTR2A,IGF1R,IPO7,MAP3K13,NR2F2,PARK7,PDCD10,PIK3CA,PRKACB,PRNP,RAP1A,RAP2B,RAPGEF1,SOCS3,SRC,SYK,TNF,TPD52L1,UVRAG,VEGFA,ZEB2
KEGG	HTLV-I infection	experimental (any)	17	4.94	0.000123	AKT2, ATM,CALR,CREB1,E2F1,E2F3,FZD2,GSK3B,IL6,JUN,MAPK8,PIK3CA,PRKACB,RAN,SMAD2,SMAD4,TNF
Gene Ontology - Biological Process	roof of mouth development	experimental (any)	10	1.66	0.000123	ACVR2B, BMPR1A,DLX5,FZD2,SATB2,SMAD2,SMAD4,SNAI1,SNAI2,SUMO1
WikiPathways	Circadian rhythm related genes	experimental (any)	14	3.505	0.000125	CLOCK, CREB1,FBXL3,GSK3B,IL6,JUN,MAPK8,MAPK9,NKX2-1,PPP1CB,ROCK2,THRAP3,TOP2A,TYMS
WikiPathways	DNA Damage Response (only ATM dependent)	experimental (any)	11	2.193	0.000125	ABL1, AKT2,ATM,G6PC,GSK3B,JUN,MAPK8,MAPK9,PIK3CA,SMAD4,SOD2
Gene Ontology - Molecular Function	RNA polymerase II proximal promoter sequence-specific DNA binding	experimental (any)	22	7.564	0.00013	ARID3B, BCL11B,CLOCK,CREB1,DLX5,FOXK2,JUN,NFYA,NKX2-1,NR2C2,PAX6,RUNX2,SATB2,SIX1,SMAD2,SMAD4,SNAI1,SNAI2,STAT1,TCF4,ZEB1,ZNF148
Gene Ontology - Molecular Function	RNA polymerase II regulatory region DNA binding	experimental (any)	27	10.54	0.00013	ARID3B, BCL11B,CLOCK,CREB1,DLX5,FBXW7,FOXK1,FOXK2,HOXD3,JUN,NFYA,NKX2-1,NR2C2,PAX6,RUNX2,SATB2,SIX1,SMAD2,SMAD4,SNAI1,SNAI2,STAT1,TCF4,THRAP3,TRPS1,ZEB1,ZNF148
Gene Ontology - Molecular Function	RNA polymerase II regulatory region sequence-specific DNA binding	experimental (any)	27	10.49	0.00013	ARID3B, BCL11B,CLOCK,CREB1,DLX5,FBXW7,FOXK1,FOXK2,HOXD3,JUN,NFYA,NKX2-1,NR2C2,PAX6,RUNX2,SATB2,SIX1,SMAD2,SMAD4,SNAI1,SNAI2,STAT1,TCF4,THRAP3,TRPS1,ZEB1,ZNF148
Gene Ontology - Biological Process	cellular process	experimental (any)	271	241.3	0.000133	ABCE1, ABL1,ACVR2B,AKT2,ALOX15,ANKRD13B,ANP32A,ARHGEF28,ARID1A,ARID2,ARID3B,ARPP19,ASAP1,ASNA1,ASPA,ATM,BANF1,BCL11B,BCL2L2,BCL7A,BIRC5,BMI1,BMPR1A,BTG1,C15orf48,CADM2,CALR,CAND1,CASK,CAV1,CBLL1,CCR5,CCSAP,CDC42SE2,CDH1,CDH7,CDK6,CDKL2,CELF2,CERKL,CIAO1,CIT,CLOCK,CLPTM1L,COX20,CPEB4,CREB1,CUL3,CXCL8,CXXC4,DAZAP2,DGAT2,DHX33,DLC1,DLX5,DNAAF2,DNAJB6,DUSP5,DYNLT1,DYRK3,E2F1,E2F3,EDNRA,EGLN1,EN2,ENAH…
Gene Ontology - Molecular Function	DNA-binding transcription activator activity, RNA polymerase II-specific	experimental (any)	21	7.031	0.000134	BCL11B, CLOCK,CREB1,DLX5,E2F3,FOXK2,HOXA1,HOXD3,JUN,NR2C2,PAX6,PLAGL2,RUNX2,SATB2,SIX1,SMAD2,SMAD4,TCF4,TP63,ZEB2,ZNF24
Gene Ontology - Biological Process	cellular response to lipid	experimental (any)	27	10.45	0.000138	ABL1, ARID1A,ATM,BCL2L2,CALR,CCR5,CLOCK,CREB1,CXCL8,DGAT2,E2F1,GDAP1,IL24,IL6,MAPK8,NCOA4,NR2C2,NR2F2,PARK7,PRKCA,RAN,ROCK2,SNAI2,SRC,TNF,TP63,UFL1
Gene Ontology - Biological Process	regulation of intracellular signal transduction	experimental (any)	56	30.79	0.00014	ABL1, ALOX15,ARHGEF28,ATM,CALR,CAV1,CDC42SE2,CUL3,DHX33,DLC1,DUSP5,DYNLT1,DYRK3,FBXW7,FGF2,GREM1,GSK3B,HEXIM1,HTR2A,IGF1R,IGFBP5,IL6,JMY,JUN,MAP3K13,MYD88,NPPC,PARK7,PDCD10,PIK3CA,PIP5K1A,PLAGL2,PRKCA,PRNP,RAP1A,RAPGEF1,RASA2,RGL2,RNF41,ROCK2,SH3BP4,SMAD4,SNAI1,SNAI2,SOD2,SPATA13,SRC,SRGAP1,STAT1,SYK,TBK1,TNF,TP63,TPD52L1,VEGFA,ZEB2
Gene Ontology - Biological Process	positive regulation of cell migration	experimental (any)	24	8.671	0.000142	ABL1, AKT2,ATM,CALR,CAV1,CBLL1,CXCL8,FGF2,FGFR1OP,IGF1R,IGFBP5,IL6,JUN,PDCD10,PRKCA,ROCK2,SMURF2,SNAI1,SNAI2,SOD2,SRC,TNF,VEGFA,ZNF268
Gene Ontology - Biological Process	response to growth factor	experimental (any)	30	12.4	0.000149	ABL1, ACVR2B,BMPR1A,CASK,CAV1,CREB1,CXCL8,DLX5,E2F1,FGF2,GAS1,GATA6,GREM1,JUN,NCL,NKX2-1,RAP1A,RAPGEF1,ROCK2,RUNX2,SMAD2,SMAD4,SMAD9,SMURF2,SNAI2,SRC,TRIM71,VEGFA,ZEB1,ZNF451
Gene Ontology - Biological Process	anatomical structure morphogenesis	predicted (intersection)	766	659.9	0.000157	ABITRAM, ABL1,ACKR3,ACVR1,ACVR2A,ACVR2B,ADAM10,ADAM12,ADAMTS12,ADAMTS5,ADCY1,ADD1,ADTRP,AGFG1,AGO1,AGTPBP1,AGTR2,AHI1,AIMP1,AJUBA,AKAP13,AKT3,ALDH1A2,ALDH1A3,ALS2,AMOT,ANGPT2,ANGPT4,ANGPTL3,ANK3,ANKRD11,AP1AR,APBB2,APLP1,APOA1,APP,AR,ARHGAP12,ARHGAP18,ARHGEF7,ARID1A,ARID2,ARID5B,ARL13B,ARL6,ARPIN,ASB4,ASPH,ASPN,ASTN2,ASXL1,ATF2,ATL1,ATM,ATOH8,ATP10A,ATP7A,ATP8A2,ATRX,B4GALT5,B9D1,BAMBI,BCAR3,BCL1…
KEGG	Hepatitis C	experimental (any)	11	2.234	0.000163	AKT2, CXCL8,GSK3B,IFIT1,MAPK8,MAPK9,PIK3CA,SOCS3,STAT1,TBK1,TNF
Gene Ontology - Molecular Function	molecular_function	experimental (any)	289	265.6	0.000163	ABCE1, ABL1,ACVR2B,AKT2,ALOX15,ANKRD13B,ANP32A,ARHGEF28,ARID1A,ARID2,ARID3B,ARPP19,ASAP1,ASNA1,ASPA,ATM,BANF1,BCL11B,BCL2L2,BCL7A,BIRC5,BMI1,BMPR1A,BOLA3,BTG1,C15orf48,CALR,CAND1,CASK,CAV1,CBLL1,CCR5,CCSAP,CDC42SE2,CDH1,CDK6,CDKL2,CELF2,CERKL,CIAO1,CIT,CLOCK,CNNM3,CNNM4,COX20,CPEB4,CREB1,CUL3,CXCL8,CXXC4,CYP20A1,DAZAP2,DDX3Y,DGAT2,DHX33,DLC1,DLX5,DNAAF2,DNAJB6,DNTTIP2,DUSP5,DYNLT1,DYRK3,E2F1,E2F3…
WikiPathways	TNF related weak inducer of apoptosis (TWEAK) Signaling Pathway	experimental (any)	7	0.84	0.000169	AKT2, GSK3B,IL6,JUN,MAPK8,MAPK9,TNF
WikiPathways	miRNAs involved in DNA damage response	experimental (any)	5	0.348	0.000169	ABL1, ATM,CDK6,CREB1,E2F1
Gene Ontology - Cellular Component	chromatin	predicted (intersection)	598	510.6	0.000169	ADNP2, AEBP2,AFF4,AHR,AHRR,ANKRD17,ANP32E,APTX,AR,ARID1A,ARID2,ARID5B,ARNT2,ARNTL,ARNTL2,ATF2,ATF6,ATF7,ATOH8,ATRX,BACH2,BBX,BCL11B,BHLHE41,BICRAL,BMPR1A,BNC1,BNC2,BPTF,CAMTA1,CARF,CARHSP1,CBFB,CBX1,CBX3,CBX5,CCND2,CDCA5,CEBPG,CENPC,CERS6,CHCHD3,CHRAC1,CITED2,CREB1,CREB3,CREB3L2,CREB5,CREBL2,CREM,CRX,CSRNP2,CSRNP3,CTCFL,DACH2,DFFA,DLX2,DMRT2,DMRTA1,DNMT3A,DNMT3B,DPF2,DR1,DVL3,E2F3,E2F7,EBF1,EBF2,…
Gene Ontology - Biological Process	positive regulation of protein metabolic process	experimental (any)	51	27.24	0.000173	ABL1, ACVR2B,AKT2,ALOX15,ATM,BMI1,BMPR1A,CAV1,CUL3,DAZAP2,DHX33,DLC1,DUSP5,FBXL5,FBXW7,FGF2,GREM1,GSK3B,HTR2A,IGF1R,IL24,IL6,JUN,KHDRBS1,MAP3K13,MAPK8,MAPK9,MTPN,NSD3,PARK7,PDCD10,PIK3CA,PRKACB,PRKCA,PRNP,RAP1A,RAP2B,RAPGEF1,RNF41,ROCK2,SMAD4,SNAI2,SOCS3,SRC,SUMO1,SYK,TBK1,TNF,TPD52L1,VEGFA,ZEB2
Gene Ontology - Biological Process	cellular response to growth factor stimulus	experimental (any)	29	11.89	0.000176	ABL1, ACVR2B,BMPR1A,CASK,CAV1,CREB1,CXCL8,DLX5,E2F1,FGF2,GAS1,GATA6,GREM1,JUN,NCL,NKX2-1,RAP1A,RAPGEF1,RUNX2,SMAD2,SMAD4,SMAD9,SMURF2,SNAI2,SRC,TRIM71,VEGFA,ZEB1,ZNF451
Gene Ontology - Biological Process	cellular response to organic cyclic compound	experimental (any)	26	10	0.000176	ABL1, ARID1A,BCL2L2,CALR,CAV1,CDH1,CLOCK,GABRB1,GDAP1,IFIT1,IGFBP5,NCOA4,NR2C2,NR2F2,PARK7,RAN,RAP1A,RAPGEF1,ROCK2,SIX1,SNAI2,SRC,STAT1,TNF,TP63,UFL1
Gene Ontology - Biological Process	regulation of phosphorus metabolic process	experimental (any)	53	28.78	0.000176	ABL1, ACVR2B,AKT2,ALOX15,ARPP19,ATM,BMPR1A,CAV1,DAZAP2,DHX33,DLC1,DUSP5,FBXW7,FGF2,FGFR1OP,GREM1,GSK3B,HEXIM1,HTR2A,IGF1R,IL24,IL6,IL7,IPO7,JUN,MAP3K13,MIDN,NR2F2,NUP50,PARK7,PAX6,PDCD10,PIK3CA,PRKACB,PRKCA,PRNP,RAP1A,RAP2B,RAPGEF1,RNF41,ROCK2,SMAD4,SOCS3,SOCS6,SRC,SYK,TBK1,TNF,TPD52L1,UVRAG,VEGFA,ZBED3,ZEB2
Gene Ontology - Biological Process	endothelial cell differentiation	experimental (any)	10	1.742	0.000177	ACVR2B, BTG1,NR2F2,RAP1A,RAPGEF1,ROCK2,SMAD4,TJP2,TNF,ZEB1
Gene Ontology - Biological Process	head development	predicted (intersection)	263	201.3	0.000177	ABL1, ADCY1,ADCYAP1,AFF2,AGTPBP1,AGTR2,AHI1,AK4,AKT3,ALDH1A2,ALDH1A3,ANKRD11,APP,ARID1A,ARID5B,ARL13B,ARL6,ARNT2,ARPC5,ASPH,ATIC,ATM,ATP2B1,ATP5PB,ATP5PF,ATP6V0D1,ATP7A,ATRN,ATRX,ATXN1,ATXN1L,AVPR1A,BAG3,BCL11B,BCL2,BCL2L11,BMERB1,BMP2,BMP5,BMPR1A,BMPR2,BNIP3,BPTF,C21orf91,C5AR1,CALM1,CALM3,CASP2,CASP3,CCDC14,CCDC85C,CDK5R1,CDK5RAP2,CDK6,CDON,CENPF,CEP120,CHD7,CNTN1,COL4A1,COX6B1,CREB1,CRISPLD2,C…
WikiPathways	Prolactin Signaling Pathway	experimental (any)	9	1.517	0.000179	GSK3B, JUN,MAPK8,MAPK9,NEK3,PIK3CA,SOCS3,SRC,STAT1
WikiPathways	EGF/EGFR Signaling Pathway	experimental (any)	13	3.218	0.000187	ABL1, ASAP1,CAV1,CREB1,E2F1,JUN,MAPK8,MAPK9,PLD2,PRKCA,RAP1A,SRC,STAT1
WikiPathways	Hair Follicle Development: Cytodifferentiation (Part 3 of 3)	experimental (any)	9	1.558	0.000208	BCL11B, BMPR1A,GAS1,IGFBP5,JUN,SMAD4,TCF4,TP63,WIF1
Gene Ontology - Biological Process	positive regulation of cell motility	experimental (any)	24	8.937	0.000224	ABL1, AKT2,ATM,CALR,CAV1,CBLL1,CXCL8,FGF2,FGFR1OP,IGF1R,IGFBP5,IL6,JUN,PDCD10,PRKCA,ROCK2,SMURF2,SNAI1,SNAI2,SOD2,SRC,TNF,VEGFA,ZNF268
KEGG	Wnt signaling pathway	experimental (any)	12	2.767	0.000227	CXXC4, FZD2,GSK3B,JUN,MAPK8,MAPK9,PRICKLE2,PRKACB,PRKCA,ROCK2,SMAD4,WIF1
Gene Ontology - Biological Process	peptidyl-tyrosine autophosphorylation	experimental (any)	5	0.328	0.000243	ABL1, CAV1,GREM1,IGF1R,VEGFA
WikiPathways	Viral Acute Myocarditis	experimental (any)	9	1.599	0.000248	ABL1, CAV1,CCR5,CREB1,GSK3B,IL6,SRC,STAT1,TNF
Gene Ontology - Biological Process	blood vessel morphogenesis	experimental (any)	26	10.25	0.000255	ABL1, ARID2,BMPR1A,BTG1,CAV1,CXCL8,EDNRA,EGLN1,FBXW7,FGF2,GATA6,GREM1,HOXA1,IL6,JUN,NCL,NR2F2,PDCD10,PIK3CA,PRKCA,RAP1A,ROCK2,SIX1,STAT1,SYK,VEGFA
Gene Ontology - Biological Process	peptidyl-tyrosine phosphorylation	experimental (any)	19	6.129	0.000255	ABL1, CAV1,DYRK3,FBXW7,FGFR1OP,FRK,GREM1,HTR2A,IGF1R,IL24,IL6,IL7,PRNP,RAP2B,SOCS3,SRC,SYK,TNF,VEGFA
Gene Ontology - Biological Process	positive regulation of protein complex assembly	experimental (any)	15	4.038	0.000255	ALOX15, ATM,CAND1,CREB1,DHX33,GSK3B,JMY,MAPK9,MMP1,SH3GLB1,SLAIN2,SRC,SUMO1,TNF,VEGFA
WikiPathways	Thymic Stromal LymphoPoietin (TSLP) Signaling Pathway	experimental (any)	7	0.922	0.000264	CXCL8, IL6,MAPK8,MAPK9,PIK3CA,SRC,STAT1
Gene Ontology - Biological Process	cell junction assembly	experimental (any)	15	4.059	0.000269	ABL1, CAV1,DLC1,GREM1,PARD6B,PIP5K1A,PRKCA,RAP1A,RAPGEF1,ROCK2,SNAI1,SNAI2,SRC,TNF,VEGFA
Gene Ontology - Biological Process	positive regulation of intracellular signal transduction	experimental (any)	36	16.89	0.000272	ABL1, ALOX15,ATM,CALR,CAV1,DHX33,DUSP5,DYNLT1,FBXW7,FGF2,GREM1,HEXIM1,HTR2A,IGF1R,IGFBP5,IL6,JUN,MAP3K13,MYD88,NPPC,PARK7,PDCD10,PIK3CA,PLAGL2,PRKCA,RAP1A,RAPGEF1,RGL2,ROCK2,SRC,SYK,TBK1,TNF,TPD52L1,VEGFA,ZEB2
Gene Ontology - Biological Process	cell fate commitment	experimental (any)	15	4.079	0.00028	BCL11B, BMPR1A,FGF2,GAS1,GATA6,IL6,IL7,NKX2-1,NR2F2,PAX6,RUNX2,SATB2,SIX1,SMAD2,SMAD4
Gene Ontology - Biological Process	cellular protein metabolic process	experimental (any)	118	84.23	0.00028	ABL1, ACVR2B,AKT2,ALOX15,ARPP19,ATM,BIRC5,BMI1,BMPR1A,CALR,CAND1,CASK,CAV1,CBLL1,CCR5,CDK6,CDKL2,CIT,CLOCK,CPEB4,CREB1,CUL3,DAZAP2,DHX33,DLC1,DNAJB6,DUSP5,DYRK3,EGLN1,EXT1,EYA4,FBXL3,FBXL5,FBXW7,FGF2,FGFR1OP,FOXK1,FOXK2,FRK,GAS1,GATA6,GREM1,GSK3B,GXYLT1,GXYLT2,HECTD1,HEXIM1,HNRNPR,HTR2A,IGF1R,IGFBP5,IL24,IL6,IL7,IPO7,JUN,KHDRBS1,KLHL15,MAP3K13,MAPK8,MAPK9,MARCH3,MCFD2,MMP1,MTPN,NAA30,NARS,NCL,NEK…
WikiPathways	MicroRNAs in cardiomyocyte hypertrophy	experimental (any)	9	1.64	0.000285	AKT2, FGF2,FZD2,GSK3B,IGF1R,MAPK8,PIK3CA,ROCK2,TNF
Gene Ontology - Biological Process	negative regulation of epithelial cell proliferation	experimental (any)	11	2.255	0.000285	CASK, CAV1,CDK6,FBXW7,NR2F2,PAX6,PDCD10,SNAI2,STAT1,TNF,WDR77
Gene Ontology - Biological Process	positive regulation of cellular component movement	experimental (any)	24	9.122	0.000291	ABL1, AKT2,ATM,CALR,CAV1,CBLL1,CXCL8,FGF2,FGFR1OP,IGF1R,IGFBP5,IL6,JUN,PDCD10,PRKCA,ROCK2,SMURF2,SNAI1,SNAI2,SOD2,SRC,TNF,VEGFA,ZNF268
KEGG	Dopaminergic synapse	experimental (any)	11	2.419	0.0003	AKT2, CLOCK,CREB1,GNAS,GSK3B,KIF5B,MAPK8,MAPK9,PPP1CB,PRKACB,PRKCA
Gene Ontology - Cellular Component	nuclear envelope	predicted (union)	236	191.3	0.000303	ABCF1, ABL1,ADRA1A,AEN,AGFG1,AGPAT5,AHCTF1,AK9,AKAP6,AKIRIN1,ALG14,ANKRD17,ANXA11,ANXA4,APEH,APP,AQP1,ATF6,ATP11B,ATP1B4,BANF1,BCHE,BCL2,BICD2,BNIP2,BNIP3,BNIP3L,BRAP,BRIP1,CALR,CBX3,CBX5,CCND2,CENPF,CEPT1,CERS2,CERS3,CERS5,CERS6,CETN3,CLGN,CLIC1,CNEP1R1,CREB3L4,CST3,CUEDC2,CYBB,DCTN5,DDX19A,DDX19B,DHRS2,DNAJB12,DNAJB14,DST,DTL,DUSP2,EDNRB,EGFR,EI24,EIF5A2,EIF5AL1,ENY2,ERBIN,ERN1,FAF1,FAM169A,FZR…
Gene Ontology - Biological Process	respiratory system development	experimental (any)	14	3.628	0.000307	ACVR2B, BMPR1A,CREB1,DLX5,FBXW7,GATA6,IGFBP5,NKX2-1,SIX1,SLC23A1,SMAD2,SMCHD1,TNF,VEGFA
Gene Ontology - Biological Process	positive regulation of cellular protein metabolic process	experimental (any)	48	25.75	0.000327	ABL1, ACVR2B,AKT2,ALOX15,ATM,BMI1,BMPR1A,CAV1,CUL3,DAZAP2,DHX33,DLC1,DUSP5,FBXL5,FBXW7,FGF2,GREM1,GSK3B,HTR2A,IGF1R,IL24,IL6,JUN,KHDRBS1,MAP3K13,MAPK9,NSD3,PARK7,PDCD10,PIK3CA,PRKACB,PRKCA,PRNP,RAP1A,RAP2B,RAPGEF1,ROCK2,SMAD4,SNAI2,SOCS3,SRC,SUMO1,SYK,TBK1,TNF,TPD52L1,VEGFA,ZEB2
Gene Ontology - Molecular Function	ubiquitin-like protein transferase activity	predicted (union)	210	166.5	0.000328	ABL1, AMFR,AREL1,ARIH1,ARIH2,ARRDC3,ARRDC4,ASB4,ATG10,ATG16L1,ATG3,BAG2,BAG5,BARD1,BIRC2,BIRC3,BMI1,BRAP,BRCA1,CBL,CBLL1,CBX4,CBX8,CDC14B,CDC23,CNOT4,CUL5,DNM1L,DTX3L,DTX4,DZIP3,EGR2,FBXL14,FBXL22,FBXL3,FBXL5,FBXL6,FBXL7,FBXO11,FBXO22,FBXO3,FBXO30,FBXO40,FBXO5,FBXO9,FBXW11,FBXW2,FEM1A,FEM1B,FZR1,G2E3,GLMN,GORASP1,HACE1,HDAC4,HECTD1,HECTD2,HECW1,HERC2,HERC3,HERC4,HLTF,HUWE1,IRF2BPL,ITCH,KCMF1,KIAA…
Gene Ontology - Biological Process	tissue morphogenesis	experimental (any)	28	11.72	0.000335	ABL1, ARID1A,BMPR1A,DLC1,EDNRA,EGLN1,FGF2,FZD2,GREM1,IGFBP5,NKX2-1,PDCD10,PRICKLE2,PRKACB,SIX1,SMAD2,SMAD4,SMURF2,SNAI1,SNAI2,SOCS3,SRC,STAT1,TNF,TP63,TRIM71,VEGFA,ZEB2
Gene Ontology - Cellular Component	nuclear envelope	predicted (intersection)	154	112.2	0.000346	ABCF1, ABL1,ADRA1A,AEN,AGFG1,AGPAT5,AK9,AKAP6,AKIRIN1,ANKRD17,ANXA11,ANXA4,APP,ATF6,ATP11B,ATP1B4,BANF1,BCHE,BCL2,BNIP2,BNIP3,BNIP3L,BRAP,BRIP1,CALR,CBX3,CBX5,CCND2,CENPF,CERS2,CERS6,CETN3,CLGN,CLIC1,CNEP1R1,DCTN5,DNAJB14,DST,DUSP2,EGFR,EIF5A2,EIF5AL1,FAM169A,FZR1,GABRB1,GATA6,GCH1,GNAQ,GRK5,GTF3C3,HTATIP2,IGF2R,INA,IPO5,IPO7,ITPR1,ITSN1,KCNH1,KPNA4,KPNB1,LBR,LEMD3,LMNB2,LMNTD1,LMO7,LPIN1,LRRC59,…
Gene Ontology - Biological Process	forebrain neuron fate commitment	experimental (any)	4	0.184	0.000351	BCL11B, NKX2-1,PAX6,SATB2
KEGG	FoxO signaling pathway	experimental (any)	11	2.48	0.000356	AKT2, ATM,G6PC,IGF1R,IL6,MAPK8,MAPK9,PIK3CA,SMAD2,SMAD4,SOD2
WikiPathways	Fibrin Complement Receptor 3 Signaling Pathway	experimental (any)	6	0.676	0.000358	IL6, MYD88,PIK3CA,SRC,SYK,TNF
WikiPathways	Signaling of Hepatocyte Growth Factor Receptor	experimental (any)	6	0.676	0.000358	JUN, MAPK8,PIK3CA,RAP1A,RAPGEF1,SRC
Gene Ontology - Biological Process	morphogenesis of a branching structure	experimental (any)	14	3.69	0.000361	ABL1, EDNRA,FGF2,GREM1,MAP3K13,NKX2-1,SIX1,SMAD4,SNAI2,SOCS3,SRC,TNF,TP63,VEGFA
Gene Ontology - Biological Process	cell development	predicted (union)	993	891.5	0.000362	ABHD2, ABI1,ABITRAM,ABL1,ABL2,ACAN,ACHE,ACSL4,ACTC1,ACTN2,ACTR2,ACVR1,ADAM10,ADAM22,ADCY1,ADCYAP1,ADD1,ADGRB3,ADGRF1,ADGRF5,ADGRG6,ADNP,ADRA1A,AFDN,AFF4,AFG3L2,AGFG1,AGTR2,AHI1,AKAP13,AKAP6,AKT2,ALCAM,ALDH1A2,ALKAL2,ALKBH1,ALS2,ALX1,ANGPT2,ANK3,ANOS1,ANTXR1,AP1AR,APBB2,APOA1,APP,APPL2,AR,ARF1,ARF6,ARFGEF1,ARHGEF10,ARHGEF26,ARHGEF7,ARID4B,ARID5B,ARIH2,ARL13B,ARNTL,ARPC2,ARSB,ASAP1,ASPA,ATAT1,ATCAY…
Gene Ontology - Biological Process	negative regulation of biosynthetic process	predicted (union)	733	643.5	0.000362	ABCD2, ACADL,ACER2,ACTRT1,ACVR2B,ACVRL1,AEBP2,AGO1,AGO2,AGO3,AGO4,AHR,AJUBA,AKIRIN2,ALX1,AR,ARID1A,ARID5B,ARNTL,ASB1,ATF2,ATF5,ATF7IP,ATG7,ATN1,ATOH8,ATP2B4,ATR,ATRX,ATXN1,BACE2,BACH1,BACH2,BAG3,BAHD1,BAZ2A,BCL11A,BCL6B,BCL7A,BCLAF1,BCOR,BEND3,BEND6,BHLHE40,BHLHE41,BIRC5,BMI1,BMP2,BMP5,BMP6,BMPR2,BPTF,BRCA1,BRD7,BTAF1,BTRC,C1D,C1QTNF3,CALR,CAPRIN1,CBFA2T3,CBFB,CBX1,CBX3,CBX4,CBX5,CBX8,CC2D1B,CCAR…
Gene Ontology - Biological Process	negative regulation of gene expression	predicted (union)	863	767.2	0.000362	ACACB, ACTRT1,ACVR1B,ACVR2B,ACVRL1,ADNP,AEBP2,AFF2,AGO1,AGO2,AGO3,AGO4,AHR,AJUBA,AKIRIN2,ALX1,ANGEL2,ANP32A,APP,AR,ARID1A,ARID5B,ARNTL,ATF2,ATF5,ATF7IP,ATM,ATN1,ATOH8,ATRX,ATXN1,BACH1,BACH2,BAG3,BAHD1,BARD1,BAZ2A,BCDIN3D,BCL11A,BCL6B,BCL7A,BCLAF1,BCOR,BEND3,BHLHE40,BHLHE41,BIRC5,BMI1,BMP2,BMP6,BPTF,BRCA1,BRD7,BRIP1,BTAF1,BTRC,C1D,CACNG7,CALR,CAPRIN1,CARD16,CARD18,CARD8,CARHSP1,CAST,CBFA2T3,CBFB,C…
Gene Ontology - Biological Process	morphogenesis of an epithelium	experimental (any)	25	9.921	0.000385	ABL1, ARID1A,DLC1,EDNRA,FGF2,FZD2,GREM1,IGFBP5,NKX2-1,PDCD10,PRICKLE2,PRKACB,SIX1,SMAD4,SMURF2,SNAI1,SNAI2,SOCS3,SRC,STAT1,TNF,TP63,TRIM71,VEGFA,ZEB2
Gene Ontology - Biological Process	cell morphogenesis	predicted (union)	467	399.6	0.000403	ABI1, ABITRAM,ABL1,ACTR2,ADAM10,ADCY1,ADD1,ADGRB3,ADNP,AFG3L2,AGO4,ALCAM,ALS2,ANK3,ANOS1,ANTXR1,AP1AR,APBB2,APOA1,APP,AR,ARHGAP18,ARHGEF26,ARHGEF7,ARL13B,ARPC2,ARPIN,ASXL1,ATL1,ATP10A,ATP7A,ATP8A2,AUTS2,AXL,B3GNT2,B4GALT5,B4GALT6,BAIAP2,BAMBI,BCL11A,BCL11B,BCL2,BDNF,BMPR1B,BMPR2,BRWD1,BRWD3,BVES,C1GALT1C1,CACNG7,CALR,CAMK2A,CAMSAP1,CAPRIN1,CAPZB,CARMIL1,CASP3,CASP9,CCL7,CD44,CDC42EP4,CDC42SE2,CDH…
Gene Ontology - Biological Process	cell morphogenesis involved in differentiation	predicted (union)	348	290.3	0.000403	ABI1, ABITRAM,ABL1,ACTR2,ADAM10,ADCY1,ADGRB3,ADNP,AFG3L2,ALCAM,ALS2,ANK3,ANOS1,ANTXR1,AP1AR,APBB2,APOA1,APP,AR,ARHGEF26,ARHGEF7,ARL13B,ARPC2,ATL1,ATP8A2,AUTS2,AXL,B3GNT2,B4GALT5,B4GALT6,BAIAP2,BCL11B,BCL2,BDNF,BMPR1B,BMPR2,BVES,C1GALT1C1,CALR,CAMK2A,CAPRIN1,CARMIL1,CASP3,CASP9,CDH11,CDHR1,CDK5,CDK5R1,CHL1,CHN1,CHRNA3,CLEC1B,CLIC4,CLRN1,CNP,CNTN2,COBL,COL25A1,CORO1C,CREB1,CRK,CRKL,CRMP1,CRPPA,CSF1…
Gene Ontology - Biological Process	nuclear transport	predicted (union)	182	140.8	0.000403	ABRA, AGFG1,AGTR2,AHCYL1,AKAP13,ANGPT1,ANP32A,APPL1,APPL2,ARNTL,ATXN1,BACH2,BAG3,BANF1,BARD1,CALR,CBLB,CD36,CDH1,CDK5,CDKN1A,CPSF2,CPSF3,CPSF6,CTDSPL2,DDX19B,DDX20,DNAJC27,DRD1,DUSP16,ECT2,EFCAB7,EGR2,EIF4A3,EIF4E,ENY2,FBXO22,FERMT1,FGF9,FIP1L1,FYTTD1,GEMIN2,GEMIN4,GEMIN7,GEMIN8,GLI3,GSK3B,HCLS1,HHEX,HIKESHI,HNRNPA1,HNRNPA2B1,HTATIP2,IFNG,IPO5,IPO9,IWS1,KHDRBS1,KPNA1,KPNA3,KPNA4,KPNA5,KPNA6,KPNB1…
Gene Ontology - Biological Process	nucleocytoplasmic transport	predicted (union)	180	139.2	0.000403	ABRA, AGFG1,AGTR2,AHCYL1,AKAP13,ANGPT1,ANP32A,APPL1,APPL2,ARNTL,ATXN1,BACH2,BAG3,BARD1,CALR,CBLB,CD36,CDH1,CDK5,CDKN1A,CPSF2,CPSF3,CPSF6,CTDSPL2,DDX19B,DDX20,DNAJC27,DRD1,DUSP16,ECT2,EFCAB7,EGR2,EIF4A3,EIF4E,ENY2,FBXO22,FERMT1,FGF9,FIP1L1,FYTTD1,GEMIN2,GEMIN4,GEMIN7,GEMIN8,GLI3,GSK3B,HCLS1,HHEX,HIKESHI,HNRNPA1,HNRNPA2B1,HTATIP2,IFNG,IPO5,IPO9,IWS1,KHDRBS1,KPNA1,KPNA3,KPNA4,KPNA5,KPNA6,KPNB1,LEP,L…
Gene Ontology - Biological Process	rhythmic process	predicted (union)	176	136.1	0.000403	ADCY1, ADNP,ADORA1,AHCY,AHR,ARNTL,ARNTL2,ARRB1,ATF5,ATG7,ATOH7,AXL,BHLHE40,BHLHE41,BMPR1B,BTBD9,BTRC,CASP2,CASP3,CAVIN3,CBX3,CDK1,CDK5,CDK5R1,CIPC,CPT1A,CREB1,CREM,CRH,CRTC1,CRX,CRY1,CSNK2A1,CST3,DDX5,DNM1L,DTL,DYRK1A,EGFR,EGR1,EGR2,EGR3,ENOX2,EREG,ESR1,F7,FBXL3,FBXW11,FOXO3,FSHR,FZD4,GABRB1,GAS2,GFPT1,GHRL,GNA11,GNAQ,GNRH1,GPR157,GPR176,GSK3B,HAS2,HDAC2,HLF,HNF4A,HNRNPD,HNRNPR,HNRNPU,HSPA5,HUWE1…
Gene Ontology - Biological Process	cell development	experimental (any)	58	33.7	0.000405	ABL1, AKT2,ASAP1,ASPA,ATM,BCL11B,BMPR1A,CALR,CDH1,CDK6,CLOCK,CREB1,CUL3,DLX5,DYNLT1,E2F1,EDNRA,EN2,ENAH,EXT1,FBXW7,FZD2,GABRB1,GSK3B,HOXD3,IL6,JUN,MAP3K13,MSI2,NEK3,NKX2-1,NPPC,PARD6B,PAX6,PIK3CA,PRKCA,RAN,RAP1A,RAPGEF1,RAPH1,ROCK2,RUNX2,SATB2,SIX1,SLC12A5,SMAD4,SNAI2,SRC,TCF4,TJP2,TNF,TP63,TUT4,TYMS,UFL1,VEGFA,ZEB1,ZEB2
Gene Ontology - Biological Process	positive regulation of catalytic activity	experimental (any)	44	23.02	0.000405	ABL1, ACVR2B,AKT2,ASAP1,BMI1,CAV1,DAZAP2,DLC1,DNAJB6,DUSP5,EDNRA,FBXW7,FGF2,GNAS,GREM1,GSK3B,HTR2A,IGF1R,JUN,MAP3K13,MAPK8,NUP50,PARK7,PDCD10,PIK3CA,PIP5K1A,PRKACB,PRNP,RAP1A,RAPGEF1,RASA2,RASAL2,RGS17,ROCK2,SERINC1,SRC,SRGAP1,SUMO1,SYK,TNF,TOR1AIP2,TPD52L1,VEGFA,ZEB2
WikiPathways	AGE/RAGE pathway	experimental (any)	8	1.353	0.000412	JUN, MAPK8,MAPK9,MYD88,PRKCA,SMAD2,SRC,STAT1
Gene Ontology - Biological Process	brain development	predicted (union)	384	323.8	0.000421	ABAT, ABCB6,ABL1,ACSL3,ADCY1,ADCYAP1,AFF2,AGTPBP1,AGTR2,AHI1,AK4,AKT3,ALDH1A2,ALDH1A3,APAF1,APP,AQP1,ARID1A,ARL13B,ARL6,ARNT2,ARPC5,ATAT1,ATF5,ATIC,ATM,ATP2B1,ATP2B4,ATP5PB,ATP5PF,ATP6V0D1,ATP7A,ATRN,ATRX,ATXN1,ATXN1L,AVPR1A,AXL,BAG3,BAIAP2,BBS7,BCL11B,BCL2,BCL2L11,BMERB1,BMP2,BMP5,BMPR1A,BMPR2,BNIP3,BPTF,C21orf91,C2CD3,C5AR1,CA10,CALM1,CALM3,CASP2,CASP3,CASP5,CBLN1,CCDC14,CCDC85C,CDH1,CDH2,CDK5,…
Gene Ontology - Biological Process	establishment of localization in cell	predicted (union)	981	884.8	0.000421	ABCA1, ABCD3,ABCG1,ABL1,ABLIM3,ABRA,ACACB,ACAP2,ACOT2,ACOT4,ACOX1,ACTN2,ACTR10,ACTR2,ACTR3,ADCY1,ADCY5,ADCYAP1R1,ADGRE2,ADORA1,ADRA1A,ADRA2A,AGFG1,AGK,AGPS,AGTR2,AGXT,AHCYL1,AKAP12,AKAP13,AKAP5,AKAP6,AKT2,AKTIP,ALS2,AMACR,ANGPT1,ANK1,ANK3,ANKFY1,ANKRD28,ANKRD50,ANP32A,AP1AR,AP1G1,AP1S1,AP1S2,AP1S3,AP3B1,AP3B2,AP3M1,AP3S2,AP4E1,AP4S1,AP5B1,AP5M1,APBA1,APP,APPBP2,APPL1,APPL2,ARF1,ARF6,ARFGAP1,ARFGA…
Gene Ontology - Biological Process	developmental growth	experimental (any)	26	10.66	0.00045	ABL1, ACVR2B,ARID2,ATM,BMPR1A,CREB1,FGF2,G6PC,GAS1,GATA6,GINS4,GNAS,GSK3B,IL7,MAP3K13,MTPN,NPPC,PIK3CA,RAPH1,SIX1,SLC12A5,SMAD2,SMAD4,TYMS,VEGFA,ZEB2
WikiPathways	Insulin Signaling	experimental (any)	12	3.095	0.000452	AKT2, GSK3B,IGF1R,JUN,KIF5B,MAP3K13,MAPK8,MAPK9,PIK3CA,PRKCA,RAPGEF1,SOCS3
Gene Ontology - Biological Process	cartilage development	experimental (any)	13	3.3	0.000464	BMPR1A, FGF2,GNAS,GREM1,HOXD3,NPPC,RUNX2,SATB2,SNAI1,SNAI2,TRPS1,TYMS,ZEB1
Gene Ontology - Biological Process	negative regulation of transcription, DNA-templated	predicted (union)	557	484.7	0.000471	ACTRT1, ACVR2B,AEBP2,AHR,AJUBA,AKIRIN2,ALX1,AR,ARID1A,ARID5B,ARNTL,ATF2,ATF5,ATF7IP,ATN1,ATOH8,ATRX,ATXN1,BACH1,BACH2,BAG3,BAHD1,BAZ2A,BCL11A,BCL6B,BCL7A,BCLAF1,BCOR,BEND3,BHLHE40,BHLHE41,BIRC5,BMI1,BMP2,BMP6,BPTF,BRCA1,BRD7,BTAF1,BTRC,C1D,CALR,CBFA2T3,CBFB,CBX1,CBX3,CBX4,CBX5,CBX8,CC2D1B,CCND1,CD36,CD38,CDC73,CDK2,CDK5,CDK5R1,CDK6,CDKN1B,CDX2,CDX4,CENPF,CGGBP1,CHCHD3,CIPC,CITED2,CNBP,CNOT1,CNOT2…
Gene Ontology - Biological Process	nervous system development	experimental (any)	64	38.72	0.000485	ABL1, AKT2,ARID1A,ASAP1,ASPA,ATM,BCL11B,BMPR1A,CALR,CDH1,CDK6,CIT,CREB1,DLC1,DLX5,DYNLT1,E2F1,EDNRA,EN2,ENAH,EXT1,FGF2,FZD2,GABRB1,GSK3B,HOXA1,HOXD3,IL6,JUN,KIF2A,KIF5B,MAFK,MAP3K13,MBNL1,MTPN,NEK3,NKX2-1,NR2C2,NR2F2,PARD6B,PAX6,PIK3CA,PRKACB,PRKCA,RAN,RAP1A,RAPGEF1,RAPH1,SATB2,SIX1,SLC12A5,SLC23A1,SMAD4,SRC,TCF4,TNF,TP63,TRIM71,UFL1,VEGFA,ZEB1,ZEB2,ZNF148,ZNF24
Gene Ontology - Biological Process	neuron death	experimental (any)	19	6.477	0.000485	ABL1, AKT2,ATM,CIT,CPEB4,CREB1,EGLN1,EN2,FBXW7,GSK3B,JUN,PARK7,PIK3CA,PRNP,SIX1,SOD2,TBK1,TNF,TP63
Gene Ontology - Biological Process	regulation of glucose metabolic process	experimental (any)	10	1.988	0.000485	AKT2, ARPP19,DGAT2,FOXK1,FOXK2,GSK3B,IGFBP5,MIDN,PPP1CB,SRC
Gene Ontology - Biological Process	intracellular signal transduction	predicted (intersection)	771	671.4	0.000493	ABL1, ABL2,ABRA,ACER2,ACKR3,ADCY1,ADCY5,ADCY9,ADCYAP1,ADCYAP1R1,ADGRG3,ADGRG6,ADGRL1,ADRA1A,ADTRP,AEN,AGO1,AGO3,AGTR2,AHR,AIDA,AJUBA,AKAP11,AKAP13,AKAP6,AKR1C2,AKT2,AKT3,ALS2,AMOT,AMOTL2,ANKRD17,APBB2,APLP1,APOA1,APOL3,APP,AR,ARFGEF1,ARFGEF3,ARHGAP12,ARHGAP18,ARHGAP20,ARHGAP28,ARHGAP29,ARHGAP32,ARHGAP5,ARHGEF10,ARHGEF12,ARHGEF38,ARHGEF39,ARHGEF7,ARNTL,ARRDC3,ASB1,ASB14,ASB15,ASB4,ASB5,ASB7,ATM,AT…
Gene Ontology - Biological Process	phosphate-containing compound metabolic process	predicted (intersection)	933	824	0.000493	AAK1, ABHD5,ABL1,ABL2,ACKR3,ACOT13,ACOT2,ACP1,ACSBG1,ACSF3,ACSL4,ACSL6,ACSM2A,ACVR1,ACVR1C,ACVR2A,ACVR2B,ADAM10,ADCY1,ADCY5,ADCY9,ADCYAP1,ADCYAP1R1,ADK,ADPGK,ADRA1A,ADSL,ADSS,ADTRP,AFAP1L2,AFG1L,AGK,AGPAT5,AGTR2,AIDA,AJUBA,AK3,AK4,AK5,AK6,AK9,AKAP13,AKT2,AKT3,ALDH5A1,ALPG,ALPK3,ALS2,AMPD3,ANGPT4,ANGPTL3,ANP32E,APOA1,APP,APTX,AR,ARF1,ARFGEF3,ARPP19,ATG14,ATIC,ATM,ATP5F1A,ATP5F1E,ATP5MC1,ATP5MC3,AT…
Gene Ontology - Biological Process	positive regulation of metabolic process	predicted (intersection)	999	887.2	0.000493	AADAC, ABCD2,ABHD5,ABL1,ABL2,ABLIM3,ACER2,ACKR3,ACTR3,ACVR1,ACVR1C,ACVR2A,ACVR2B,ADAM2,ADCY1,ADCY5,ADCY9,ADCYAP1,ADCYAP1R1,ADRA1A,ADTRP,AFAP1L2,AFDN,AGO1,AGO3,AGTR2,AHI1,AHR,AJUBA,AKAP13,AKT2,ALDH1A2,ALG10B,ALS2,ANGEL2,ANGPT4,ANGPTL3,ANK3,ANKRD49,APLF,APOA1,APP,APPL1,AR,ARFGEF1,ARID1A,ARID5B,ARNT2,ARNTL,ARNTL2,ARPP19,ARRDC3,ASPH,ASPSCR1,ASXL1,ASXL2,ATAD1,ATF2,ATF6,ATF7IP,ATG14,ATG5,ATM,ATMIN,ATOH…
Gene Ontology - Biological Process	positive regulation of locomotion	experimental (any)	24	9.491	0.000505	ABL1, AKT2,ATM,CALR,CAV1,CBLL1,CXCL8,FGF2,FGFR1OP,IGF1R,IGFBP5,IL6,JUN,PDCD10,PRKCA,ROCK2,SMURF2,SNAI1,SNAI2,SOD2,SRC,TNF,VEGFA,ZNF268
KEGG	ErbB signaling pathway	experimental (any)	9	1.742	0.000516	ABL1, AKT2,GSK3B,JUN,MAPK8,MAPK9,PIK3CA,PRKCA,SRC
Gene Ontology - Biological Process	negative regulation of cell migration	experimental (any)	15	4.346	0.000523	ARID2, BMPR1A,CALR,CDH1,DLC1,FGF2,GREM1,IGFBP5,IL24,MCTP1,NKX2-1,NR2F2,PDCD10,RAP2B,RNF41
Gene Ontology - Biological Process	positive regulation of protein kinase activity	experimental (any)	23	8.896	0.000523	ABL1, ACVR2B,DAZAP2,DUSP5,FBXW7,FGF2,GREM1,HTR2A,IGF1R,MAP3K13,PARK7,PDCD10,PIK3CA,PRKACB,PRNP,RAP1A,RAPGEF1,SRC,SYK,TNF,TPD52L1,VEGFA,ZEB2
KEGG	Melanoma	experimental (any)	8	1.373	0.00053	AKT2, CDH1,CDK6,E2F1,E2F3,FGF2,IGF1R,PIK3CA
Gene Ontology - Biological Process	dorsal/ventral axis specification	experimental (any)	4	0.205	0.00053	BMPR1A, CXXC4,PAX6,SMAD2
Gene Ontology - Biological Process	connective tissue development	experimental (any)	15	4.366	0.000545	BMPR1A, DGAT2,FGF2,GNAS,GREM1,HOXD3,NPPC,PIK3CA,RUNX2,SATB2,SNAI1,SNAI2,TRPS1,TYMS,ZEB1
WikiPathways	ErbB Signaling Pathway	experimental (any)	9	1.824	0.000568	ABL1, AKT2,GSK3B,JUN,MAPK8,MAPK9,PIK3CA,PRKCA,SRC
WikiPathways	Estrogen signaling pathway	experimental (any)	5	0.471	0.000568	CREB1, GNAS,JUN,MAPK9,PIK3CA
WikiPathways	Wnt Signaling	experimental (any)	10	2.275	0.000596	CXXC4, FZD2,GSK3B,JUN,MAPK8,MAPK9,PRICKLE2,PRKCA,ROCK2,WIF1
Gene Ontology - Biological Process	positive regulation of transport	experimental (any)	34	16.25	0.000601	ABL1, AKT2,ARPP19,CALR,CASK,CAV1,CBLL1,CDH1,CREB1,E2F1,FBXW7,GREM1,GSK3B,IL6,KCNJ2,KHDRBS1,KIF5B,MAPK8,PARK7,PDCD10,PRNP,RAN,RAP1A,RAPGEF1,SH3GLB1,SMAD4,SNX4,SRC,STOM,SUMO1,SYK,TNF,TP63,VEGFA
Gene Ontology - Molecular Function	catalytic activity	experimental (any)	139	105.5	0.000607	ABCE1, ABL1,ACVR2B,AKT2,ALOX15,ARPP19,ASAP1,ASPA,ATM,BIRC5,BMI1,BMPR1A,CAND1,CASK,CAV1,CBLL1,CCR5,CDK6,CDKL2,CERKL,CIT,CLOCK,CYP20A1,DAZAP2,DDX3Y,DGAT2,DLC1,DNAJB6,DUSP5,DYNLT1,DYRK3,EDNRA,EGLN1,EXT1,FBXL3,FBXL5,FBXW7,FGF2,FGFR1OP,FRK,G6PC,GLRX2,GNAS,GREM1,GSK3B,GSTO2,GXYLT1,GXYLT2,HECTD1,HELZ,HEPHL1,HEXIM1,HNRNPR,HTR2A,IFIT1,IGF1R,IL7,IPMK,IPO7,JUN,KIF13A,KIF1C,KIF2A,KIF5B,LCLAT1,LDHA,MAP3K13,MA…
Gene Ontology - Biological Process	biological_process	experimental (any)	288	266.1	0.000612	ABCE1, ABL1,ACVR2B,AKT2,ALOX15,ANKRD13B,ANP32A,ARHGEF28,ARID1A,ARID2,ARID3B,ARPP19,ASAP1,ASNA1,ASPA,ATM,BANF1,BCL11B,BCL2L2,BCL7A,BIRC5,BMI1,BMPR1A,BOLA3,BTG1,C15orf48,CADM2,CALR,CAND1,CASK,CAV1,CBLL1,CCR5,CCSAP,CDC42SE2,CDH1,CDH7,CDK6,CDKL2,CELF2,CERKL,CIAO1,CIT,CLOCK,CLPTM1L,CNNM3,CNNM4,COX20,CPEB4,CREB1,CUL3,CXCL8,CXXC4,CYP20A1,DAZAP2,DGAT2,DHX33,DLC1,DLX5,DNAAF2,DNAJB6,DUSP5,DYNLT1,DYRK3,E2F1…
Gene Ontology - Biological Process	negative regulation of RNA biosynthetic process	predicted (union)	586	513	0.000613	ACTRT1, ACVR2B,AEBP2,AHR,AJUBA,AKIRIN2,ALX1,AR,ARID1A,ARID5B,ARNTL,ATF2,ATF5,ATF7IP,ATN1,ATOH8,ATRX,ATXN1,BACH1,BACH2,BAG3,BAHD1,BAZ2A,BCL11A,BCL6B,BCL7A,BCLAF1,BCOR,BEND3,BEND6,BHLHE40,BHLHE41,BIRC5,BMI1,BMP2,BMP6,BPTF,BRCA1,BRD7,BTAF1,BTRC,C1D,CALR,CBFA2T3,CBFB,CBX1,CBX3,CBX4,CBX5,CBX8,CC2D1B,CCAR1,CCND1,CD36,CD38,CDC73,CDK2,CDK5,CDK5R1,CDK6,CDKN1B,CDX2,CDX4,CDY1,CDYL,CDYL2,CENPF,CGGBP1,CHCHD3,…
Gene Ontology - Biological Process	negative regulation of nucleic acid-templated transcription	predicted (union)	585	512	0.000613	ACTRT1, ACVR2B,AEBP2,AHR,AJUBA,AKIRIN2,ALX1,AR,ARID1A,ARID5B,ARNTL,ATF2,ATF5,ATF7IP,ATN1,ATOH8,ATRX,ATXN1,BACH1,BACH2,BAG3,BAHD1,BAZ2A,BCL11A,BCL6B,BCL7A,BCLAF1,BCOR,BEND3,BEND6,BHLHE40,BHLHE41,BIRC5,BMI1,BMP2,BMP6,BPTF,BRCA1,BRD7,BTAF1,BTRC,C1D,CALR,CBFA2T3,CBFB,CBX1,CBX3,CBX4,CBX5,CBX8,CC2D1B,CCAR1,CCND1,CD36,CD38,CDC73,CDK2,CDK5,CDK5R1,CDK6,CDKN1B,CDX2,CDX4,CDY1,CDYL,CDYL2,CENPF,CGGBP1,CHCHD3,…
Gene Ontology - Biological Process	forebrain development	experimental (any)	19	6.621	0.000618	ARID1A, BCL11B,BMPR1A,CDH1,CDK6,CREB1,DLC1,DLX5,E2F1,EXT1,GSK3B,KIF5B,NKX2-1,NR2F2,PAX6,RAN,SATB2,SRC,ZEB2
Gene Ontology - Biological Process	morphogenesis of a branching epithelium	experimental (any)	13	3.423	0.000625	ABL1, EDNRA,FGF2,GREM1,NKX2-1,SIX1,SMAD4,SNAI2,SOCS3,SRC,TNF,TP63,VEGFA
Gene Ontology - Biological Process	post-embryonic development	experimental (any)	9	1.66	0.000625	ABL1, ACVR2B,ATM,BCL11B,GNAS,NPPC,PLAGL2,SMAD2,VEGFA
Gene Ontology - Biological Process	response to cytokine	experimental (any)	39	19.86	0.000625	ABCE1, ALOX15,BIRC5,CAV1,CCR5,CREB1,CXCL8,FGF2,GSK3B,HNRNPDL,IFIT1,IL24,IL6,IL7,KIF5B,LIFR,MAPK8,MMP1,MYD88,NCL,PAX6,PDCD10,PIK3CA,PRKCA,RAPGEF1,SMAD4,SOCS3,SOD2,SRC,STAT1,SUMO1,SYK,TBK1,TNF,TNFRSF9,TYMS,UBXN2A,VEGFA,ZEB1
WikiPathways	Neural Crest Differentiation	experimental (any)	9	1.865	0.000633	CDH1, CDH7,DLX5,FGF2,GSK3B,HOXA1,SNAI1,SNAI2,TCF4
Gene Ontology - Biological Process	endothelium development	experimental (any)	10	2.07	0.000634	ACVR2B, BTG1,NR2F2,RAP1A,RAPGEF1,ROCK2,SMAD4,TJP2,TNF,ZEB1
Gene Ontology - Biological Process	heart development	experimental (any)	24	9.675	0.000634	ACVR2B, ARID1A,ARID2,ATM,BMPR1A,CALR,CREB1,DLC1,EDNRA,EGLN1,FGF2,FZD2,GATA6,GREM1,HECTD1,HEXIM1,JUN,ROCK2,SIX1,SMAD2,SMAD4,SNAI1,SNAI2,VEGFA
Gene Ontology - Biological Process	positive regulation of transcription from RNA polymerase II promoter involved in cellular response to chemical stimulus	experimental (any)	5	0.41	0.000634	DLX5, RUNX2,SMAD4,SMAD9,VEGFA
Gene Ontology - Biological Process	regulation of cellular component organization	experimental (any)	66	40.81	0.000634	ABL1, AKT2,ALOX15,ANKRD13B,ASAP1,ATM,BTG1,CALR,CAND1,CAV1,CBLL1,CCSAP,CDC42SE2,CIT,CREB1,CUL3,DHX33,DLC1,DNAJB6,DYNLT1,E2F1,EGLN1,FBXW7,FGFR1OP,FMNL2,FYCO1,GREM1,GSK3B,IGF1R,IGFBP5,IL6,JMY,KIF5B,MAP3K13,MAPK8,MAPK9,MCTP1,MMP1,MTPN,NSD3,PARK7,PRNP,RAP1A,RAPGEF1,RNF41,ROCK2,SERTAD3,SH3BP4,SH3GLB1,SIX1,SLAIN2,SMAD4,SNAI1,SNAI2,SRC,SUMO1,SYK,TASOR,TMEM97,TNF,TOP2A,TP63,UVRAG,VEGFA,ZEB2,ZNF451
WikiPathways	B Cell Receptor Signaling Pathway	experimental (any)	9	1.886	0.000647	CREB1, E2F3,GSK3B,JUN,MAPK8,MAPK9,PIP5K1A,RAPGEF1,SYK
WikiPathways	Common Pathways Underlying Drug Addiction	experimental (any)	6	0.779	0.000647	CREB1, GNAS,PPP1CB,PRKACB,PRKCA,RAP1A
WikiPathways	RANKL/RANK (Receptor activator of NFKB (ligand)) Signaling Pathway	experimental (any)	7	1.107	0.000647	AKT2, JUN,MAPK8,MAPK9,SRC,STAT1,SYK
KEGG	Herpes simplex infection	experimental (any)	12	3.177	0.000653	CLOCK, IFIT1,IL6,JUN,MAPK8,MAPK9,MYD88,PPP1CB,SOCS3,STAT1,TBK1,TNF
Gene Ontology - Biological Process	negative regulation of signaling	experimental (any)	44	23.61	0.000654	ABL1, ATM,CALR,CAV1,CLOCK,CUL3,CXCL8,CXXC4,DLC1,DYRK3,FBXW7,GREM1,GSK3B,HTR2A,IGF1R,IGFBP5,IL6,IL7,MIDN,NKX2-1,PARK7,PIM3,PRKACB,PRNP,RAP1A,RAPGEF1,RASA2,RGS17,RUNX2,SH3BP4,SMAD2,SMAD4,SMURF2,SNAI1,SNAI2,SOCS3,SOCS6,SOD2,SRC,STAT1,TNF,TP63,WIF1,ZNF451
Gene Ontology - Molecular Function	purine nucleotide binding	predicted (union)	919	829.6	0.000662	AAK1, AASDH,ABCA1,ABCA10,ABCA4,ABCA5,ABCA6,ABCA8,ABCA9,ABCB10,ABCB11,ABCB5,ABCB6,ABCB8,ABCB9,ABCC12,ABCC5,ABCC6,ABCD2,ABCD3,ABCD4,ABCF1,ABCF2,ABCF3,ABCG1,ABCG2,ABL1,ABL2,ACACB,ACADL,ACBD3,ACBD5,ACBD7,ACSBG1,ACSF3,ACSL3,ACSL4,ACSL6,ACSM2A,ACSM2B,ACSM3,ACSM4,ACSS3,ACTBL2,ACTC1,ACTR2,ACTR3,ACTR3C,ACTR8,ACVR1,ACVR1B,ACVR1C,ACVR2A,ACVR2B,ACVRL1,ADCK2,ADCY1,ADCY10,ADCY5,ADCY9,ADK,ADSS,AFG1L,AFG3L2,AGAP…
Gene Ontology - Molecular Function	enzyme binding	predicted (union)	978	887.3	0.000691	ABAT, ABCA1,ABL1,ACAP2,ACSL3,ACVR1B,ACVRL1,ADAM10,ADAM9,ADAMTS4,ADCY10,ADCY5,ADCYAP1R1,ADD2,ADIPOR1,ADRA2A,ADRB1,AFDN,AGO1,AGO2,AIMP1,AKAP11,AKAP12,AKAP13,AKAP5,AKAP6,AKAP7,AKIRIN2,ALKAL2,ALS2,AMFR,ANAPC7,ANGPT1,ANGPT2,ANGPT4,ANK1,ANKFY1,ANKMY2,ANKRA2,AP1G1,AP3B1,AP3M1,APOA1,APOB,APP,APPL1,AR,ARF6,ARFGEF1,ARFGEF2,ARFGEF3,ARHGAP1,ARHGEF10,ARHGEF12,ARHGEF26,ARHGEF3,ARHGEF39,ARHGEF4,ARHGEF7,ARIH1,AR…
Gene Ontology - Molecular Function	purine ribonucleotide binding	predicted (union)	914	826.5	0.000691	AAK1, AASDH,ABCA1,ABCA10,ABCA4,ABCA5,ABCA6,ABCA8,ABCA9,ABCB10,ABCB11,ABCB5,ABCB6,ABCB8,ABCB9,ABCC12,ABCC5,ABCC6,ABCD2,ABCD3,ABCD4,ABCF1,ABCF2,ABCF3,ABCG1,ABCG2,ABL1,ABL2,ACACB,ACADL,ACBD3,ACBD5,ACBD7,ACSBG1,ACSF3,ACSL3,ACSL4,ACSL6,ACSM2A,ACSM2B,ACSM3,ACSM4,ACSS3,ACTBL2,ACTC1,ACTR2,ACTR3,ACTR3C,ACTR8,ACVR1,ACVR1B,ACVR1C,ACVR2A,ACVR2B,ACVRL1,ADCK2,ADCY1,ADCY10,ADCY5,ADCY9,ADK,ADSS,AFG1L,AFG3L2,AGAP…
Reactome	Signal Transduction	experimental (any)	69	40.44	0.000706	ABL1, ACVR2B,AKT2,BIRC5,BMI1,BMPR1A,CAV1,CCR5,CDH1,CIT,CREB1,CUL3,CXCL8,CXXC4,DLC1,DUSP5,E2F1,E2F3,EDNRA,FBXW7,FGF2,FMNL2,FRK,FZD2,GABRB1,GAS1,GNAS,GSK3B,HTR2A,IGF1R,IL6,JUN,KHDRBS1,KIF2A,KIF5B,MAPK8,MMP10,MYD88,PDE7A,PIK3CA,PIP5K1A,PPP1CB,PRKACB,PRKCA,RAP1A,RAPGEF1,RASA2,RASAL2,RGS17,RNF41,ROCK2,SMAD2,SMAD4,SMAD9,SMURF2,SNAI1,SNAI2,SOCS3,SOCS6,SRC,SRGAP1,STAT1,SYK,TCF4,TJP2,TNF,VEGFA,WIF1,ZWINT
Gene Ontology - Biological Process	homeostatic process	experimental (any)	52	29.8	0.000709	ABL1, ACVR2B,ARID2,ATM,CALR,CAND1,CAV1,CCR5,CDK6,CNNM4,DGAT2,DYNLT1,DYRK3,EDNRA,EGLN1,FBXL5,FBXW7,FGF2,FOXK1,FOXK2,G6PC,GLRX2,GNAS,HTR2A,IFIT1,IGF1R,IGFBP5,IL6,IL7,KCNJ2,KIF5B,NCOA4,OIT3,PARK7,PAX6,PIK3CA,PIM3,PRKACB,PRKCA,PRNP,RAP1A,SCO1,SLC12A5,SMAD4,SOD2,SRC,STAT1,SYK,TMEM97,TNF,TP63,VEGFA
Gene Ontology - Biological Process	negative regulation of epithelial cell differentiation	experimental (any)	6	0.676	0.000725	CAV1, GSK3B,REG3A,STAT1,TP63,ZEB1
WikiPathways	Bladder Cancer	experimental (any)	6	0.799	0.000732	CDH1, CXCL8,E2F1,MMP1,SRC,VEGFA
WikiPathways	Hypothesized Pathways in Pathogenesis of Cardiovascular Disease	experimental (any)	5	0.512	0.000732	MAPK8, NR2C2,RUNX2,SMAD2,SMAD4
Gene Ontology - Biological Process	generation of neurons	experimental (any)	45	24.52	0.000747	ABL1, ASAP1,ASPA,BCL11B,BMPR1A,CALR,CDH1,CDK6,CIT,CREB1,DLX5,DYNLT1,E2F1,EN2,ENAH,EXT1,FZD2,GABRB1,GSK3B,HOXD3,IL6,JUN,MAP3K13,MTPN,NEK3,NKX2-1,NR2F2,PARD6B,PAX6,PIK3CA,PRKCA,RAP1A,RAPGEF1,RAPH1,SATB2,SIX1,SLC12A5,SMAD4,SRC,TCF4,TNF,UFL1,VEGFA,ZEB1,ZEB2
WikiPathways	MET in type 1 papillary renal cell carcinoma	experimental (any)	7	1.148	0.000751	AKT2, JUN,MAPK8,PIK3CA,RAP1A,RAPGEF1,SRC
Gene Ontology - Biological Process	pancreas development	experimental (any)	8	1.332	0.000756	ACVR2B, CDK6,CLOCK,GATA6,GSK3B,IL6,PAX6,SMAD2
Gene Ontology - Biological Process	positive regulation of organelle organization	experimental (any)	26	11.09	0.000756	ABL1, AKT2,ALOX15,ATM,CUL3,E2F1,FBXW7,FYCO1,GSK3B,JMY,KIF5B,MAPK8,MAPK9,NSD3,PARK7,ROCK2,SH3GLB1,SLAIN2,SMAD4,SNAI2,SRC,TASOR,TNF,TP63,UVRAG,VEGFA
KEGG	Bladder cancer	experimental (any)	6	0.779	0.000825	CDH1, CXCL8,E2F1,E2F3,MMP1,VEGFA
WikiPathways	Leptin signaling pathway	experimental (any)	8	1.558	0.000836	CREB1, GSK3B,KHDRBS1,MAPK8,ROCK2,SOCS3,SRC,STAT1
WikiPathways	TLR4 Signaling and Tolerance	experimental (any)	5	0.533	0.000836	CXCL8, IL6,MYD88,TBK1,TNF
Gene Ontology - Biological Process	positive regulation of cellular metabolic process	predicted (intersection)	915	810.4	0.000853	AADAC, ABCD2,ABHD5,ABL1,ABLIM3,ACER2,ACKR3,ACTR3,ACVR1,ACVR1C,ACVR2A,ACVR2B,ADCY1,ADCY5,ADCY9,ADCYAP1,ADCYAP1R1,ADRA1A,ADTRP,AFAP1L2,AGO1,AGTR2,AHI1,AHR,AJUBA,AKAP13,AKT2,ALG10B,ALS2,ANGPT4,ANKRD49,APLF,APOA1,APP,APPL1,AR,ARFGEF1,ARID1A,ARID5B,ARNT2,ARNTL,ARNTL2,ARPP19,ARRDC3,ASPH,ASPSCR1,ASXL1,ASXL2,ATAD1,ATF2,ATF6,ATF7IP,ATG14,ATG5,ATM,ATMIN,ATOH8,ATP1B4,ATRX,AVPI1,AVPR1A,BAG2,BAG3,BAMBI,BCL10,…
KEGG	Endocytosis	experimental (any)	13	3.833	0.000864	ASAP1, CAV1,CCR5,IGF1R,PARD6B,PIP5K1A,PLD2,RAB22A,RNF41,SH3GLB1,SMAD2,SMURF2,SRC
KEGG	Proteoglycans in cancer	experimental (any)	14	4.346	0.000864	AKT2, CAV1,FGF2,FZD2,IGF1R,PIK3CA,PPP1CB,PRKACB,PRKCA,ROCK2,SMAD2,SRC,TNF,VEGFA
Gene Ontology - Biological Process	cellular response to BMP stimulus	experimental (any)	11	2.603	0.000873	ABL1, ACVR2B,BMPR1A,DLX5,GATA6,GREM1,RUNX2,SMAD2,SMAD4,SMAD9,SMURF2
Gene Ontology - Biological Process	negative regulation of cell motility	experimental (any)	15	4.592	0.000875	ARID2, BMPR1A,CALR,CDH1,DLC1,FGF2,GREM1,IGFBP5,IL24,MCTP1,NKX2-1,NR2F2,PDCD10,RAP2B,RNF41
WikiPathways	Kit receptor signaling pathway	experimental (any)	7	1.189	0.000882	MAPK8, PRKCA,SNAI1,SNAI2,SOCS6,SRC,STAT1
KEGG	Pancreatic cancer	experimental (strong)	8	1.218	0.000904	AKT2, CDK6,E2F1,E2F3,PIK3CA,SMAD4,STAT1,VEGFA
Reactome	Interleukin-4 and Interleukin-13 signaling	experimental (any)	11	2.091	0.000922	ALOX15, BIRC5,CXCL8,FGF2,IL6,MMP1,SOCS3,STAT1,TNF,VEGFA,ZEB1
Gene Ontology - Biological Process	skeletal system development	experimental (any)	22	8.691	0.000935	ACVR2B, BMPR1A,DLX5,EXT1,FBXW7,FGF2,FOXN3,GNAS,GREM1,HOXA1,HOXD3,NPPC,RUNX2,SATB2,SIX1,SMAD2,SNAI1,SNAI2,TP63,TRPS1,TYMS,ZEB1
Gene Ontology - Biological Process	nervous system development	predicted (intersection)	688	596.7	0.000964	ABCD2, ABITRAM,ABL1,ABL2,ACER3,ACSBG1,ACSL4,ADAM10,ADAM22,ADAM23,ADCY1,ADCYAP1,ADGRG6,ADGRL1,ADGRL3,ADNP2,AFF2,AGTPBP1,AGTR2,AHI1,AK4,AKT2,AKT3,ALDH1A2,ALDH1A3,ALDH3A2,ALDH5A1,ALS2,ANK3,APBA1,APBB2,APLP1,APOA1,APP,ARF1,ARFGEF1,ARHGEF10,ARHGEF7,ARID1A,ARL13B,ARL6,ARNT2,ARNTL,ARPC5,ASAP1,ASPA,ATIC,ATL1,ATM,ATN1,ATOH8,ATP2B1,ATP5PB,ATP5PF,ATP6V0D1,ATP7A,ATP8A2,ATRN,ATRX,ATXN1,ATXN1L,AVPR1A,B3GNT5,B4…
Gene Ontology - Molecular Function	SMAD binding	experimental (any)	8	1.394	0.00097	BMPR1A, IPO7,JUN,PAX6,SMAD2,SMAD4,SMURF2,ZEB2
Gene Ontology - Molecular Function	cytokine receptor binding	experimental (any)	13	3.608	0.00097	CXCL8, GREM1,IL6,IL7,LIFR,MYD88,RNF41,SMAD2,SMURF2,STAT1,SYK,TNF,VEGFA
Gene Ontology - Biological Process	central nervous system development	predicted (intersection)	317	254.8	0.000978	ABL1, ADAM22,ADAM23,ADCY1,ADCYAP1,AFF2,AGTPBP1,AGTR2,AHI1,AK4,AKT3,ALDH1A2,ALDH1A3,ALDH3A2,ALDH5A1,APP,ARID1A,ARL13B,ARL6,ARNT2,ARPC5,ASPA,ATIC,ATM,ATN1,ATP2B1,ATP5PB,ATP5PF,ATP6V0D1,ATP7A,ATRN,ATRX,ATXN1,ATXN1L,AVPR1A,B3GNT5,B4GALT5,BACE2,BAG3,BCL11B,BCL2,BCL2L11,BMERB1,BMP2,BMP5,BMPR1A,BMPR2,BNIP3,BPTF,BTD,C21orf91,C3,C5AR1,CALM1,CALM3,CASP2,CASP3,CCDC14,CCDC85C,CDH11,CDK5R1,CDK5RAP2,CDK6,CDON,…
Gene Ontology - Biological Process	positive regulation of peptidyl-tyrosine phosphorylation	experimental (any)	12	3.116	0.000993	ABL1, FBXW7,GREM1,HTR2A,IL24,IL6,PRNP,SOCS3,SRC,SYK,TNF,VEGFA
KEGG	Osteoclast differentiation	experimental (any)	10	2.439	0.001	AKT2, CREB1,JUN,MAPK8,MAPK9,PIK3CA,SOCS3,STAT1,SYK,TNF
KEGG	TNF signaling pathway	experimental (any)	9	2.07	0.001	AKT2, CREB1,IL6,JUN,MAPK8,MAPK9,PIK3CA,SOCS3,TNF
KEGG	Tuberculosis	experimental (any)	11	3.054	0.001	AKT2, CREB1,IL6,MAPK8,MAPK9,MYD88,NFYA,SRC,STAT1,SYK,TNF
WikiPathways	Breast cancer pathway	experimental (any)	11	3.034	0.001	AKT2, ATM,CDK6,E2F1,E2F3,FGF2,FZD2,GSK3B,IGF1R,JUN,PIK3CA
WikiPathways	Factors and pathways affecting insulin-like growth factor (IGF1)-Akt signaling	experimental (any)	5	0.615	0.001	ACVR2B, GSK3B,IGF1R,IGFBP5,SMAD2
WikiPathways	IL-3 Signaling Pathway	experimental (any)	6	0.902	0.001	CXCL8, JUN,MAPK8,RAPGEF1,SRC,SYK
WikiPathways	Interleukin-11 Signaling Pathway	experimental (any)	6	0.902	0.001	BIRC5, CREB1,RUNX2,SOCS3,SRC,STAT1
WikiPathways	PDGFR-beta pathway	experimental (any)	5	0.594	0.001	JUN, MAPK8,PIK3CA,PRKCA,STAT1
WikiPathways	Signaling Pathways in Glioblastoma	experimental (any)	8	1.64	0.001	AKT2, ATM,CDK6,E2F1,IGF1R,PIK3CA,PRKCA,SRC
Gene Ontology - Biological Process	axon development	experimental (any)	20	7.707	0.001	ABL1, BCL11B,CREB1,DLX5,DYNLT1,ENAH,EXT1,GSK3B,JUN,MAP3K13,NKX2-1,PARD6B,PAX6,PIK3CA,PRKCA,RAPH1,SMAD4,SRC,VEGFA,ZEB2
Gene Ontology - Biological Process	cell cycle	experimental (any)	52	30.77	0.001	ABL1, AKT2,ARPP19,ATM,BANF1,BMI1,CALR,CCSAP,CDK6,CDKL2,CIT,CLOCK,CUL3,CXCL8,DYNLT1,DYRK3,E2F1,E2F3,FBXW7,FGFR1OP,FOXN3,GAS1,GATA6,HEXIM1,IPO7,JMY,KHDRBS1,KIF13A,KIF2A,NEK3,NPPC,NR2F2,PAX6,PCGF6,PIM3,PPP1CB,PRKACB,PRKCA,PRNP,RAN,ROCK2,SH3GLB1,SON,SRC,TNF,TOP2A,TPD52L1,TRIM71,TYMS,UVRAG,ZNF268,ZWINT
Gene Ontology - Biological Process	cellular response to cytokine stimulus	experimental (any)	36	18.51	0.001	ABCE1, ALOX15,BIRC5,CAV1,CCR5,CREB1,CXCL8,FGF2,GSK3B,HNRNPDL,IFIT1,IL24,IL6,IL7,KIF5B,LIFR,MAPK8,MMP1,MYD88,NCL,PAX6,PDCD10,PIK3CA,RAPGEF1,SMAD4,SOCS3,SOD2,STAT1,SUMO1,SYK,TBK1,TNF,TNFRSF9,UBXN2A,VEGFA,ZEB1
Gene Ontology - Biological Process	cytokine-mediated signaling pathway	experimental (any)	28	12.81	0.001	ABCE1, ALOX15,BIRC5,CAV1,CCR5,CXCL8,FGF2,HNRNPDL,IFIT1,IL24,IL6,IL7,LIFR,MMP1,MYD88,PIK3CA,RAPGEF1,SMAD4,SOCS3,SOD2,STAT1,SUMO1,SYK,TBK1,TNF,TNFRSF9,VEGFA,ZEB1
Gene Ontology - Biological Process	glucose metabolic process	experimental (any)	13	3.669	0.001	AKT2, ARPP19,DGAT2,FOXK1,FOXK2,G6PC,GSK3B,IGFBP5,MIDN,PIK3CA,PPP1CB,SRC,TNF
Gene Ontology - Biological Process	monosaccharide metabolic process	experimental (any)	15	4.858	0.001	AKT2, ARPP19,DGAT2,FOXK1,FOXK2,G6PC,GSK3B,GSTO2,IGFBP5,MIDN,PIK3CA,PPP1CB,SLC23A1,SRC,TNF
Gene Ontology - Biological Process	negative regulation of cellular protein metabolic process	experimental (any)	34	16.95	0.001	ABL1, ARPP19,BIRC5,CALR,CAV1,DNAJB6,FGFR1OP,GAS1,GREM1,GSK3B,HEXIM1,HNRNPR,IGF1R,IGFBP5,IPO7,JUN,NCL,NR2F2,PARK7,PAX6,PRNP,RAPGEF1,ROCK2,SCO1,SMAD4,SOCS3,SRC,TNF,TRIM71,TYMS,UFL1,VEGFA,ZBED3,ZNF451
Gene Ontology - Biological Process	phagocytosis	experimental (any)	14	4.284	0.001	ABL1, ALOX15,CALR,CDC42SE2,MYD88,PEAR1,PIK3CA,PIP5K1A,PLD2,RAP1A,RAPGEF1,SRC,SYK,TNF
Gene Ontology - Biological Process	positive regulation of MAPK cascade	experimental (any)	22	8.753	0.001	ABL1, ALOX15,DHX33,DUSP5,FBXW7,FGF2,HTR2A,IGF1R,IL6,JUN,MAP3K13,PDCD10,PRKCA,RAP1A,RAPGEF1,ROCK2,SRC,SYK,TNF,TPD52L1,VEGFA,ZEB2
Gene Ontology - Biological Process	positive regulation of cellular protein localization	experimental (any)	17	5.801	0.001	AKT2, CDH1,E2F1,FBXW7,GSK3B,KIF5B,MAPK8,PARK7,PDCD10,PRNP,RAN,ROCK2,SH3GLB1,SRC,STOM,TNF,TP63
Gene Ontology - Biological Process	positive regulation of kinase activity	experimental (any)	23	9.573	0.001	ABL1, ACVR2B,DAZAP2,DUSP5,FBXW7,FGF2,GREM1,HTR2A,IGF1R,MAP3K13,PARK7,PDCD10,PIK3CA,PRKACB,PRNP,RAP1A,RAPGEF1,SRC,SYK,TNF,TPD52L1,VEGFA,ZEB2
Gene Ontology - Biological Process	protein metabolic process	experimental (any)	124	92.73	0.001	ABL1, ACVR2B,AKT2,ALOX15,ARPP19,ATM,BIRC5,BMI1,BMPR1A,CALR,CAND1,CASK,CAV1,CBLL1,CCR5,CDH1,CDK6,CDKL2,CIAO1,CIT,CLOCK,CPEB4,CREB1,CUL3,DAZAP2,DGAT2,DHX33,DLC1,DNAJB6,DUSP5,DYRK3,EGLN1,EXT1,EYA4,FBXL3,FBXL5,FBXW7,FGF2,FGFR1OP,FOXK1,FOXK2,FRK,GAS1,GATA6,GREM1,GSK3B,GXYLT1,GXYLT2,HECTD1,HEXIM1,HNRNPR,HTR2A,IGF1R,IGFBP5,IL24,IL6,IL7,IPO7,JUN,KHDRBS1,KLHL15,MAP3K13,MAPK8,MAPK9,MARCH3,MCFD2,MMP1,MMP10,…
Gene Ontology - Biological Process	regulation of cell adhesion	experimental (any)	26	11.62	0.001	ABL1, ALOX15,ATM,CALR,CASK,CAV1,CBLL1,CDH1,CDK6,CXCL8,DLC1,GREM1,GSK3B,IL6,IL7,PIK3CA,PPP1CB,PRKCA,PRNP,ROCK2,SNAI2,SOCS6,SRC,SYK,TNF,VEGFA
Gene Ontology - Biological Process	regulation of cytokine-mediated signaling pathway	experimental (any)	11	2.788	0.001	ABCE1, CAV1,IL6,IL7,LIFR,SOCS3,STAT1,SUMO1,SYK,TBK1,TNF
Gene Ontology - Biological Process	regulation of entry of bacterium into host cell	experimental (any)	3	0.102	0.001	CAV1, CXCL8,EXOC2
Gene Ontology - Biological Process	regulation of protein autophosphorylation	experimental (any)	6	0.779	0.001	CAV1, GREM1,JUN,RAP2B,SRC,VEGFA
Gene Ontology - Biological Process	response to lipid	experimental (any)	32	15.72	0.001	ABL1, ARID1A,ATM,BCL2L2,CALR,CAV1,CCR5,CLOCK,CREB1,CXCL8,DGAT2,E2F1,GABRB1,GDAP1,IL24,IL6,MAPK8,NCOA4,NR2C2,NR2F2,PARK7,PRKCA,RAN,ROCK2,SMAD2,SNAI2,SRC,TNF,TP63,TRIML2,TYMS,UFL1
Gene Ontology - Biological Process	skeletal system morphogenesis	experimental (any)	13	3.731	0.001	ACVR2B, DLX5,FOXN3,GNAS,GREM1,HOXA1,HOXD3,NPPC,RUNX2,SATB2,SIX1,SMAD2,ZEB1
Gene Ontology - Biological Process	transmembrane receptor protein serine/threonine kinase signaling pathway	experimental (any)	17	5.76	0.001	ABL1, ACVR2B,BMPR1A,CAV1,CREB1,DLX5,GREM1,JUN,NKX2-1,RUNX2,SMAD2,SMAD4,SMAD9,SMURF2,SRC,ZEB1,ZNF451
Gene Ontology - Biological Process	tube formation	experimental (any)	11	2.706	0.001	ABL1, ARID1A,DLC1,FZD2,GREM1,HOXA1,PRKACB,SIX1,TRIM71,VEGFA,ZEB2
Gene Ontology - Biological Process	type B pancreatic cell differentiation	experimental (any)	5	0.471	0.001	CDK6, CLOCK,GATA6,GSK3B,PAX6
Gene Ontology - Molecular Function	R-SMAD binding	experimental (any)	5	0.471	0.001	JUN, PAX6,SMAD2,SMAD4,ZEB2
Gene Ontology - Molecular Function	transcription factor binding	experimental (any)	25	10.93	0.001	ARID1A, CALR,CAND1,CREB1,DHX33,E2F1,GATA6,GSK3B,JUN,MAFK,MAPK9,NCOA4,PARK7,PAX6,RAN,RUNX2,SIX1,SMAD2,SMAD4,SRC,STAT1,SUMO1,TCF4,THRAP3,ZEB1
WikiPathways	Androgen receptor signaling pathway	experimental (strong)	8	1.218	0.001	CAV1, CREB1,JUN,NR2C2,RAN,RUNX2,SMAD4,SRC
WikiPathways	Human Thyroid Stimulating Hormone (TSH) signaling pathway	experimental (strong)	7	1.001	0.001	CREB1, E2F1,JUN,PIK3CA,RAP1A,SRC,STAT1
WikiPathways	Integrated Breast Cancer Pathway	experimental (strong)	10	2.154	0.001	ABL1, ATM,CDH1,CREB1,E2F1,JUN,RAP1A,SMAD4,STAT1,VEGFA
WikiPathways	TGF-B Signaling in Thyroid Cells for Epithelial-Mesenchymal Transition	experimental (strong)	5	0.348	0.001	CDH1, RUNX2,SMAD4,SNAI1,SNAI2
WikiPathways	miRNAs involved in DNA damage response	experimental (strong)	5	0.348	0.001	ABL1, ATM,CDK6,CREB1,E2F1
WikiPathways	Brain-Derived Neurotrophic Factor (BDNF) signaling pathway	predicted (intersection)	65	39.6	0.001	BCL2L11, BDNF,BMP2,CAMK4,CASP3,CDK5R1,CHUK,CNR1,CREB1,CRTC1,DPYSL2,EGR1,EIF2S1,EIF4E,ELK1,FOXO3,FRS2,FYN,GABRB3,GRIA1,GRIA2,GRIN2B,GRIP1,GSK3B,IGF2BP1,IRS1,IRS2,JAK2,JUN,KCNA3,KCNN2,KIDINS220,KSR1,MAP2K1,MAP3K1,MAPK1,MAPK10,MAPK14,MAPK8,MAPK9,MEF2A,MEF2C,NCK1,NFATC4,NFKBIA,NTRK2,NTRK3,PIK3R1,PLCG1,PPP2CA,PRKAA2,RANBP9,RAP1A,RASGRF1,RPS6,RPS6KA3,RPS6KB1,SHC1,SHC3,SHC4,SORT1,SRC,STAT1,VAV2,VAV3
Gene Ontology - Biological Process	cell development	predicted (intersection)	608	522.7	0.001	ABHD2, ABITRAM,ABL1,ABL2,ACSL4,ACVR1,ADAM10,ADAM22,ADCY1,ADCYAP1,ADD1,ADGRG6,ADRA1A,AFDN,AFF4,AGFG1,AGTR2,AHI1,AKAP13,AKAP6,AKT2,ALDH1A2,ALS2,ANGPT2,ANK3,AP1AR,APBB2,APOA1,APP,AR,ARF1,ARFGEF1,ARHGEF10,ARHGEF7,ARID5B,ARIH2,ARL13B,ARNTL,ASAP1,ASPA,ATG5,ATL1,ATM,ATP7A,ATP8A2,ATRX,AURKC,B4GALT5,BACE2,BAG5,BCL11B,BCL2,BDNF,BLOC1S5,BMERB1,BMP10,BMP2,BMP5,BMPR1A,BMPR1B,BMPR2,BRIP1,C1GALT1,C21orf91,C3,C5…
Gene Ontology - Molecular Function	kinase activity	predicted (intersection)	420	352.8	0.001	AAK1, ABL1,ABL2,ACVR1,ACVR1C,ACVR2A,ACVR2B,ADCY1,ADCY5,ADCY9,ADCYAP1,ADPGK,ADRA1A,AFAP1L2,AGK,AIDA,AJUBA,AK3,AK4,AK5,AK6,AK9,AKAP13,AKT2,AKT3,ALPK3,ALS2,ANGPT4,APP,ATG14,ATM,AURKC,AVPI1,BCCIP,BCL10,BDNF,BMP2,BMPR1A,BMPR1B,BMPR2,BUB1,C5AR1,CAB39,CACUL1,CAD,CALM1,CALM3,CAMK4,CAMKK2,CASK,CASP3,CCDC88A,CCNB1,CCNC,CCND2,CCNL2,CCNT2,CCNY,CCR7,CDC42BPA,CDC7,CDK12,CDK13,CDK14,CDK15,CDK17,CDK5R1,CDK6,CDKL…
Gene Ontology - Molecular Function	purine nucleotide binding	predicted (intersection)	564	486.4	0.001	AAK1, ABCA4,ABCA5,ABCA6,ABCB10,ABCB11,ABCC5,ABCC6,ABCD2,ABCD3,ABCF1,ABCF2,ABCG2,ABL1,ABL2,ACSBG1,ACSF3,ACSL4,ACSL6,ACSM2A,ACSM2B,ACSS3,ACTBL2,ACTR3,ACVR1,ACVR1C,ACVR2A,ACVR2B,ADCY1,ADCY5,ADCY9,ADK,ADSS,AFG1L,AGAP1,AGK,AK3,AK4,AK5,AK9,AKT2,AKT3,ALDH6A1,ALPK3,ANXA6,AQR,ARF1,ARHGAP5,ARHGEF7,ARL1,ARL10,ARL13B,ARL17A,ARL4A,ATAD1,ATL1,ATL2,ATL3,ATM,ATP10A,ATP10D,ATP11A,ATP11B,ATP11C,ATP2B1,ATP2C1,ATP5F…
Gene Ontology - Molecular Function	purine ribonucleoside triphosphate binding	predicted (intersection)	543	465.2	0.001	AAK1, ABCA4,ABCA5,ABCA6,ABCB10,ABCB11,ABCC5,ABCC6,ABCD2,ABCD3,ABCF1,ABCF2,ABCG2,ABL1,ABL2,ACSBG1,ACSF3,ACSL4,ACSL6,ACSM2A,ACSM2B,ACSS3,ACTBL2,ACTR3,ACVR1,ACVR1C,ACVR2A,ACVR2B,ADCY1,ADCY5,ADCY9,ADK,ADSS,AFG1L,AGAP1,AGK,AK3,AK4,AK5,AK9,AKT2,AKT3,ALPK3,ANXA6,AQR,ARHGAP5,ARHGEF7,ARL1,ARL10,ARL13B,ARL17A,ARL4A,ATAD1,ATL1,ATL2,ATL3,ATM,ATP10A,ATP10D,ATP11A,ATP11B,ATP11C,ATP2B1,ATP2C1,ATP5F1A,ATP7A,ATP7…
Gene Ontology - Cellular Component	chromosome, centromeric region	predicted (union)	117	88.68	0.001	ATRX, BAZ1B,BIRC5,BOD1,BOD1L2,BUB1,BUB3,CBX1,CBX3,CBX5,CCNB1,CDCA5,CDT1,CENPA,CENPB,CENPC,CENPE,CENPF,CENPH,CENPI,CENPL,CENPN,CENPP,CENPU,CENPW,CHAMP1,CLASP2,CSNK1A1,CTCF,DCTN3,DCTN4,DCTN5,DCTN6,DNMT3A,DSCC1,DSN1,DYNC1I1,DYNLL1,DYNLT3,ERCC6L,ESCO2,FBXO28,FMR1,GPATCH11,HELLS,HJURP,HNRNPU,IKZF1,INCENP,ITGB3BP,KAT2B,KAT8,KDM4C,KIF18A,KMT5B,KNL1,KNSTRN,KNTC1,MAD2L1,MEAF6,MIS12,MTBP,NCAPD3,NCAPG,NDEL1…
Gene Ontology - Molecular Function	purine ribonucleoside triphosphate binding	predicted (union)	876	793.5	0.001	AAK1, AASDH,ABCA1,ABCA10,ABCA4,ABCA5,ABCA6,ABCA8,ABCA9,ABCB10,ABCB11,ABCB5,ABCB6,ABCB8,ABCB9,ABCC12,ABCC5,ABCC6,ABCD2,ABCD3,ABCD4,ABCF1,ABCF2,ABCF3,ABCG1,ABCG2,ABL1,ABL2,ACACB,ACSBG1,ACSF3,ACSL3,ACSL4,ACSL6,ACSM2A,ACSM2B,ACSM3,ACSM4,ACSS3,ACTBL2,ACTC1,ACTR2,ACTR3,ACTR3C,ACTR8,ACVR1,ACVR1B,ACVR1C,ACVR2A,ACVR2B,ACVRL1,ADCK2,ADCY1,ADCY10,ADCY5,ADCY9,ADK,ADSS,AFG1L,AFG3L2,AGAP1,AGK,AK2,AK3,AK4,AK5,AK…
Gene Ontology - Molecular Function	ubiquitin-protein transferase activity	predicted (union)	192	154.2	0.001	ABL1, AMFR,AREL1,ARIH1,ARIH2,ARRDC3,ARRDC4,ASB4,BAG2,BAG5,BARD1,BIRC2,BIRC3,BMI1,BRAP,BRCA1,CBL,CBLL1,CBX8,CDC14B,CDC23,CNOT4,CUL5,DNM1L,DTX3L,DTX4,DZIP3,FBXL14,FBXL22,FBXL3,FBXL5,FBXL6,FBXL7,FBXO11,FBXO22,FBXO3,FBXO30,FBXO40,FBXO5,FBXO9,FBXW11,FBXW2,FEM1A,FEM1B,FZR1,G2E3,GLMN,GORASP1,HACE1,HECTD1,HECTD2,HECW1,HERC2,HERC3,HERC4,HLTF,HUWE1,IRF2BPL,ITCH,KCMF1,KLHL20,LMO7,LNX1,MAD2L1,MAGEC2,MAGEL2,M…
KEGG	Adherens junction	experimental (any)	7	1.373	0.002	CDH1, IGF1R,SMAD2,SMAD4,SNAI1,SNAI2,SRC
KEGG	Fc epsilon RI signaling pathway	experimental (any)	7	1.291	0.002	AKT2, MAPK8,MAPK9,PIK3CA,PRKCA,SYK,TNF
KEGG	Glioma	experimental (any)	7	1.312	0.002	AKT2, CDK6,E2F1,E2F3,IGF1R,PIK3CA,PRKCA
KEGG	GnRH signaling pathway	experimental (any)	8	1.722	0.002	GNAS, JUN,MAPK8,MAPK9,PLD2,PRKACB,PRKCA,SRC
KEGG	Insulin signaling pathway	experimental (any)	10	2.685	0.002	AKT2, G6PC,GSK3B,MAPK8,MAPK9,PIK3CA,PPP1CB,PRKACB,RAPGEF1,SOCS3
KEGG	Neurotrophin signaling pathway	experimental (any)	9	2.316	0.002	ABL1, AKT2,GSK3B,JUN,MAPK8,MAPK9,PIK3CA,RAP1A,RAPGEF1
KEGG	Non-alcoholic fatty liver disease (NAFLD)	experimental (any)	10	2.767	0.002	AKT2, CXCL8,GSK3B,IL6,JUN,MAPK8,MAPK9,PIK3CA,SOCS3,TNF
KEGG	Pertussis	experimental (any)	7	1.353	0.002	CXCL8, IL6,JUN,MAPK8,MAPK9,MYD88,TNF
KEGG	Rap1 signaling pathway	experimental (any)	12	3.833	0.002	AKT2, CDH1,FGF2,GNAS,IGF1R,PARD6B,PIK3CA,PRKCA,RAP1A,RAPGEF1,SRC,VEGFA
KEGG	Renal cell carcinoma	experimental (any)	7	1.332	0.002	AKT2, EGLN1,JUN,PIK3CA,RAP1A,RAPGEF1,VEGFA
Reactome	Immune System	experimental (any)	62	36.4	0.002	ABCE1, ABL1,AKT2,ALOX15,BIRC5,CALR,CAND1,CCR5,CDH1,CREB1,CUL3,CXCL8,DUSP5,DYNLT1,ENAH,FBXL3,FBXL5,FBXW7,FGF2,FRK,HECTD1,HNRNPDL,IFIT1,IL24,IL6,IL7,JUN,KIF2A,KIF5B,LIFR,MAPK8,MAPK9,MMP1,MYD88,NUP50,PIK3CA,PLD2,PRKACB,RAP1A,RAP2B,RAPGEF1,RASA2,RASAL2,REG3A,RLIM,RNF41,SMURF2,SOCS3,SOD2,SRC,STAT1,STOM,SUMO1,SYK,TBK1,TNF,TNFRSF9,TRIM4,TRIM71,UFL1,VEGFA,ZEB1
WikiPathways	Cardiac Hypertrophic Response	experimental (any)	6	1.045	0.002	AKT2, FGF2,GSK3B,MAPK8,PRKCA,TNF
WikiPathways	Corticotropin-releasing hormone signaling pathway	experimental (any)	8	1.763	0.002	CREB1, CXCL8,GNAS,GSK3B,MAPK8,MAPK9,PRKCA,TCF4
WikiPathways	ESC Pluripotency Pathways	experimental (any)	9	2.255	0.002	AKT2, BMPR1A,FGF2,FZD2,GSK3B,JUN,LIFR,SMAD4,SMAD9
WikiPathways	Hereditary leiomyomatosis and renal cell carcinoma pathway	experimental (any)	4	0.41	0.002	CUL3, EGLN1,LDHA,VEGFA
WikiPathways	LTF danger signal response pathway	experimental (any)	4	0.389	0.002	CXCL8, IL6,MYD88,TNF
WikiPathways	Mammary gland development pathway - Involution (Stage 4 of 4)	experimental (any)	3	0.184	0.002	CDH1, E2F1,SOCS3
WikiPathways	Mesodermal Commitment Pathway	experimental (any)	10	2.829	0.002	ACVR2B, BMPR1A,EXT1,GATA6,PAX6,SMAD2,SMAD4,SNAI1,TCF4,TRIM71
WikiPathways	Resistin as a regulator of inflammation	experimental (any)	5	0.635	0.002	AKT2, CXCL8,IL6,PIK3CA,TNF
WikiPathways	Signal transduction through IL1R	experimental (any)	5	0.676	0.002	IL6, JUN,MAPK8,MYD88,TNF
WikiPathways	TP53 Network	experimental (any)	4	0.389	0.002	ABL1, ATM,SUMO1,TP63
WikiPathways	Wnt Signaling Pathway	experimental (any)	6	1.004	0.002	CDK6, GSK3B,MAPK8,MAPK9,PRKCA,TCF4
Gene Ontology - Biological Process	BMP signaling pathway	experimental (any)	10	2.419	0.002	ABL1, ACVR2B,BMPR1A,DLX5,GREM1,RUNX2,SMAD2,SMAD4,SMAD9,SMURF2
Gene Ontology - Biological Process	MAPK cascade	experimental (any)	31	15.23	0.002	ABL1, ALOX15,CAV1,CCR5,CUL3,DHX33,DUSP5,FBXW7,FGF2,HTR2A,IGF1R,IL6,JUN,MAP3K13,MAPK8,MAPK9,PDCD10,PRKCA,RAP1A,RAPGEF1,RASA2,RASAL2,RNF41,ROCK2,SMAD4,SRC,SYK,TNF,TPD52L1,VEGFA,ZEB2
Gene Ontology - Biological Process	adherens junction organization	experimental (any)	10	2.521	0.002	ABL1, CADM2,CDH1,CDH7,DLC1,GREM1,PIP5K1A,ROCK2,SRC,VEGFA
Gene Ontology - Biological Process	cellular response to organonitrogen compound	experimental (any)	23	10.11	0.002	ABL1, AKT2,BCL2L2,CAV1,CDH1,CPEB4,CREB1,GABRB1,GSK3B,IGF1R,IGFBP5,PIK3CA,PRKACB,PRNP,RAP1A,RAPGEF1,ROCK2,SH3BP4,SIX1,SRC,STAT1,TNF,ZEB1
Gene Ontology - Biological Process	cellular response to reactive oxygen species	experimental (any)	11	2.87	0.002	ABL1, GLRX2,IL6,JUN,MAPK8,MAPK9,PARK7,PDCD10,SOD2,SRC,TNF
Gene Ontology - Biological Process	commitment of neuronal cell to specific neuron type in forebrain	experimental (any)	3	0.123	0.002	BCL11B, PAX6,SATB2
Gene Ontology - Biological Process	embryonic skeletal system morphogenesis	experimental (any)	8	1.64	0.002	GNAS, HOXA1,HOXD3,RUNX2,SATB2,SIX1,SMAD2,ZEB1
Gene Ontology - Biological Process	endocrine pancreas development	experimental (any)	6	0.799	0.002	CDK6, CLOCK,GATA6,GSK3B,IL6,PAX6
Gene Ontology - Biological Process	enteroendocrine cell differentiation	experimental (any)	5	0.512	0.002	CDK6, CLOCK,GATA6,GSK3B,PAX6
Gene Ontology - Biological Process	entry into host cell	experimental (any)	10	2.357	0.002	CAV1, CBLL1,CCR5,CDH1,CXCL8,DYNLT1,EXOC2,HTR2A,SRC,UVRAG
Gene Ontology - Biological Process	hormone secretion	experimental (any)	15	5.125	0.002	ACVR2B, CLOCK,CREB1,GNAS,IL6,KIF5B,MIDN,PARK7,PIM3,PRKCA,RAP1A,SMAD2,SMAD4,SNX4,TNF
Gene Ontology - Biological Process	lung saccule development	experimental (any)	3	0.123	0.002	CREB1, GATA6,NKX2-1
Gene Ontology - Biological Process	muscle structure development	experimental (any)	24	10.6	0.002	ABL1, ARID1A,BMPR1A,BTG1,CALR,CAV1,CREB1,EGLN1,FGF2,FOXK1,FZD2,GATA6,GPCPD1,GREM1,IGFBP5,MBNL1,MTPN,NR2F2,SIX1,SMAD4,SOD2,TNF,VEGFA,ZEB1
Gene Ontology - Biological Process	negative regulation of cell cycle	experimental (any)	24	10.74	0.002	ABL1, AKT2,ATM,BMI1,CALR,CDK6,CLOCK,CXCL8,E2F1,FBXW7,FOXN3,GAS1,GATA6,HEXIM1,IPO7,JMY,NPPC,NR2F2,PCGF6,PRKACB,PRNP,TNF,ZNF268,ZWINT
Gene Ontology - Biological Process	negative regulation of cellular component movement	experimental (any)	15	4.94	0.002	ARID2, BMPR1A,CALR,CDH1,DLC1,FGF2,GREM1,IGFBP5,IL24,MCTP1,NKX2-1,NR2F2,PDCD10,RAP2B,RNF41
Gene Ontology - Biological Process	negative regulation of locomotion	experimental (any)	15	5.145	0.002	ARID2, BMPR1A,CALR,CDH1,DLC1,FGF2,GREM1,IGFBP5,IL24,MCTP1,NKX2-1,NR2F2,PDCD10,RAP2B,RNF41
Gene Ontology - Biological Process	negative regulation of protein metabolic process	experimental (any)	35	18.02	0.002	ABL1, ARPP19,BIRC5,CALR,CAV1,DNAJB6,FGFR1OP,GAS1,GREM1,GSK3B,HEXIM1,HNRNPR,IGF1R,IGFBP5,IL6,IPO7,JUN,NCL,NR2F2,PARK7,PAX6,PRNP,RAPGEF1,ROCK2,SCO1,SMAD4,SOCS3,SRC,TNF,TRIM71,TYMS,UFL1,VEGFA,ZBED3,ZNF451
Gene Ontology - Biological Process	negative regulation of signal transduction	experimental (any)	40	21.83	0.002	ABL1, ATM,CALR,CAV1,CLOCK,CUL3,CXCL8,CXXC4,DLC1,DYRK3,FBXW7,GREM1,GSK3B,IGF1R,IGFBP5,IL6,IL7,NKX2-1,PARK7,PRKACB,PRNP,RAPGEF1,RASA2,RGS17,RUNX2,SH3BP4,SMAD2,SMAD4,SMURF2,SNAI1,SNAI2,SOCS3,SOCS6,SOD2,SRC,STAT1,TNF,TP63,WIF1,ZNF451
Gene Ontology - Biological Process	neurogenesis	experimental (any)	46	26.24	0.002	ABL1, AKT2,ASAP1,ASPA,BCL11B,BMPR1A,CALR,CDH1,CDK6,CIT,CREB1,DLX5,DYNLT1,E2F1,EN2,ENAH,EXT1,FZD2,GABRB1,GSK3B,HOXD3,IL6,JUN,MAP3K13,MTPN,NEK3,NKX2-1,NR2F2,PARD6B,PAX6,PIK3CA,PRKCA,RAP1A,RAPGEF1,RAPH1,SATB2,SIX1,SLC12A5,SMAD4,SRC,TCF4,TNF,UFL1,VEGFA,ZEB1,ZEB2
Gene Ontology - Biological Process	neuron apoptotic process	experimental (any)	14	4.387	0.002	AKT2, ATM,CIT,CPEB4,EN2,FBXW7,JUN,PARK7,PIK3CA,PRNP,SIX1,SOD2,TNF,TP63
Gene Ontology - Biological Process	ossification	experimental (any)	18	6.908	0.002	ACVR2B, ALOX15,BMPR1A,CDK6,DLX5,EXT1,GNAS,GREM1,IGFBP5,IL6,NPPC,RUNX2,SATB2,SNAI1,SNAI2,TNF,TP63,UFL1
Gene Ontology - Biological Process	pattern specification process	experimental (any)	19	7.215	0.002	ACVR2B, ATM,BMI1,BMPR1A,CXXC4,GREM1,HOXD3,NKX2-1,NR2F2,PAX6,PRKACB,SATB2,SIX1,SMAD2,SMAD4,SNAI1,TP63,ZEB1,ZEB2
Gene Ontology - Biological Process	positive regulation of apoptotic process	experimental (any)	25	11.42	0.002	ABL1, ATM,BTG1,CAV1,CREB1,DLC1,E2F1,E2F3,FBXW7,GSK3B,IL6,JMY,JUN,MAPK8,MAPK9,PARK7,PLAGL2,PRNP,SOD2,SRC,TNF,TOP2A,TP63,TPD52L1,ZNF268
Gene Ontology - Biological Process	positive regulation of glial cell proliferation	experimental (any)	4	0.287	0.002	E2F1, IL6,TNF,UFL1
Gene Ontology - Biological Process	positive regulation of osteoblast differentiation	experimental (any)	7	1.189	0.002	ACVR2B, BMPR1A,GNAS,IL6,NPPC,RUNX2,TP63
Gene Ontology - Biological Process	positive regulation of peptidyl-serine phosphorylation	experimental (any)	8	1.619	0.002	CAV1, IL6,PARK7,PDCD10,PIK3CA,TBK1,TNF,VEGFA
Gene Ontology - Biological Process	regulation of cell cycle	experimental (any)	38	20.64	0.002	ABL1, AKT2,ATM,BMI1,CALR,CCSAP,CDK6,CDKL2,CIT,CLOCK,CUL3,CXCL8,DYRK3,E2F1,FBXW7,FGFR1OP,FOXN3,GAS1,GATA6,HEXIM1,IPO7,JMY,KIF13A,NPPC,NR2F2,PCGF6,PIM3,PRKACB,PRKCA,PRNP,ROCK2,SH3GLB1,SON,SRC,TNF,UVRAG,ZNF268,ZWINT
Gene Ontology - Biological Process	regulation of growth	experimental (any)	25	11.48	0.002	ABL1, BMPR1A,BTG1,CREB1,FGF2,FGFR1OP,GATA6,GREM1,GSK3B,IGFBP5,IL7,MAP3K13,MTPN,NPPC,OSBP,PIK3CA,SERTAD3,SH3BP4,SIX1,SMAD4,SOCS3,SOCS6,TMEM97,TNF,VEGFA
Gene Ontology - Biological Process	regulation of morphogenesis of a branching structure	experimental (any)	7	1.127	0.002	ABL1, GREM1,MAP3K13,SIX1,SNAI2,TNF,VEGFA
Gene Ontology - Biological Process	regulation of ossification	experimental (any)	12	3.423	0.002	ACVR2B, BMPR1A,CDK6,GNAS,GREM1,IGFBP5,IL6,NPPC,RUNX2,SNAI2,TNF,TP63
Gene Ontology - Biological Process	regulation of protein complex assembly	experimental (any)	18	6.928	0.002	ABL1, ALOX15,ATM,CAND1,CREB1,DHX33,GSK3B,JMY,MAPK9,MMP1,MTPN,PARK7,SH3GLB1,SLAIN2,SRC,SUMO1,TNF,VEGFA
Gene Ontology - Biological Process	regulation of vesicle-mediated transport	experimental (any)	21	8.63	0.002	ABL1, AKT2,ALOX15,ANKRD13B,CALR,CASK,CAV1,CBLL1,GAS1,GREM1,GSK3B,HTR2A,KIF5B,MCTP1,RAP1A,RAPGEF1,SNX4,SRC,SYK,TNF,VEGFA
Gene Ontology - Biological Process	response to organic cyclic compound	experimental (any)	32	16.07	0.002	ABL1, ARID1A,BCL2L2,CALR,CAV1,CCR5,CDH1,CLOCK,GABRB1,GDAP1,HTR2A,IFIT1,IGFBP5,IL6,NCOA4,NR2C2,NR2F2,PARK7,PRKACB,RAN,RAP1A,RAPGEF1,ROCK2,SIX1,SMAD2,SNAI2,SRC,STAT1,TNF,TP63,TYMS,UFL1
Gene Ontology - Biological Process	response to reactive oxygen species	experimental (any)	13	4.018	0.002	ABL1, EGLN1,GLRX2,IL6,JUN,MAPK8,MAPK9,PARK7,PDCD10,SOD2,SRC,STAT1,TNF
Gene Ontology - Biological Process	signal transduction by protein phosphorylation	experimental (any)	31	15.29	0.002	ABL1, ALOX15,CAV1,CCR5,CUL3,DHX33,DUSP5,FBXW7,FGF2,HTR2A,IGF1R,IL6,JUN,MAP3K13,MAPK8,MAPK9,PDCD10,PRKCA,RAP1A,RAPGEF1,RASA2,RASAL2,RNF41,ROCK2,SMAD4,SRC,SYK,TNF,TPD52L1,VEGFA,ZEB2
Gene Ontology - Cellular Component	nuclear chromatin	experimental (any)	53	30.79	0.002	ARID1A, ARID2,ARID3B,BCL11B,BMPR1A,CLOCK,CREB1,DLX5,E2F1,E2F3,EN2,FOXK1,FOXK2,FOXN3,GATA6,GLIS3,HOMEZ,HOXA1,HOXD3,JUN,LCOR,MAFK,NFYA,NKX2-1,NR2C2,NR2F2,PARK7,PAX6,PCGF6,PLAGL2,RUNX2,SATB2,SIX1,SMAD2,SMAD4,SMAD9,SNAI1,SNAI2,STAT1,TCF4,TP63,TRPS1,TSC22D2,ZBED3,ZEB1,ZEB2,ZNF148,ZNF200,ZNF24,ZNF268,ZNF451,ZNF652,ZNF654
Gene Ontology - Cellular Component	transcription factor complex	experimental (any)	16	5.002	0.002	CLOCK, CREB1,E2F1,E2F3,GATA6,JUN,NFYA,NKX2-1,RUNX2,SATB2,SIX1,SMAD2,SMAD4,SMAD9,TCF4,ZEB1
WikiPathways	EGF/EGFR Signaling Pathway	experimental (strong)	10	2.371	0.002	ABL1, ASAP1,CAV1,CREB1,E2F1,JUN,PLD2,RAP1A,SRC,STAT1
WikiPathways	Interleukin-11 Signaling Pathway	experimental (strong)	6	0.783	0.002	BIRC5, CREB1,RUNX2,SOCS3,SRC,STAT1
Gene Ontology - Biological Process	gland development	experimental (strong)	17	4.721	0.002	ABL1, AKT2,ATM,CAV1,CDH1,CREB1,HOXD3,JUN,PIK3CA,RAP1A,SMAD4,SNAI2,SRC,TNF,TP63,TYMS,VEGFA
KEGG	Hepatitis B	predicted (intersection)	62	38.39	0.002	AKT2, AKT3,ATF2,BCL2,BIRC5,CASP10,CASP3,CASP9,CDK6,CHUK,CREB1,CREB3,CREB3L2,CREB5,CXCL8,E2F3,EGR3,ELK1,FAS,FASLG,IFNA1,IFNA10,IFNA14,IFNA16,IFNA17,IFNA2,IFNA21,IFNA4,IFNA6,IFNA7,IFNAR1,JAK1,JUN,MAP2K1,MAP2K4,MAP3K1,MAPK1,MAPK10,MAPK8,MAPK9,MYD88,NFATC1,NFATC2,NFATC4,NFKBIA,NRAS,PIK3CA,PIK3CB,PIK3CG,PIK3R1,PRKCA,PTEN,RB1,SMAD3,SRC,STAT1,STAT2,TBK1,TGFB2,TGFBR1,TIRAP,TLR3
Reactome	Gene expression (Transcription)	predicted (intersection)	470	393.3	0.002	ABCA6, ABL1,AEBP2,AFF4,AGO1,AGO3,AKT2,AKT3,AR,ARID1A,ARID2,ATF2,ATM,ATP1B4,BARD1,BCDIN3D,BCL2L11,BDNF,BDP1,BIRC5,BMI1,BMP2,BNIP3L,BRCA1,BRIP1,BRPF1,BRPF3,BTG1,CALM1,CAMK4,CASP1,CASP10,CASP2,CBFB,CBX3,CBX5,CCN2,CCNB1,CCNC,CCND2,CCNG1,CCNG2,CCNT2,CDC7,CDC73,CDK12,CDK13,CDK5R1,CDK6,CITED2,CNOT1,CNOT2,CNOT6,CNOT6L,CNOT7,CNOT8,COX20,COX6B1,COX7A2L,CPSF2,CR1,CREB1,CSTF2,CSTF2T,CSTF3,CUL1,DDX21,DICER1,D…
Reactome	RNA Polymerase II Transcription	predicted (intersection)	426	354.3	0.002	ABCA6, ABL1,AFF4,AGO1,AGO3,AKT2,AKT3,AR,ARID1A,ARID2,ATF2,ATM,ATP1B4,BARD1,BCL2L11,BDNF,BIRC5,BMI1,BMP2,BNIP3L,BRCA1,BRIP1,BRPF1,BRPF3,BTG1,CALM1,CAMK4,CASP1,CASP10,CASP2,CBFB,CBX3,CBX5,CCN2,CCNB1,CCNC,CCND2,CCNG1,CCNG2,CCNT2,CDC7,CDC73,CDK12,CDK13,CDK5R1,CDK6,CITED2,CNOT1,CNOT2,CNOT6,CNOT6L,CNOT7,CNOT8,COX20,COX6B1,COX7A2L,CPSF2,CR1,CREB1,CSTF2,CSTF2T,CSTF3,CUL1,DYRK2,E2F7,EGFR,EIF4A3,ELF2,ELL2,…
Gene Ontology - Biological Process	Wnt signaling pathway, calcium modulating pathway	predicted (intersection)	24	10.58	0.002	AGO1, AGO3,CALM1,DKK1,FZD2,FZD3,FZD4,FZD5,FZD6,GNAO1,GNB1,GNG2,LEF1,MAP3K7,NFATC1,NLK,PDE6A,PLCB1,PPP3CB,ROR2,TCF7L2,TNRC6A,TNRC6B,TNRC6C
Gene Ontology - Biological Process	cell morphogenesis	predicted (intersection)	291	234.3	0.002	ABITRAM, ABL1,ADAM10,ADCY1,ADD1,ALS2,ANK3,AP1AR,APBB2,APOA1,APP,AR,ARHGAP18,ARHGEF7,ARL13B,ARPIN,ASXL1,ATL1,ATP10A,ATP7A,ATP8A2,B4GALT5,BAMBI,BCL11B,BCL2,BDNF,BMPR1B,BMPR2,BRWD1,BRWD3,CALR,CAPRIN1,CAPZB,CARMIL1,CASP3,CASP9,CDC42SE2,CDH11,CDHR1,CDK5R1,CHL1,CHRNA3,CLEC1B,CLIC4,COBL,COCH,CORO1C,CREB1,CRK,CRMP1,CSF1R,CSNK1A1,CTNNA2,CTNND2,CUL3,CXCL12,DBNL,DICER1,DISC1,DKK1,DNM1L,DNM3,DOCK10,DOCK7,DOK…
Gene Ontology - Biological Process	regulation of cell migration	predicted (intersection)	268	213.1	0.002	ABHD2, ABL1,ACKR3,ACVR1,ACVR1C,ADAM10,ADGRG3,ADTRP,AFDN,AGTR2,AJUBA,AKIRIN1,AKT2,AKT3,AMOT,ANGPT2,ANGPT4,ANGPTL3,ANO6,APP,APPL1,ARHGEF39,ARHGEF7,ARID2,ARPIN,ATM,ATOH8,ATP5F1A,ATP7A,ATP8A1,BCL2,BMERB1,BMP10,BMP2,BMP5,BMPER,BMPR1A,BMPR2,C5AR1,C5AR2,CALR,CARMIL1,CBLL1,CCBE1,CCL1,CCN3,CCN4,CCR1,CCR6,CCR7,CD200R1,CD274,CD99L2,CDH13,CEACAM6,CEMIP,CERS2,CITED2,CLASP2,CLIC4,CMKLR1,CORO1C,CREB3,CRK,CSF1R,…
Gene Ontology - Cellular Component	organelle membrane	predicted (intersection)	986	889.9	0.002	A4GNT, AADAC,ABCA4,ABCA5,ABCB10,ABCC6,ABCD2,ABCD3,ABCG2,ABHD17C,ABL1,ACADM,ACER2,ACER3,ACSL4,ACSL6,ADAM10,ADGRE2,ADGRG3,ADPGK,ADRA1A,AEN,AFG1L,AGK,AGPAT5,AGPS,AK9,AKAP6,AKIRIN1,ALDH3A2,ALG10,ALG10B,ALG13,ALG5,ALG6,ANKFY1,ANKRD13C,ANKRD17,ANO5,ANO6,ANTXR2,ANXA4,ANXA6,AP1G1,AP1S2,AP1S3,AP3B1,AP3B2,AP3S2,AP4S1,AP5B1,AP5M1,APH1B,APOOL,APP,APPBP2,APPL1,AQP2,ARF1,ARFGEF1,ARFGEF3,ARFIP1,ARHGAP32,ARL1,AR…
Gene Ontology - Cellular Component	synapse	predicted (intersection)	369	308	0.002	AAK1, ABHD17C,ABL1,ABLIM3,ACTBL2,ADAM10,ADAM22,ADAM23,ADCY1,ADCYAP1,ADGRL1,ADGRL3,ADRA1A,AKAP7,ALS2,ANK3,ANKS1B,AP3B1,AP3B2,AP3S2,APBA1,APBB2,APP,ARF1,ARHGAP32,ASAP1,ATAD1,ATP1A2,ATP2B1,ATP6V0D1,ATP8A1,BACE1,BLOC1S5,BMPR2,BNIP3,BTBD9,CACNG8,CAD,CADM1,CADM2,CALB1,CALM3,CAMK4,CAPRIN1,CASK,CDH10,CDH11,CDH13,CDK5R1,CHMP2B,CHRM3,CHRNA3,CHRNA5,CHRNE,CLCN3,CLSTN2,CLSTN3,CNGB1,CNKSR2,CNR1,CNTN1,CNTN5,COP…
Gene Ontology - Molecular Function	purine ribonucleotide binding	predicted (intersection)	561	484.6	0.002	AAK1, ABCA4,ABCA5,ABCA6,ABCB10,ABCB11,ABCC5,ABCC6,ABCD2,ABCD3,ABCF1,ABCF2,ABCG2,ABL1,ABL2,ACSBG1,ACSF3,ACSL4,ACSL6,ACSM2A,ACSM2B,ACSS3,ACTBL2,ACTR3,ACVR1,ACVR1C,ACVR2A,ACVR2B,ADCY1,ADCY5,ADCY9,ADK,ADSS,AFG1L,AGAP1,AGK,AK3,AK4,AK5,AK9,AKT2,AKT3,ALDH6A1,ALPK3,ANXA6,AQR,ARF1,ARHGAP5,ARHGEF7,ARL1,ARL10,ARL13B,ARL17A,ARL4A,ATAD1,ATL1,ATL2,ATL3,ATM,ATP10A,ATP10D,ATP11A,ATP11B,ATP11C,ATP2B1,ATP2C1,ATP5F…
WikiPathways	ErbB Signaling Pathway	predicted (union)	61	41.25	0.002	ABL1, ABL2,AKT2,AKT3,BCL2L11,BTC,CAMK2A,CAMK2D,CBL,CBLB,CCND1,CDKN1A,CDKN1B,CRK,CRKL,EGF,EGFR,EIF4EBP1,ELK1,ERBB3,ERBB4,EREG,FOXO1,GAB1,GSK3B,HBEGF,JUN,KRAS,MAP2K1,MAP2K4,MAPK1,MAPK10,MAPK8,MAPK9,NCK1,NRAS,NRG1,NRG2,NRG3,NRG4,PAK1,PAK2,PAK3,PDK1,PIK3CA,PIK3CB,PIK3R1,PIK3R2,PIK3R3,PLCG1,PRKCA,PTK2,RPS6KB1,SHC1,SHC3,SHC4,SOS2,SRC,STAT5B,TGFA,TP53
Gene Ontology - Biological Process	cell projection morphogenesis	predicted (union)	311	260.9	0.002	ABI1, ABITRAM,ABL1,ACTR2,ADAM10,ADCY1,ADGRB3,ADNP,AFG3L2,ALCAM,ALS2,ANK3,ANOS1,APBB2,APP,ARHGEF7,ARPIN,ATL1,ATP7A,ATP8A2,AUTS2,B3GNT2,B4GALT5,B4GALT6,BAIAP2,BCL11A,BCL11B,BCL2,BDNF,BMPR1B,BMPR2,CACNG7,CAMK2A,CAPRIN1,CD44,CDH11,CDK5,CDK5R1,CHL1,CHN1,CHRNA3,CNP,CNTN2,COBL,COL25A1,CORO1C,CREB1,CRMP1,CRPPA,CSF1R,CTNNA2,CTNNB1,CTNND2,CTTN,CUX1,CXCL12,CXCR4,DBNL,DCC,DCLK1,DDR1,DHX36,DICER1,DISC1,DNM1L,…
Gene Ontology - Biological Process	head development	predicted (union)	400	343.4	0.002	ABAT, ABCB6,ABL1,ACSL3,ADCY1,ADCYAP1,AFF2,AGTPBP1,AGTR2,AHI1,AK4,AKT3,ALDH1A2,ALDH1A3,ANKRD11,APAF1,APP,AQP1,ARID1A,ARID5B,ARL13B,ARL6,ARNT2,ARPC5,ASPH,ATAT1,ATF5,ATIC,ATM,ATP2B1,ATP2B4,ATP5PB,ATP5PF,ATP6V0D1,ATP7A,ATRN,ATRX,ATXN1,ATXN1L,AVPR1A,AXL,BAG3,BAIAP2,BBS7,BCL11B,BCL2,BCL2L11,BMERB1,BMP2,BMP5,BMPR1A,BMPR2,BNIP3,BPTF,C21orf91,C2CD3,C5AR1,CA10,CALM1,CALM3,CASP2,CASP3,CASP5,CBLN1,CCDC14,CCD…
Gene Ontology - Biological Process	intracellular transport	predicted (union)	792	712.5	0.002	ABCA1, ABCD3,ABCG1,ABLIM3,ABRA,ACACB,ACAP2,ACOT2,ACOT4,ACOX1,ACTN2,ACTR10,ACTR2,ADCY1,ADGRE2,ADORA1,ADRA1A,AGFG1,AGK,AGPS,AGTR2,AGXT,AHCYL1,AKAP12,AKAP13,AKAP5,AKAP6,AKT2,AKTIP,ALS2,AMACR,ANGPT1,ANK1,ANK3,ANKFY1,ANKRD28,ANKRD50,ANP32A,AP1AR,AP1G1,AP1S1,AP1S2,AP1S3,AP3B1,AP3B2,AP3M1,AP3S2,AP4E1,AP4S1,AP5B1,AP5M1,APBA1,APP,APPBP2,APPL1,APPL2,ARF1,ARF6,ARFGAP1,ARFGAP3,ARFIP1,ARHGAP1,ARHGAP44,ARIH2,A…
Gene Ontology - Biological Process	neuron projection morphogenesis	predicted (union)	301	252.1	0.002	ABI1, ABITRAM,ABL1,ACTR2,ADAM10,ADCY1,ADGRB3,ADNP,AFG3L2,ALCAM,ALS2,ANK3,ANOS1,APBB2,APP,ATL1,ATP7A,ATP8A2,AUTS2,B3GNT2,B4GALT5,B4GALT6,BAIAP2,BCL11A,BCL11B,BCL2,BDNF,BMPR1B,BMPR2,CACNG7,CAMK2A,CAPRIN1,CDH11,CDK5,CDK5R1,CHL1,CHN1,CHRNA3,CNP,CNTN2,COBL,COL25A1,CREB1,CRMP1,CRPPA,CSF1R,CTNNA2,CTNNB1,CTNND2,CTTN,CUX1,CXCL12,CXCR4,DBNL,DCC,DCLK1,DDR1,DHX36,DICER1,DISC1,DNM1L,DNM3,DOCK10,DOCK7,DOK6,DPY…
Gene Ontology - Biological Process	positive regulation of gene expression	predicted (union)	916	831.6	0.002	ABL1, ABLIM3,ACTC1,ACTR2,ACTR3,ACVR1,ACVR1B,ACVR2A,ACVRL1,ADAM2,ADCYAP1,ADM2,ADTRP,AFAP1L2,AFDN,AGO1,AGO2,AGO3,AGO4,AGTR2,AHI1,AHR,AKIRIN2,ALDH1A2,ALOX12,ALX1,ALX4,ANGEL2,ANK3,ANKRD49,APOB,APP,AR,ARID1A,ARID3A,ARID3B,ARID4B,ARNT,ARNT2,ARNTL,ARNTL2,ARRB1,ASXL1,ASXL2,ATAD2,ATF2,ATF5,ATF6,ATF7IP,ATM,ATMIN,ATOH8,ATP1B4,ATRX,AUTS2,BACH1,BAG2,BAMBI,BAZ1B,BCDIN3D,BCL10,BCL11A,BCL11B,BCLAF1,BMP10,BMP2,BM…
Gene Ontology - Cellular Component	Golgi apparatus	predicted (union)	741	668.2	0.002	A4GNT, ABCA1,ABCA5,ABCB6,ABCG1,ACAN,ACBD3,ACER2,ACER3,ACHE,ACO1,ACSL3,ADAM10,AFTPH,AIMP1,AJUBA,AKR7A2,ALX1,AMFR,ANGEL1,ANGPTL3,ANK3,ANKRD28,AOC3,AP1AR,AP1G1,AP1S1,AP1S2,AP1S3,AP3B1,AP3B2,AP3M1,AP3S2,AP4E1,AP4S1,APBA1,APP,AQP2,ARF1,ARF3,ARF6,ARFGAP3,ARFGEF1,ARFGEF2,ARFIP1,ARHGAP32,ARL1,ARL17A,ARRB1,ARSB,ARSE,ASAH2,ATAT1,ATF6,ATL1,ATP2B3,ATP2C1,ATP7A,ATP7B,ATP8A1,ATP8A2,ATP8B2,ATP8B4,ATP9B,ATR,B3GA…
KEGG	Chronic myeloid leukemia	experimental (any)	7	1.476	0.003	ABL1, AKT2,CDK6,E2F1,E2F3,PIK3CA,SMAD4
KEGG	Non-small cell lung cancer	experimental (any)	6	1.107	0.003	AKT2, CDK6,E2F1,E2F3,PIK3CA,PRKCA
WikiPathways	Nonalcoholic fatty liver disease	experimental (any)	10	2.911	0.003	AKT2, CXCL8,GSK3B,IL6,JUN,MAPK8,MAPK9,PIK3CA,SOCS3,TNF
WikiPathways	Sudden Infant Death Syndrome (SIDS) Susceptibility Pathways	experimental (any)	10	2.972	0.003	CREB1, CXCL8,G6PC,HTR2A,IL6,JUN,NFYA,PRKACB,TNF,VEGFA
WikiPathways	Transcription factor regulation in adipogenesis	experimental (any)	4	0.451	0.003	CREB1, IL6,MAPK8,TNF
WikiPathways	miRNAs involvement in the immune response in sepsis	experimental (any)	5	0.717	0.003	CXCL8, IL6,MAPK8,MYD88,TNF
WikiPathways	socs1	experimental (any)	6	1.148	0.003	CXCL8, DDX3Y,MAPK8,MAPK9,TBK1,TNF
Gene Ontology - Biological Process	Ras protein signal transduction	experimental (any)	16	5.924	0.003	ABL1, ARHGEF28,CDC42SE2,CUL3,DLC1,DYNLT1,FGF2,JUN,PARK7,RAP1A,RAP2B,RAPGEF1,RASA2,RGL2,ROCK2,SPATA13
Gene Ontology - Biological Process	activation of protein kinase activity	experimental (any)	16	5.944	0.003	ABL1, ACVR2B,DAZAP2,DUSP5,FGF2,GREM1,IGF1R,MAP3K13,PARK7,PIK3CA,PRKACB,RAPGEF1,SRC,SYK,TNF,VEGFA
Gene Ontology - Biological Process	axonogenesis	experimental (any)	18	7.01	0.003	ABL1, BCL11B,CREB1,DLX5,ENAH,EXT1,GSK3B,MAP3K13,NKX2-1,PARD6B,PAX6,PIK3CA,PRKCA,RAPH1,SMAD4,SRC,VEGFA,ZEB2
Gene Ontology - Biological Process	cranial skeletal system development	experimental (any)	7	1.25	0.003	FOXN3, GNAS,HOXA1,RUNX2,SIX1,SMAD2,TP63
Gene Ontology - Biological Process	epithelial cell development	experimental (any)	12	3.567	0.003	BCL11B, CDK6,CLOCK,GSK3B,PAX6,RAP1A,RAPGEF1,ROCK2,TJP2,TNF,TP63,TYMS
Gene Ontology - Biological Process	epithelial tube morphogenesis	experimental (any)	16	5.924	0.003	ABL1, ARID1A,DLC1,EDNRA,FGF2,FZD2,GREM1,NKX2-1,PRKACB,SIX1,SMAD4,SRC,TNF,TRIM71,VEGFA,ZEB2
Gene Ontology - Biological Process	hormone transport	experimental (any)	15	5.268	0.003	ACVR2B, CLOCK,CREB1,GNAS,IL6,KIF5B,MIDN,PARK7,PIM3,PRKCA,RAP1A,SMAD2,SMAD4,SNX4,TNF
Gene Ontology - Biological Process	lung development	experimental (any)	11	3.157	0.003	ACVR2B, BMPR1A,CREB1,FBXW7,GATA6,IGFBP5,NKX2-1,SLC23A1,SMAD2,TNF,VEGFA
Gene Ontology - Biological Process	mesenchymal cell differentiation	experimental (any)	12	3.669	0.003	BMPR1A, EDNRA,GREM1,GSK3B,IL6,NKX2-1,SMAD2,SMAD4,SNAI1,SNAI2,STAT1,ZEB2
Gene Ontology - Biological Process	muscle cell proliferation	experimental (any)	12	3.546	0.003	ARID2, BMPR1A,FGF2,GATA6,IGFBP5,IL6,JUN,NPPC,SIX1,SOD2,STAT1,TNF
Gene Ontology - Biological Process	negative regulation of anoikis	experimental (any)	4	0.328	0.003	CAV1, PIK3CA,SNAI2,SRC
Gene Ontology - Biological Process	plus-end-directed vesicle transport along microtubule	experimental (any)	3	0.143	0.003	FYCO1, KIF13A,KIF5B
Gene Ontology - Biological Process	positive regulation of DNA-binding transcription factor activity	experimental (any)	14	4.776	0.003	CAV1, CLOCK,DHX33,FZD2,GREM1,IL6,JMY,MAP3K13,MTPN,MYD88,PARK7,RNF41,TNF,VEGFA
Gene Ontology - Biological Process	positive regulation of intracellular transport	experimental (any)	12	3.649	0.003	AKT2, CDH1,FBXW7,GSK3B,KHDRBS1,KIF5B,PDCD10,PRNP,RAN,SH3GLB1,SNX4,STOM
Gene Ontology - Biological Process	positive regulation of programmed cell death	experimental (any)	25	11.5	0.003	ABL1, ATM,BTG1,CAV1,CREB1,DLC1,E2F1,E2F3,FBXW7,GSK3B,IL6,JMY,JUN,MAPK8,MAPK9,PARK7,PLAGL2,PRNP,SOD2,SRC,TNF,TOP2A,TP63,TPD52L1,ZNF268
Gene Ontology - Biological Process	regulation of animal organ morphogenesis	experimental (any)	14	4.797	0.003	ABL1, BMPR1A,FBXW7,FZD2,GREM1,PRICKLE2,RUNX2,SIX1,SMAD4,SMURF2,SNAI2,STAT1,TNF,VEGFA
Gene Ontology - Biological Process	regulation of cell-matrix adhesion	experimental (any)	9	2.152	0.003	ABL1, CASK,CDK6,DLC1,GREM1,GSK3B,ROCK2,SRC,VEGFA
Gene Ontology - Biological Process	regulation of glial cell proliferation	experimental (any)	5	0.574	0.003	CREB1, E2F1,IL6,TNF,UFL1
Gene Ontology - Biological Process	regulation of keratinocyte proliferation	experimental (any)	5	0.594	0.003	BCL11B, CASK,REG3A,SNAI2,TP63
Gene Ontology - Biological Process	regulation of neuron death	experimental (any)	16	5.842	0.003	ABL1, ATM,CPEB4,CREB1,EGLN1,EN2,FBXW7,GSK3B,JUN,PARK7,PIK3CA,PRNP,SIX1,SOD2,TBK1,TNF
Gene Ontology - Molecular Function	enzyme binding	experimental (any)	56	35.26	0.003	ABL1, ARHGEF28,ARPP19,BANF1,BIRC5,BTG1,CALR,CAV1,CDC42SE2,CREB1,DAZAP2,E2F1,EGLN1,EXOC2,FBXW7,FGFR1OP,FMNL2,GATA6,GSK3B,IPO7,JUN,KIF5B,MAP3K13,MAPK8,MCM9,MIDN,NCL,NKX2-1,PARK7,PAX6,PDCD10,PIP5K1A,PPP1CB,PRKACB,PRKCA,PRNP,RAP1A,RAPGEF1,RGL2,RNF41,ROCK2,SERINC1,SH3BP4,SMAD2,SNAI1,SPATA13,SRC,STAT1,STOM,SUMO1,SYK,TBK1,TNF,TOP2A,TOR1AIP2,ZMYM2
Gene Ontology - Molecular Function	identical protein binding	experimental (any)	49	29.25	0.003	ASPA, BANF1,BCL2L2,BIRC5,BMPR1A,CAV1,CBLL1,CDH1,CREB1,CUL3,DAZAP2,DGAT2,DYNLT1,EXT1,FBXW7,FGFR1OP,GREM1,GSTO2,HOXA1,IGF1R,JUN,KCNJ2,KHDRBS1,KIF5B,MAP3K13,MYD88,NCL,NR2F2,PARK7,PDCD10,PRNP,REG3A,SH3BP4,SH3GLB1,SMAD2,SMAD4,SMCHD1,SMURF2,SOD2,STAT1,STOM,TBK1,TCF4,TNF,TOP2A,TP63,TPD52L1,TYMS,VEGFA
Gene Ontology - Molecular Function	superoxide dismutase activity	experimental (any)	3	0.143	0.003	PARK7, SOD2,TNF
KEGG	Melanoma	experimental (strong)	7	1.153	0.003	AKT2, CDH1,CDK6,E2F1,E2F3,FGF2,PIK3CA
KEGG	MicroRNAs in cancer	experimental (strong)	11	3.002	0.003	ABL1, ATM,BCL2L2,BMI1,CDK6,E2F1,E2F3,PIK3CA,TP63,VEGFA,ZEB2
WikiPathways	Pancreatic adenocarcinoma pathway	experimental (strong)	8	1.566	0.003	AKT2, CDK6,E2F1,E2F3,PIK3CA,SMAD4,STAT1,VEGFA
Gene Ontology - Molecular Function	carbohydrate derivative binding	predicted (intersection)	643	565.3	0.003	AAK1, ABCA4,ABCA5,ABCA6,ABCB10,ABCB11,ABCC5,ABCC6,ABCD2,ABCD3,ABCF1,ABCF2,ABCG2,ABI3BP,ABL1,ABL2,ACSBG1,ACSF3,ACSL4,ACSL6,ACSM2A,ACSM2B,ACSS3,ACTBL2,ACTR3,ACVR1,ACVR1C,ACVR2A,ACVR2B,ADAMTS15,ADAMTS5,ADAMTS8,ADCY1,ADCY5,ADCY9,ADGRE2,ADK,ADSS,AFG1L,AGAP1,AGK,AK3,AK4,AK5,AK9,AKT2,AKT3,ALDH6A1,ALPK3,ANGPTL3,ANXA6,APLP1,APP,AQR,ARF1,ARHGAP5,ARHGEF7,ARL1,ARL10,ARL13B,ARL17A,ARL4A,ATAD1,ATL1,ATL2,ATL3,A…
Gene Ontology - Molecular Function	phosphotransferase activity, alcohol group as acceptor	predicted (intersection)	385	324.7	0.003	AAK1, ABL1,ABL2,ACVR1,ACVR1C,ACVR2A,ACVR2B,ADCY1,ADCY5,ADCY9,ADCYAP1,ADPGK,ADRA1A,AFAP1L2,AGK,AIDA,AJUBA,AKAP13,AKT2,AKT3,ALPK3,ALS2,ANGPT4,APP,ATM,AURKC,AVPI1,BCCIP,BDNF,BMP2,BMPR1A,BMPR1B,BMPR2,BUB1,C5AR1,CAB39,CACUL1,CAD,CALM1,CALM3,CAMK4,CAMKK2,CASK,CASP3,CCDC88A,CCNB1,CCNC,CCND2,CCNL2,CCNT2,CCNY,CCR7,CDC42BPA,CDC7,CDK12,CDK13,CDK14,CDK15,CDK17,CDK5R1,CDK6,CDKL2,CEMIP,CERK,CERKL,CHKA,CHORDC1,…
Reactome	Synthesis of PIPs at the plasma membrane	predicted (union)	39	24.23	0.003	ARF1, INPP4A,INPP4B,MTM1,MTMR1,MTMR14,MTMR2,MTMR3,MTMR6,MTMR8,MTMR9,OCRL,PI4K2A,PI4K2B,PIK3C2A,PIK3CA,PIK3CB,PIK3CG,PIK3R1,PIK3R2,PIK3R3,PIK3R5,PIP4K2A,PIP4K2C,PIP5K1A,PIP5K1B,PIP5K1C,PLEKHA1,PLEKHA3,PLEKHA5,PLEKHA6,PLEKHA8,PTEN,RAB14,RAB4A,RUFY1,SBF2,SYNJ1,SYNJ2
Gene Ontology - Biological Process	import into nucleus	predicted (union)	82	58.78	0.003	ABRA, AGTR2,ANGPT1,APPL1,APPL2,ARNTL,BACH2,BAG3,CBLB,CD36,CDH1,CDKN1A,DDX20,DRD1,ECT2,EFCAB7,FERMT1,FGF9,GEMIN2,GEMIN4,GEMIN7,GEMIN8,GLI3,HCLS1,HIKESHI,HNRNPA1,HTATIP2,IFNG,IPO5,IPO9,KPNA1,KPNA3,KPNA4,KPNA5,KPNA6,KPNB1,LEP,LRRK2,MAPK1,MAPK14,MAVS,MBTPS1,MDFIC,MED1,NF1,NFKBIA,NOLC1,NUP58,NUP62,NUTF2,PHB2,PIK3R1,PIK3R2,PKIA,PSEN1,PTGS2,PTTG1IP,RAB23,RAN,RANBP2,RBM22,RPAIN,RPL23,SHH,SIX3,SMAD3,SMN1,…
Gene Ontology - Biological Process	negative regulation of transcription by RNA polymerase II	predicted (union)	402	347	0.003	ACVR2B, AEBP2,AJUBA,AKIRIN2,ALX1,AR,ARID1A,ARID5B,ATF2,ATF7IP,ATN1,ATRX,BACH1,BACH2,BAG3,BCL11A,BCL6B,BCOR,BEND3,BHLHE40,BHLHE41,BMI1,BMP2,BMP6,BPTF,CALR,CBFB,CBX4,CBX5,CBX8,CC2D1B,CCND1,CD36,CDC73,CDK2,CDK6,CDX2,CDX4,CGGBP1,CHCHD3,CITED2,CNBP,CNOT1,CNOT2,CNOT7,COPS2,CREM,CRY1,CTCF,CTNNB1,CTNNBIP1,CUL3,CXXC5,DDX20,DDX5,DICER1,DKK1,DLG1,DLL4,DNAJA3,DNMT3A,DNMT3B,DPF2,E2F1,E2F7,EDN1,EDNRB,EGR1,EHMT…
KEGG	Amphetamine addiction	experimental (any)	6	1.209	0.004	CREB1, GNAS,JUN,PPP1CB,PRKACB,PRKCA
KEGG	HIF-1 signaling pathway	experimental (any)	8	2.009	0.004	AKT2, EGLN1,IGF1R,IL6,LDHA,PIK3CA,PRKCA,VEGFA
KEGG	Hippo signaling pathway	experimental (any)	10	3.116	0.004	BIRC5, BMPR1A,CDH1,FZD2,GSK3B,PARD6B,PPP1CB,SMAD2,SMAD4,SNAI2
KEGG	Salmonella infection	experimental (any)	7	1.619	0.004	CXCL8, IL6,JUN,MAPK8,MAPK9,MYD88,ROCK2
KEGG	Shigellosis	experimental (any)	6	1.189	0.004	ABL1, CXCL8,MAPK8,MAPK9,ROCK2,SRC
KEGG	TGF-beta signaling pathway	experimental (any)	7	1.578	0.004	ACVR2B, BMPR1A,SMAD2,SMAD4,SMAD9,SMURF2,TNF
Reactome	FOXO-mediated transcription	experimental (any)	8	1.312	0.004	AKT2, BTG1,CAV1,G6PC,NFYA,SMAD2,SMAD4,SOD2
WikiPathways	ATM Signaling Pathway	experimental (any)	5	0.799	0.004	ABL1, ATM,CREB1,JUN,MAPK9
WikiPathways	Angiogenesis	experimental (any)	4	0.471	0.004	FGF2, PIK3CA,SRC,VEGFA
Gene Ontology - Biological Process	angiogenesis	experimental (any)	20	8.589	0.004	ABL1, BTG1,CAV1,CXCL8,EDNRA,EGLN1,FBXW7,FGF2,GATA6,GREM1,IL6,JUN,NCL,PDCD10,PIK3CA,PRKCA,ROCK2,STAT1,SYK,VEGFA
Gene Ontology - Biological Process	angiotensin-activated signaling pathway involved in heart process	experimental (any)	2	0.041	0.004	CAV1, SRC
Gene Ontology - Biological Process	cell migration involved in sprouting angiogenesis	experimental (any)	6	1.004	0.004	ABL1, FBXW7,FGF2,GREM1,PDCD10,VEGFA
Gene Ontology - Biological Process	embryonic skeletal system development	experimental (any)	9	2.214	0.004	EXT1, GNAS,HOXA1,HOXD3,RUNX2,SATB2,SIX1,SMAD2,ZEB1
Gene Ontology - Biological Process	enzyme linked receptor protein signaling pathway	experimental (any)	32	16.93	0.004	ABL1, ACVR2B,AKT2,ARHGEF28,BMPR1A,CAV1,CREB1,DLX5,FBXW7,FGF2,GREM1,IGF1R,IGFBP5,JUN,LIFR,NKX2-1,NPPC,PIK3CA,PRKCA,RAPGEF1,ROCK2,RUNX2,SMAD2,SMAD4,SMAD9,SMURF2,SRC,SYK,TRIM71,VEGFA,ZEB1,ZNF451
Gene Ontology - Biological Process	gland morphogenesis	experimental (any)	9	2.255	0.004	CAV1, CUL3,FBXW7,IGFBP5,PAX6,SNAI2,SRC,TNF,TP63
Gene Ontology - Biological Process	glycerolipid metabolic process	experimental (any)	18	7.318	0.004	ALOX15, ATM,CAV1,DGAT2,FBXW7,FGF2,G6PC,HTR2A,LCLAT1,PI4K2B,PIK3CA,PIP5K1A,PLD2,SERINC1,SLC44A1,SOCS3,SOCS6,SRC
Gene Ontology - Biological Process	hexose metabolic process	experimental (any)	13	4.264	0.004	AKT2, ARPP19,DGAT2,FOXK1,FOXK2,G6PC,GSK3B,IGFBP5,MIDN,PIK3CA,PPP1CB,SRC,TNF
Gene Ontology - Biological Process	interleukin-6-mediated signaling pathway	experimental (any)	4	0.369	0.004	IL6, SMAD4,SOCS3,STAT1
Gene Ontology - Biological Process	intracellular transport of viral protein in host cell	experimental (any)	2	0.041	0.004	DYNLT1, IFIT1
Gene Ontology - Biological Process	muscle tissue development	experimental (any)	17	6.641	0.004	ARID1A, ARID2,BMPR1A,CALR,CAV1,CREB1,EGLN1,FGF2,GATA6,GPCPD1,GREM1,IGFBP5,MTPN,NR2F2,SIX1,SMAD4,VEGFA
Gene Ontology - Biological Process	negative regulation of cell differentiation	experimental (any)	25	11.89	0.004	ASAP1, BMPR1A,CALR,CAV1,CDK6,DYNLT1,E2F1,FBXW7,GREM1,GSK3B,IGFBP5,IL6,NKX2-1,NPPC,PAX6,PRAMEF7,PRAMEF8,REG3A,SMAD4,SNAI1,SNAI2,STAT1,TNF,TP63,ZEB1
Gene Ontology - Biological Process	negative regulation of endothelial cell proliferation	experimental (any)	5	0.656	0.004	CAV1, NR2F2,PDCD10,STAT1,TNF
Gene Ontology - Biological Process	nuclear protein quality control by the ubiquitin-proteasome system	experimental (any)	2	0.041	0.004	CUL3, KLHL15
Gene Ontology - Biological Process	plus-end-directed organelle transport along microtubule	experimental (any)	3	0.164	0.004	FYCO1, KIF13A,KIF5B
Gene Ontology - Biological Process	positive regulation of ERK1 and ERK2 cascade	experimental (any)	11	3.177	0.004	ABL1, ALOX15,FBXW7,FGF2,HTR2A,JUN,PRKCA,RAP1A,RAPGEF1,SRC,TNF
Gene Ontology - Biological Process	positive regulation of intracellular protein transport	experimental (any)	10	2.685	0.004	AKT2, CDH1,FBXW7,GSK3B,KIF5B,PDCD10,PRNP,RAN,SH3GLB1,STOM
Gene Ontology - Biological Process	regulation of MAPK cascade	experimental (any)	25	11.89	0.004	ABL1, ALOX15,CAV1,DHX33,DUSP5,FBXW7,FGF2,HTR2A,IGF1R,IL6,JUN,MAP3K13,PDCD10,PRKCA,RAP1A,RAPGEF1,RNF41,ROCK2,SMAD4,SRC,SYK,TNF,TPD52L1,VEGFA,ZEB2
Gene Ontology - Biological Process	regulation of endothelial cell proliferation	experimental (any)	9	2.214	0.004	CAV1, FGF2,JUN,NR2F2,PDCD10,PRKCA,STAT1,TNF,VEGFA
Gene Ontology - Biological Process	regulation of mesenchymal cell proliferation	experimental (any)	5	0.635	0.004	BMPR1A, SIX1,STAT1,VEGFA,ZEB1
Gene Ontology - Biological Process	regulation of protein serine/threonine kinase activity	experimental (any)	20	8.609	0.004	ABL1, CAV1,DAZAP2,DUSP5,FGF2,HEXIM1,HTR2A,IGF1R,IPO7,MAP3K13,NR2F2,PDCD10,RAPGEF1,SRC,SYK,TNF,TPD52L1,UVRAG,VEGFA,ZEB2
Gene Ontology - Biological Process	respiratory tube development	experimental (any)	11	3.239	0.004	ACVR2B, BMPR1A,CREB1,FBXW7,GATA6,IGFBP5,NKX2-1,SLC23A1,SMAD2,TNF,VEGFA
Gene Ontology - Biological Process	transforming growth factor beta receptor signaling pathway	experimental (any)	11	3.28	0.004	CAV1, CREB1,JUN,NKX2-1,SMAD2,SMAD4,SMAD9,SMURF2,SRC,ZEB1,ZNF451
Gene Ontology - Cellular Component	nuclear chromosome	experimental (any)	55	33.39	0.004	ARID1A, ARID2,ARID3B,BCL11B,BIRC5,BMPR1A,CLOCK,CREB1,DLX5,E2F1,E2F3,EN2,FOXK1,FOXK2,FOXN3,GATA6,GLIS3,HOMEZ,HOXA1,HOXD3,JUN,LCOR,MAFK,NFYA,NKX2-1,NR2C2,NR2F2,PARK7,PAX6,PCGF6,PLAGL2,RUNX2,SATB2,SIX1,SMAD2,SMAD4,SMAD9,SMCHD1,SNAI1,SNAI2,STAT1,TCF4,TP63,TRPS1,TSC22D2,ZBED3,ZEB1,ZEB2,ZNF148,ZNF200,ZNF24,ZNF268,ZNF451,ZNF652,ZNF654
Gene Ontology - Molecular Function	ATP binding	experimental (any)	43	25.38	0.004	ABL1, ACVR2B,AKT2,ASNA1,ATM,BMPR1A,CASK,CDK6,CDKL2,CIT,DDX3Y,DHX33,DYRK3,FRK,GSK3B,HELZ,IGF1R,IPMK,KIF13A,KIF1C,KIF2A,KIF5B,MAP3K13,MAPK8,MAPK9,MCM9,NARS,NEK3,PI4K2B,PIK3CA,PIM3,PIP5K1A,PRKACB,PRKCA,ROCK2,RUNX2,SMCHD1,SRC,SYK,TBK1,THRAP3,TOP2A,TRNT1
Gene Ontology - Molecular Function	MAP kinase activity	experimental (any)	16	5.965	0.004	CAV1, DUSP5,FGF2,HTR2A,IGF1R,MAP3K13,MAPK8,MAPK9,PDCD10,RAPGEF1,SRC,SYK,TNF,TPD52L1,VEGFA,ZEB2
Gene Ontology - Molecular Function	cation binding	experimental (any)	95	69.14	0.004	ABL1, ACVR2B,AKT2,ALOX15,ARHGEF28,ARID2,ASAP1,ASNA1,ASPA,BCL11B,BIRC5,BMI1,BMPR1A,CALR,CBLL1,CIT,CPEB4,CXXC4,CYP20A1,DYRK3,EGLN1,EXT1,EYA4,FBXL5,FOXK2,FYCO1,GATA6,GLIS3,GLRX2,GNAS,HECTD1,HELZ,HEPHL1,HTR2A,LASP1,LIN28B,MAP3K13,MARCH3,MBNL1,MCFD2,MCTP1,MMP1,MMP10,NCALD,NEK3,NR2C2,NR2F2,NSD3,OIT3,PARK7,PCGF6,PDE7A,PLAGL2,POLI,POLR1B,PPP1CB,PRICKLE2,PRKACB,PRKCA,PRNP,RAN,RASA2,RLIM,RMND5A,RNF141,RNF4…
Gene Ontology - Molecular Function	metal ion binding	experimental (any)	94	68.22	0.004	ABL1, ACVR2B,AKT2,ALOX15,ARHGEF28,ARID2,ASAP1,ASNA1,ASPA,BCL11B,BIRC5,BMI1,BMPR1A,CALR,CBLL1,CIT,CPEB4,CXXC4,CYP20A1,DYRK3,EGLN1,EXT1,EYA4,FBXL5,FOXK2,FYCO1,GATA6,GLIS3,GLRX2,GNAS,HECTD1,HELZ,HEPHL1,LASP1,LIN28B,MAP3K13,MARCH3,MBNL1,MCFD2,MCTP1,MMP1,MMP10,NCALD,NEK3,NR2C2,NR2F2,NSD3,OIT3,PARK7,PCGF6,PDE7A,PLAGL2,POLI,POLR1B,PPP1CB,PRICKLE2,PRKACB,PRKCA,PRNP,RAN,RASA2,RLIM,RMND5A,RNF141,RNF41,ROCK…
Gene Ontology - Molecular Function	myosin-light-chain-phosphatase activity	experimental (any)	3	0.164	0.004	PPP1CB, ROCK2,TNF
Gene Ontology - Molecular Function	protein tyrosine kinase activity	experimental (any)	12	3.669	0.004	ABL1, CAV1,DYRK3,FBXW7,FGFR1OP,FRK,GREM1,IGF1R,PRNP,RAP2B,SRC,SYK
WikiPathways	TGF-beta Receptor Signaling	experimental (strong)	6	0.914	0.004	JUN, RUNX2,SMAD4,STAT1,TNF,ZEB2
WikiPathways	Factors and pathways affecting insulin-like growth factor (IGF1)-Akt signaling	predicted (intersection)	19	8.162	0.004	ACVR2B, EIF2B2,EIF4E,FBXO32,GSK3B,IGF1,IGFBP5,IRS1,MSTN,PDK1,PIK3CG,PLD1,PPARGC1A,PRKAB1,PTEN,RPS6KB1,SMAD2,SMAD3,WASL
Gene Ontology - Biological Process	negative regulation of gene expression	predicted (intersection)	524	449.8	0.004	ACTRT1, ACVR2B,AEBP2,AFF2,AGO1,AGO3,AHR,AJUBA,ANGEL2,APP,AR,ARID1A,ARID5B,ARNTL,ATF2,ATF7IP,ATM,ATN1,ATOH8,ATRX,ATXN1,BACH2,BAG3,BARD1,BCDIN3D,BCL7A,BCLAF1,BCOR,BHLHE41,BIRC5,BMI1,BMP2,BPTF,BRCA1,BRIP1,BTAF1,CALR,CAPRIN1,CARD16,CARD8,CARHSP1,CAST,CBFB,CBX1,CBX3,CBX5,CCN2,CCNB1,CCR1,CD28,CD36,CD46,CDC73,CDK5R1,CDK6,CELF1,CENPF,CHCHD3,CILP,CITED2,CNOT1,CNOT2,CNOT6,CNOT6L,CNOT7,CNOT8,CREB1,CREM,CRY1…
Gene Ontology - Biological Process	regulation of cell differentiation	predicted (intersection)	535	461.3	0.004	ABCA5, ABL1,ABL2,ACVR1,ACVR2A,ACVR2B,ADAM10,ADAMTS12,ADCYAP1,ADD1,AGO1,AGO3,AHI1,AKAP13,AKAP6,AKIRIN1,ANKRD17,AP1AR,AP3B1,APOA1,APP,AR,ARF1,ARHGEF7,ARNTL,ASAP1,ASB4,ASPA,ASXL1,ASXL2,ATOH8,ATP11C,ATP8A2,BAG5,BAMBI,BCL11B,BCL2,BDNF,BHLHE41,BIRC2,BLOC1S5,BMERB1,BMP10,BMP2,BMP5,BMPR1A,BMPR1B,BMPR2,BNIP2,BTC,BTG1,C21orf91,C5AR1,CALR,CAMK4,CAMSAP2,CAPRIN1,CARMIL1,CBFB,CCDC88A,CCN2,CCN3,CCN4,CCR1,CD109,…
Gene Ontology - Biological Process	regulation of cell motility	predicted (intersection)	283	229.1	0.004	ABHD2, ABL1,ABL2,ACKR3,ACVR1,ACVR1C,ADAM10,ADGRG3,ADTRP,AFDN,AGTR2,AJUBA,AKIRIN1,AKT2,AKT3,AMOT,ANGPT2,ANGPT4,ANGPTL3,ANO6,AP1AR,APP,APPL1,ARHGAP18,ARHGEF39,ARHGEF7,ARID2,ARPIN,ATM,ATOH8,ATP5F1A,ATP7A,ATP8A1,BCL2,BMERB1,BMP10,BMP2,BMP5,BMPER,BMPR1A,BMPR2,BTC,C5AR1,C5AR2,CALR,CARMIL1,CBLL1,CCBE1,CCL1,CCN3,CCN4,CCR1,CCR6,CCR7,CD200R1,CD274,CD99L2,CDH13,CDK6,CEACAM6,CEMIP,CERS2,CFAP20,CITED2,CLASP2,…
Gene Ontology - Biological Process	cell morphogenesis involved in neuron differentiation	predicted (union)	271	226.9	0.004	ABI1, ABITRAM,ABL1,ACTR2,ADAM10,ADCY1,ADGRB3,ADNP,AFG3L2,ALCAM,ALS2,ANK3,ANOS1,APBB2,APP,ATL1,ATP8A2,AUTS2,B3GNT2,B4GALT5,B4GALT6,BAIAP2,BCL11B,BCL2,BDNF,BMPR1B,BMPR2,CAMK2A,CAPRIN1,CDH11,CDHR1,CDK5,CDK5R1,CHL1,CHN1,CHRNA3,CLRN1,CNP,CNTN2,COBL,COL25A1,CREB1,CRMP1,CRPPA,CSF1R,CTNNA2,CTNND2,CTTN,CUX1,CXCL12,CXCR4,DCC,DCLK1,DHX36,DISC1,DNM1L,DNM3,DOCK10,DOCK7,DOK6,DPYSL2,DPYSL5,DRAXIN,DTNBP1,EEF2K,E…
Gene Ontology - Biological Process	cell part morphogenesis	predicted (union)	317	268.6	0.004	ABI1, ABITRAM,ABL1,ACTR2,ADAM10,ADCY1,ADGRB3,ADNP,AFG3L2,ALCAM,ALS2,ANK3,ANOS1,APBB2,APP,ARHGEF7,ARPIN,ATL1,ATP7A,ATP8A2,AUTS2,B3GNT2,B4GALT5,B4GALT6,BAIAP2,BCL11A,BCL11B,BCL2,BDNF,BMPR1B,BMPR2,CACNG7,CAMK2A,CAPRIN1,CD44,CDH11,CDK5,CDK5R1,CHL1,CHN1,CHRNA3,CNP,CNTN2,COBL,COL25A1,CORO1C,CREB1,CRMP1,CRPPA,CSF1R,CTNNA2,CTNNB1,CTNND2,CTTN,CUX1,CXCL12,CXCR4,DBNL,DCC,DCLK1,DDR1,DHX36,DICER1,DISC1,DNM1L,…
Gene Ontology - Biological Process	neuron differentiation	predicted (union)	639	570.8	0.004	ABI1, ABITRAM,ABL1,ABL2,ABT1,ACSL4,ACTR2,ADAM10,ADCY1,ADCYAP1,ADGRB3,ADGRF1,ADNP,ADNP2,AFG3L2,AGTPBP1,AHI1,ALCAM,ALDH1A2,ALKAL2,ALKBH1,ALS2,ANK3,ANOS1,APBB2,APOA1,APP,ARF1,ARF6,ARFGEF1,ARSB,ASAP1,ATAT1,ATCAY,ATF5,ATL1,ATP7A,ATP8A2,AUTS2,B3GNT2,B4GALT5,B4GALT6,BAG5,BAIAP2,BCL11A,BCL11B,BCL2,BDNF,BEND6,BLOC1S3,BLOC1S4,BLOC1S5,BLOC1S6,BMP2,BMP5,BMP6,BMPR1B,BMPR2,BRINP3,C21orf91,C3,CACNG7,CALR,CAMK1D…
Gene Ontology - Cellular Component	nuclear speck	predicted (union)	216	178.9	0.004	AAGAB, ABITRAM,ACADM,ADAMTS4,AFDN,AFF2,AKAP17A,API5,AR,ARHGAP18,ASCC1,ASCC3,ATOH8,ATPAF2,BARD1,BAZ2A,BCLAF1,BDNF,BMP2K,BNIP3L,CARMIL1,CBLL1,CBX4,CCNL2,CD2BP2,CDC5L,CDK12,CDK13,CDYL,CHD5,CKAP4,CNOT7,COPS4,CPSF6,CRNKL1,CSNK1A1,CWC22,DAZAP2,DDX17,DDX46,DENND1B,DGKQ,DGKZ,DHX15,DHX36,DNAAF1,DOCK1,DYRK1A,DYRK3,E2F7,EAF2,EIF4A3,ELL,EPAS1,ERBIN,FAM107A,FAM76B,FBXL4,FTO,FYTTD1,GATAD2B,GLI3,GLYR1,GPATCH2,G…
Gene Ontology - Molecular Function	protein serine/threonine kinase activity	predicted (union)	403	350.6	0.004	AAK1, ABL1,ACVR1,ACVR1B,ACVR1C,ACVR2A,ACVR2B,ACVRL1,ADAM17,ADAM9,ADCK2,ADORA1,ADRA2A,AIDA,AJUBA,AKAP13,AKT2,AKT3,ALPK2,ALPK3,ALS2,ARRB1,ATM,ATP2B4,ATR,AVPI1,BCCIP,BMP2,BMPR1A,BMPR1B,BMPR2,BRD4,BUB1,C5,C5AR1,CAB39,CALM1,CALM3,CAMK2A,CAMK2D,CAMK4,CAMKK2,CASK,CASP3,CCNB1,CCNC,CCND1,CCND2,CCNL2,CCNT1,CCNT2,CCNY,CDC25A,CDC37,CDC42BPA,CDC42BPB,CDC6,CDK1,CDK12,CDK13,CDK14,CDK15,CDK17,CDK2,CDK5,CDK5R1,CD…
KEGG	Fc gamma R-mediated phagocytosis	experimental (any)	7	1.66	0.005	AKT2, ASAP1,PIK3CA,PIP5K1A,PLD2,PRKCA,SYK
KEGG	Prostate cancer	experimental (any)	7	1.701	0.005	AKT2, CREB1,E2F1,E2F3,GSK3B,IGF1R,PIK3CA
KEGG	Toxoplasmosis	experimental (any)	8	2.152	0.005	AKT2, CCR5,MAPK8,MAPK9,MYD88,PIK3CA,STAT1,TNF
WikiPathways	Association Between Physico-Chemical Features and Toxicity Associated Pathways	experimental (any)	6	1.271	0.005	FZD2, GSK3B,JUN,MAPK8,ROCK2,SRC
WikiPathways	Bone Morphogenic Protein (BMP) Signalling and Regulation	experimental (any)	3	0.246	0.005	BMPR1A, RUNX2,SMAD4
WikiPathways	Endochondral Ossification	experimental (any)	6	1.25	0.005	BMPR1A, FGF2,IGF1R,RUNX2,STAT1,VEGFA
WikiPathways	T-Cell antigen Receptor (TCR) Signaling Pathway	experimental (any)	7	1.66	0.005	CCR5, CREB1,IL6,JUN,MAPK8,MAPK9,TNFRSF9
Gene Ontology - Biological Process	aging	experimental (any)	15	5.616	0.005	ABL1, ATM,BMPR1A,CALR,CDK6,CREB1,GLRX2,HTR2A,IGFBP5,JUN,PRNP,SEC63,SOD2,TP63,TYMS
Gene Ontology - Biological Process	anoikis	experimental (any)	5	0.676	0.005	CAV1, E2F1,PIK3CA,SNAI2,SRC
Gene Ontology - Biological Process	branching morphogenesis of an epithelial tube	experimental (any)	10	2.808	0.005	ABL1, EDNRA,FGF2,GREM1,NKX2-1,SIX1,SMAD4,SRC,TNF,VEGFA
Gene Ontology - Biological Process	cell division	experimental (any)	23	10.88	0.005	ARPP19, BIRC5,CCSAP,CDK6,CIT,CUL3,DYNLT1,DYRK3,FGF2,KIF13A,KIF2A,NEK3,PARD6B,PAX6,PPP1CB,RAN,SH3GLB1,SON,TOP2A,TP63,UVRAG,VEGFA,ZWINT
Gene Ontology - Biological Process	cellular response to superoxide	experimental (any)	4	0.389	0.005	GLRX2, PARK7,SOD2,TNF
Gene Ontology - Biological Process	embryonic epithelial tube formation	experimental (any)	9	2.296	0.005	ABL1, ARID1A,DLC1,FZD2,GREM1,PRKACB,SIX1,TRIM71,ZEB2
Gene Ontology - Biological Process	liver development	experimental (any)	9	2.316	0.005	CIT, CUL3,FBXW7,GATA6,JUN,PIK3CA,RAP1A,SEC63,TYMS
Gene Ontology - Biological Process	morphogenesis of embryonic epithelium	experimental (any)	10	2.808	0.005	ABL1, ARID1A,DLC1,FZD2,GREM1,PRKACB,SIX1,TP63,TRIM71,ZEB2
Gene Ontology - Biological Process	positive regulation of vascular smooth muscle cell proliferation	experimental (any)	5	0.676	0.005	BMPR1A, FGF2,IGFBP5,JUN,TNF
Gene Ontology - Biological Process	posttranscriptional regulation of gene expression	experimental (any)	23	10.74	0.005	AKT2, ANP32A,CALR,CAV1,E2F1,HNRNPR,IGFBP5,IL6,KHDRBS1,LIN28B,MTPN,MYD88,NCL,NUP50,PRKCA,RAN,ROCK2,SMAD2,THRAP3,TNF,TRIM71,TUT4,TYMS
Gene Ontology - Biological Process	protein autophosphorylation	experimental (any)	12	3.854	0.005	ABL1, ATM,CAV1,GREM1,GSK3B,IGF1R,JUN,MAP3K13,RAP2B,SRC,SYK,VEGFA
Gene Ontology - Biological Process	regulation of angiogenesis	experimental (any)	14	5.063	0.005	ABL1, BTG1,CXCL8,EGLN1,FBXW7,FGF2,GATA6,GREM1,IL6,PDCD10,PRKCA,ROCK2,STAT1,VEGFA
Gene Ontology - Biological Process	regulation of cellular response to stress	experimental (any)	26	13	0.005	ABL1, ATM,BMPR1A,CAV1,CDK6,DNAJB6,DYRK3,FBXW7,GSK3B,IGF1R,KLHL15,MAP3K13,NUP50,PARK7,PDCD10,RAPGEF1,ROCK2,SMCHD1,SNAI1,SNAI2,SOD2,SYK,TNF,TPD52L1,VEGFA,ZEB2
Gene Ontology - Biological Process	regulation of intracellular transport	experimental (any)	18	7.461	0.005	AKT2, CASK,CDH1,FBXW7,GAS1,GSK3B,HTR2A,KHDRBS1,KIF5B,PARK7,PDCD10,PRNP,RAN,RAP1A,SH3GLB1,SNX4,SRC,STOM
Gene Ontology - Biological Process	regulation of potassium ion transport	experimental (any)	7	1.455	0.005	CAV1, HTR2A,KCNJ2,KIF5B,NETO2,PRNP,SUMO1
Gene Ontology - Molecular Function	chromatin binding	experimental (any)	19	8.199	0.005	ARID1A, BMI1,CLOCK,GATA6,JUN,MCM9,PAX6,RAN,RUNX2,SATB2,SIX1,SMAD2,SMAD4,SNAI2,STAT1,TASOR,TOP2A,TP63,ZEB1
Gene Ontology - Molecular Function	enhancer binding	experimental (any)	8	1.886	0.005	ARID3B, CLOCK,CREB1,JUN,NKX2-1,SMAD2,THRAP3,ZNF704
Gene Ontology - Molecular Function	phosphatidylinositol 3-kinase activity	experimental (any)	6	1.045	0.005	ATM, FGF2,PIK3CA,SOCS3,SOCS6,SRC
Gene Ontology - Molecular Function	phosphoprotein binding	experimental (any)	7	1.455	0.005	ABL1, FBXW7,SOCS3,SRC,SYK,TBK1,THRAP3
Reactome	Generic Transcription Pathway	predicted (intersection)	383	319.8	0.005	ABCA6, ABL1,AGO1,AGO3,AKT2,AKT3,AR,ARID1A,ARID2,ATF2,ATM,ATP1B4,BARD1,BCL2L11,BDNF,BIRC5,BMI1,BMP2,BNIP3L,BRCA1,BRIP1,BRPF1,BRPF3,BTG1,CALM1,CAMK4,CASP1,CASP10,CASP2,CBFB,CBX3,CBX5,CCN2,CCNB1,CCNC,CCND2,CCNG1,CCNG2,CCNT2,CDC7,CDK12,CDK13,CDK5R1,CDK6,CITED2,CNOT1,CNOT2,CNOT6,CNOT6L,CNOT7,CNOT8,COX20,COX6B1,COX7A2L,CR1,CREB1,CUL1,DYRK2,E2F7,EGFR,ELF2,ESR1,ESRRG,FAS,FASLG,FBXO32,FKBP5,FOXO3,G6PC,GAD…
Gene Ontology - Biological Process	cell morphogenesis involved in differentiation	predicted (intersection)	215	170.2	0.005	ABITRAM, ABL1,ADAM10,ADCY1,ALS2,ANK3,AP1AR,APBB2,APOA1,APP,AR,ARHGEF7,ARL13B,ATL1,ATP8A2,B4GALT5,BCL11B,BCL2,BDNF,BMPR1B,BMPR2,CALR,CAPRIN1,CARMIL1,CASP3,CASP9,CDH11,CDHR1,CDK5R1,CHL1,CHRNA3,CLEC1B,CLIC4,COBL,CORO1C,CREB1,CRK,CRMP1,CSF1R,CTNNA2,CTNND2,CUL3,CXCL12,DISC1,DKK1,DNM1L,DNM3,DOCK10,DOCK7,DOK6,DPYSL2,DRAXIN,DTNBP1,EEF2K,EFNA5,ENAH,EPB41L5,EPHA5,EPHA7,ETV1,EXT1,FARP1,FAT1,FBXO31,FBXO45,FE…
Gene Ontology - Biological Process	cell part morphogenesis	predicted (intersection)	202	157.5	0.005	ABITRAM, ABL1,ADAM10,ADCY1,ALS2,ANK3,APBB2,APP,ARHGEF7,ARPIN,ATL1,ATP7A,ATP8A2,B4GALT5,BCL11B,BCL2,BDNF,BMPR1B,BMPR2,CAPRIN1,CDH11,CDK5R1,CHL1,CHRNA3,COBL,CORO1C,CREB1,CRMP1,CSF1R,CTNNA2,CTNND2,CXCL12,DBNL,DICER1,DISC1,DNM1L,DNM3,DOCK10,DOCK7,DOK6,DPYSL2,DRAXIN,DTNBP1,DVL3,DYNLT1,EEF2K,EFNA5,EGFR,ENAH,EPHA5,EPHA7,ETV1,EXT1,FARP1,FBXO31,FBXO45,FEZ1,FGF13,FLRT2,FOXB1,FRS2,FSTL4,FYN,FZD3,FZD4,GBX2,G…
Gene Ontology - Biological Process	cell projection morphogenesis	predicted (intersection)	196	153	0.005	ABITRAM, ABL1,ADAM10,ADCY1,ALS2,ANK3,APBB2,APP,ARHGEF7,ARPIN,ATL1,ATP7A,ATP8A2,B4GALT5,BCL11B,BCL2,BDNF,BMPR1B,BMPR2,CAPRIN1,CDH11,CDK5R1,CHL1,CHRNA3,COBL,CORO1C,CREB1,CRMP1,CSF1R,CTNNA2,CTNND2,CXCL12,DBNL,DICER1,DISC1,DNM1L,DNM3,DOCK10,DOCK7,DOK6,DPYSL2,DRAXIN,DTNBP1,DVL3,DYNLT1,EEF2K,EFNA5,EGFR,ENAH,EPHA5,EPHA7,ETV1,EXT1,FARP1,FBXO31,FBXO45,FEZ1,FGF13,FLRT2,FOXB1,FRS2,FSTL4,FYN,FZD3,FZD4,GBX2,G…
Gene Ontology - Biological Process	forebrain development	predicted (intersection)	137	101.6	0.005	ADCYAP1, AGTPBP1,ALDH1A2,ALDH1A3,APP,ARID1A,ARL13B,ARPC5,ATIC,ATP7A,ATRX,AVPR1A,BCL11B,BMERB1,BMP2,BMPR1A,BNIP3,C21orf91,CASP3,CCDC85C,CDK5R1,CDK6,CDON,CEP120,CHD7,CREB1,CRK,CSF1R,CXCL12,DCLK2,DISC1,DIXDC1,DKK1,DLX2,DNAH5,DOCK7,DRAXIN,DRD1,EFHC1,EFNA2,EGFR,EOMES,EPHA5,EXT1,FBXO45,FEZ1,FGF10,FGF13,FOXB1,FOXP2,FRS2,FYN,GART,GBX2,GDF7,GLI3,GNAO1,GSK3B,HIF1A,HOOK3,HTR5A,ID4,IGF2BP1,INHBA,ISL1,KCNA1,K…
Gene Ontology - Biological Process	heart development	predicted (intersection)	188	145.4	0.005	ACVR1, ACVR2B,ADRA1A,AGTR2,AHI1,AKAP13,AKAP6,ALDH1A2,ALPK3,ARID1A,ARID2,ARL13B,ASXL1,ATF2,ATG5,ATM,BCOR,BMP10,BMP2,BMP5,BMPR1A,BMPR2,CAD,CALCRL,CALR,CASP3,CCDC40,CCNB1,CDKL1,CHD7,CITED2,CPE,CREB1,DCTN5,DIPK2A,DKK1,DNAH5,EDN1,EDNRA,EGFR,EGLN1,EOMES,FBN1,FGF2,FGF9,FLRT2,FOXL1,FREM2,FRS2,FZD1,FZD2,GATA6,GJC1,GLI3,GYS1,HAS2,HDAC9,HECTD1,HEG1,HEXIM1,HEY2,HEYL,HIF1A,HNRNPU,IFT122,IFT57,IFT74,IGF1,INSR,…
Gene Ontology - Biological Process	mesenchyme development	predicted (intersection)	99	69.22	0.005	ACVR1, ALDH1A2,BAMBI,BCL2,BMP2,BMP5,BMPR1A,BMPR2,BNC2,CITED2,CLASP2,CORO1C,DLG5,EDN1,EDNRA,EOMES,EPB41L5,EPHA3,EXOC4,FGF10,FGF9,FOXA2,FRZB,GBX2,GCNT2,GDNF,GLIPR2,GSK3B,HAS2,HDAC2,HEY2,HEYL,HGF,HIF1A,HMGA2,ISL1,LDLRAD4,LEF1,MAPK1,MDM4,MEF2C,MESP1,NEDD4,NOLC1,NRG1,NRP1,NRP2,OLFM1,PAX1,PDCD4,PHACTR4,PHLDB1,PHLDB2,PHOX2B,PKD2,POFUT2,POGLUT1,PPP2CA,PTEN,RANBP3L,RBM24,RET,ROBO1,ROBO2,RTN4,SEMA3A,SEMA3C…
Gene Ontology - Biological Process	negative regulation of signaling	predicted (intersection)	408	345.5	0.005	ABL1, ABL2,ACKR3,ACVR1,ACVR1C,ADAMTS12,ADGRG3,ADRA1A,AGTR2,AIDA,AJUBA,AMER2,AP1AR,APCDD1,APLP1,APOA1,APPL1,AR,ARF1,ARHGAP12,ARHGEF7,ARNTL,ARRDC3,ASAH2,ASPN,ASXL1,ATAD1,ATM,AVPR1A,BAG5,BAMBI,BCHE,BCL2,BDNF,BICD1,BMP2,BMP5,BMPER,BMT2,BRAP,BRCA1,BTC,CALM1,CALM3,CALR,CARD16,CARD8,CAV2,CBL,CCN3,CD109,CD2AP,CD46,CILP,CLIC2,CNKSR3,CNOT1,CNOT2,CNOT7,CNR2,CREB3,CRY1,CSNK1A1,CTDSPL2,CUL3,CXCL12,CXCL8,CXXC4…
Gene Ontology - Biological Process	negative regulation of transcription, DNA-templated	predicted (intersection)	341	284.2	0.005	ACTRT1, ACVR2B,AEBP2,AHR,AJUBA,AR,ARID1A,ARID5B,ARNTL,ATF2,ATF7IP,ATN1,ATOH8,ATRX,ATXN1,BACH2,BAG3,BCL7A,BCLAF1,BCOR,BHLHE41,BIRC5,BMI1,BMP2,BPTF,BRCA1,BTAF1,CALR,CBFB,CBX1,CBX3,CBX5,CD36,CDC73,CDK5R1,CDK6,CENPF,CHCHD3,CITED2,CNOT1,CNOT2,CNOT7,CREB1,CREM,CRY1,CTBP2,CTNNBIP1,CUL3,DAP,DICER1,DKK1,DKK3,DNMT3A,DNMT3B,DPF2,E2F7,EDN1,EGR1,EID2,ELK4,EOMES,EREG,ESR1,ETV3,ETV6,ETV7,FASLG,FGF9,FNIP1,FNIP2,…
Gene Ontology - Biological Process	phosphorylation	predicted (intersection)	683	602.2	0.005	AAK1, ABL1,ABL2,ACKR3,ACVR1,ACVR1C,ACVR2A,ACVR2B,ADAM10,ADCY1,ADCY5,ADCY9,ADCYAP1,ADK,ADPGK,ADRA1A,ADTRP,AFAP1L2,AFG1L,AGK,AIDA,AJUBA,AK3,AK4,AK5,AK6,AK9,AKAP13,AKT2,AKT3,ALPK3,ALS2,ANGPT4,APOA1,APP,AR,ATG14,ATM,ATP5F1A,ATP5F1E,ATP5MC1,ATP5MC3,ATP5MG,ATP5PB,ATP5PF,ATP7A,AURKC,AVPI1,BARD1,BCCIP,BCL10,BCL2,BDNF,BIRC5,BMP10,BMP2,BMP5,BMPER,BMPR1A,BMPR1B,BMPR2,BRAP,BTBD10,BTC,BUB1,C3,C5AR1,C5AR2,CAB3…
Gene Ontology - Biological Process	positive regulation of cell differentiation	predicted (intersection)	305	250	0.005	ABL1, ABL2,ACVR1,ACVR2A,ACVR2B,ADCYAP1,ADD1,AHI1,AKAP6,AKIRIN1,AP3B1,APOA1,APP,AR,ARF1,ARHGEF7,ARNTL,ASB4,ASPA,ASXL2,ATOH8,ATP11C,ATP8A2,BAMBI,BCL2,BDNF,BLOC1S5,BMP10,BMP2,BMP5,BMPR1A,BMPR1B,BMPR2,BNIP2,BTC,BTG1,C21orf91,CALR,CAPRIN1,CARMIL1,CBFB,CCN2,CCN4,CCR1,CD36,CD46,CD53,CDON,CLIC1,CMKLR1,CNR1,CNTN1,COBL,CREB1,CREB3L2,CREBL2,CRK,CRTC1,CRX,CTNNA2,CTNNBIP1,CXCL12,CYB5D2,DDR2,DICER1,DISC1,DKK1,…
Gene Ontology - Biological Process	regulation of locomotion	predicted (intersection)	303	248.2	0.005	ABHD2, ABL1,ABL2,ACKR3,ACVR1,ACVR1C,ADAM10,ADGRG3,ADTRP,AFDN,AGTR2,AJUBA,AKIRIN1,AKT2,AKT3,AMOT,ANGPT2,ANGPT4,ANGPTL3,ANO6,AP1AR,APP,APPL1,ARHGAP18,ARHGEF39,ARHGEF7,ARID2,ARPIN,ARRDC3,ATM,ATOH8,ATP5F1A,ATP7A,ATP8A1,BCL2,BMERB1,BMP10,BMP2,BMP5,BMPER,BMPR1A,BMPR2,BTC,C5AR1,C5AR2,CALR,CARMIL1,CAV2,CBLL1,CCBE1,CCL1,CCN3,CCN4,CCR1,CCR6,CCR7,CD200R1,CD274,CD99L2,CDH13,CDK6,CEACAM6,CEMIP,CERS2,CFAP20,CH…
Gene Ontology - Biological Process	seminiferous tubule development	predicted (intersection)	9	2.721	0.005	AR, ATRX,BRIP1,ING2,KIF18A,RAD21L1,TBC1D20,UBB,WDR48
Gene Ontology - Biological Process	telencephalon development	predicted (intersection)	95	65.9	0.005	AGTPBP1, ALDH1A3,ARL13B,ATIC,AVPR1A,BCL11B,BMERB1,BMP2,BNIP3,CASP3,CCDC85C,CDK5R1,CDK6,CDON,CEP120,CHD7,CRK,CSF1R,CXCL12,DCLK2,DISC1,DIXDC1,DLX2,DNAH5,DRD1,EFHC1,EFNA2,EGFR,EOMES,EPHA5,EXT1,FBXO45,FEZ1,FGF13,FOXB1,FOXP2,GART,GLI3,GSK3B,HIF1A,HTR5A,ID4,IGF2BP1,INHBA,KCNA1,KDM2B,KIF5B,LHX6,LRRK2,MBOAT7,MFSD2A,NCOA1,NEUROD1,NF1,NFIB,NIN,NRG1,NRP1,NRP2,NTRK2,NUMBL,P2RY12,PAX6,PEX13,PLCB1,PLXNA4,POU3F…
Gene Ontology - Cellular Component	Golgi membrane	predicted (union)	372	323.3	0.005	A4GNT, ABCA5,ABCB6,ABCG1,ACBD3,ACER2,ACER3,ADAM10,ANKRD28,AP1G1,AP1S1,AP1S2,AP1S3,AP4E1,AP4S1,APP,ARF1,ARF3,ARFGAP3,ARFGEF1,ARFGEF2,ARFIP1,ARHGAP32,ARL1,ARRB1,ASAH2,ATF6,ATL1,ATP2C1,ATP7B,B3GALNT1,B3GALNT2,B3GALT1,B3GALT2,B3GALT5,B3GALT6,B3GAT2,B3GNT2,B3GNT5,B4GALT1,B4GALT5,B4GALT6,B4GALT7,BET1,BET1L,C1GALT1,C1GALT1C1,CABP7,CALN1,CAV2,CBFA2T3,CD55,CHPT1,CHST10,CHST11,CHST12,CHST14,CHST2,CHST3,CHS…
Gene Ontology - Cellular Component	axon	predicted (union)	283	241.3	0.005	AAK1, ABI1,ABITRAM,ACADM,ADAM22,ADCY10,ADCY9,ADCYAP1,ADGRL1,ADGRL3,ADNP,ADORA1,ALCAM,ALS2,AMFR,ANK1,ANK3,AP1S1,AP3B1,AP3B2,AP3M1,AP3S2,APBB2,APP,ARPC5,ATAT1,ATCAY,ATG7,ATL1,ATP6V0D1,AUTS2,BACE1,BAG2,BLOC1S3,BLOC1S4,BLOC1S5,BLOC1S6,BSN,CA2,CACNG2,CACNG7,CAD,CADM2,CALB1,CALM3,CBL,CCN3,CDK5,CDK5R1,CDK5R2,CHRM2,CHRM3,CNGB1,CNR1,CNTN2,COBL,CPEB4,CPLX1,CREB1,CRH,CST3,CTNNA2,CXADR,DCC,DGKI,DHX36,DICER1,…
KEGG	Adipocytokine signaling pathway	experimental (any)	6	1.332	0.006	AKT2, G6PC,MAPK8,MAPK9,SOCS3,TNF
KEGG	Chemokine signaling pathway	experimental (any)	10	3.362	0.006	AKT2, CCR5,CXCL8,GSK3B,PIK3CA,PRKACB,RAP1A,ROCK2,SRC,STAT1
KEGG	Type II diabetes mellitus	experimental (any)	5	0.881	0.006	MAPK8, MAPK9,PIK3CA,SOCS3,TNF
WikiPathways	Integrated Cancer Pathway	experimental (any)	5	0.881	0.006	ATM, E2F1,MMP1,SMAD2,STAT1
WikiPathways	Non-small cell lung cancer	experimental (any)	6	1.312	0.006	AKT2, CDK6,E2F1,E2F3,PIK3CA,PRKCA
WikiPathways	Phytochemical activity on NRF2 transcriptional activation	experimental (any)	3	0.266	0.006	MAPK8, PIK3CA,PRKCA
Gene Ontology - Biological Process	brain development	experimental (any)	25	12.5	0.006	ABL1, ARID1A,ATM,BCL11B,BMPR1A,CDH1,CDK6,CREB1,DLC1,DLX5,E2F1,EN2,EXT1,GSK3B,KIF5B,MTPN,NKX2-1,NR2F2,PAX6,RAN,SATB2,SLC23A1,SRC,ZEB2,ZNF148
Gene Ontology - Biological Process	central nervous system development	experimental (any)	31	16.73	0.006	ABL1, ARID1A,ASPA,ATM,BCL11B,BMPR1A,CDH1,CDK6,CREB1,DLC1,DLX5,E2F1,EN2,EXT1,GABRB1,GSK3B,IL6,KIF5B,MTPN,NKX2-1,NR2F2,PAX6,RAN,SATB2,SIX1,SLC23A1,SRC,TNF,ZEB1,ZEB2,ZNF148
Gene Ontology - Biological Process	cochlea morphogenesis	experimental (any)	4	0.43	0.006	FZD2, HOXA1,SIX1,ZEB1
Gene Ontology - Biological Process	epithelial cell migration	experimental (any)	14	5.145	0.006	ABL1, CALR,FBXW7,FGF2,GREM1,JUN,NR2F2,PDCD10,PIK3CA,PRKCA,ROCK2,SRC,VEGFA,ZEB2
Gene Ontology - Biological Process	epithelial tube formation	experimental (any)	9	2.419	0.006	ABL1, ARID1A,DLC1,FZD2,GREM1,PRKACB,SIX1,TRIM71,ZEB2
Gene Ontology - Biological Process	epithelium migration	experimental (any)	14	5.186	0.006	ABL1, CALR,FBXW7,FGF2,GREM1,JUN,NR2F2,PDCD10,PIK3CA,PRKCA,ROCK2,SRC,VEGFA,ZEB2
Gene Ontology - Biological Process	fibroblast apoptotic process	experimental (any)	4	0.41	0.006	BTG1, CUL3,PIK3CA,TP63
Gene Ontology - Biological Process	head development	experimental (any)	26	13.22	0.006	ABL1, ARID1A,ATM,BCL11B,BMPR1A,CDH1,CDK6,CREB1,DLC1,DLX5,E2F1,EDNRA,EN2,EXT1,GSK3B,KIF5B,MTPN,NKX2-1,NR2F2,PAX6,RAN,SATB2,SLC23A1,SRC,ZEB2,ZNF148
Gene Ontology - Biological Process	intracellular steroid hormone receptor signaling pathway	experimental (any)	9	2.419	0.006	ARID1A, CALR,CLOCK,NCOA4,PARK7,RAN,SRC,TP63,UFL1
Gene Ontology - Biological Process	mesenchyme development	experimental (any)	13	4.612	0.006	BMPR1A, EDNRA,GREM1,GSK3B,IL6,NKX2-1,SIX1,SMAD2,SMAD4,SNAI1,SNAI2,STAT1,ZEB2
Gene Ontology - Biological Process	negative regulation of catalytic activity	experimental (any)	25	12.34	0.006	ABCE1, ABL1,ARPP19,BIRC5,CAND1,CAV1,DNAJB6,EGLN1,FGFR1OP,GSK3B,HEXIM1,HNRNPR,IFIT1,IGF1R,IL7,IPO7,MIDN,NR2F2,PARK7,ROCK2,SH3BP4,SOCS3,SRC,TNF,VEGFA
Gene Ontology - Biological Process	negative regulation of collagen biosynthetic process	experimental (any)	3	0.184	0.006	IL6, NPPC,RAP1A
Gene Ontology - Biological Process	neuron fate commitment	experimental (any)	6	1.107	0.006	BCL11B, NKX2-1,PAX6,SATB2,SIX1,SMAD4
Gene Ontology - Biological Process	outflow tract morphogenesis	experimental (any)	7	1.517	0.006	BMPR1A, FZD2,GATA6,JUN,SIX1,SMAD4,VEGFA
Gene Ontology - Biological Process	phosphatidylinositol phosphorylation	experimental (any)	7	1.517	0.006	ATM, FGF2,PIK3CA,PIP5K1A,SOCS3,SOCS6,SRC
Gene Ontology - Biological Process	positive regulation of MAP kinase activity	experimental (any)	13	4.592	0.006	DUSP5, FGF2,HTR2A,IGF1R,MAP3K13,PDCD10,RAPGEF1,SRC,SYK,TNF,TPD52L1,VEGFA,ZEB2
Gene Ontology - Biological Process	positive regulation of cell death	experimental (any)	25	12.36	0.006	ABL1, ATM,BTG1,CAV1,CREB1,DLC1,E2F1,E2F3,FBXW7,GSK3B,IL6,JMY,JUN,MAPK8,MAPK9,PARK7,PLAGL2,PRNP,SOD2,SRC,TNF,TOP2A,TP63,TPD52L1,ZNF268
Gene Ontology - Biological Process	positive regulation of establishment of protein localization	experimental (any)	18	7.646	0.006	ABL1, AKT2,CDH1,E2F1,FBXW7,GSK3B,IL6,KIF5B,MAPK8,PDCD10,PRNP,RAN,SH3GLB1,SRC,STOM,SYK,TNF,TP63
Gene Ontology - Biological Process	positive regulation of podosome assembly	experimental (any)	3	0.184	0.006	MAPK9, SRC,TNF
Gene Ontology - Biological Process	protein modification by small protein conjugation	experimental (any)	30	16.07	0.006	ABL1, BMI1,CAND1,CAV1,CBLL1,CUL3,FBXL3,FBXL5,FBXW7,HECTD1,KLHL15,MAPK9,MARCH3,NUP50,PARK7,PCGF6,RLIM,RMND5A,RNF141,RNF41,SMURF2,SOCS3,SOCS6,SUMO1,TRIM4,TRIM71,TRIML2,UBXN2A,UFL1,ZNF451
Gene Ontology - Biological Process	regulation of ERK1 and ERK2 cascade	experimental (any)	13	4.592	0.006	ABL1, ALOX15,FBXW7,FGF2,HTR2A,JUN,PRKCA,RAP1A,RAPGEF1,SMAD4,SRC,SYK,TNF
Gene Ontology - Biological Process	regulation of autophagy	experimental (any)	15	5.78	0.006	ABL1, ATM,FBXW7,FOXK1,FOXK2,FYCO1,GSK3B,MAPK8,PARK7,PIK3CA,RNF41,SH3BP4,SH3GLB1,TBK1,UVRAG
Gene Ontology - Biological Process	regulation of bicellular tight junction assembly	experimental (any)	4	0.41	0.006	ROCK2, SNAI1,SNAI2,TNF
Gene Ontology - Biological Process	regulation of cell migration involved in sprouting angiogenesis	experimental (any)	5	0.717	0.006	ABL1, FBXW7,FGF2,PDCD10,VEGFA
Gene Ontology - Biological Process	small GTPase mediated signal transduction	experimental (any)	19	8.363	0.006	ABL1, ARHGEF28,CDC42SE2,CUL3,DLC1,DYNLT1,FGF2,JUN,PARK7,PLD2,RAP1A,RAP2B,RAPGEF1,RASA2,RGL2,ROCK2,SPATA13,SRC,SRGAP1
Gene Ontology - Biological Process	steroid hormone mediated signaling pathway	experimental (any)	11	3.403	0.006	ARID1A, CALR,CLOCK,NCOA4,NR2C2,NR2F2,PARK7,RAN,SRC,TP63,UFL1
Gene Ontology - Biological Process	striated muscle tissue development	experimental (any)	16	6.375	0.006	ARID1A, ARID2,BMPR1A,CALR,CAV1,CREB1,EGLN1,FGF2,GATA6,GPCPD1,GREM1,MTPN,NR2F2,SIX1,SMAD4,VEGFA
Gene Ontology - Biological Process	tissue remodeling	experimental (any)	10	2.89	0.006	ACVR2B, CAV1,GREM1,IGFBP5,IL6,IL7,PRKCA,ROCK2,SRC,SYK
Gene Ontology - Biological Process	wound healing	experimental (any)	20	8.978	0.006	ALOX15, CASK,CAV1,FGF2,GATA6,GNAS,IL24,IL6,MAFK,MTPN,PDCD10,PEAR1,PIK3CA,PRKACB,PRKCA,RAP2B,REG3A,SMAD2,SRC,SYK
Gene Ontology - Cellular Component	SMAD protein complex	experimental (any)	3	0.143	0.006	SMAD2, SMAD4,SMAD9
Gene Ontology - Cellular Component	chromatin	experimental (any)	54	33.41	0.006	ARID1A, ARID2,ARID3B,BCL11B,BMPR1A,CLOCK,CREB1,DLX5,E2F1,E2F3,EN2,FOXK1,FOXK2,FOXN3,GATA6,GLIS3,HOMEZ,HOXA1,HOXD3,JUN,LCOR,MAFK,NFYA,NKX2-1,NR2C2,NR2F2,PARK7,PAX6,PCGF6,PLAGL2,RUNX2,SATB2,SIX1,SMAD2,SMAD4,SMAD9,SNAI1,SNAI2,STAT1,TASOR,TCF4,TP63,TRPS1,TSC22D2,ZBED3,ZEB1,ZEB2,ZNF148,ZNF200,ZNF24,ZNF268,ZNF451,ZNF652,ZNF654
Gene Ontology - Cellular Component	perinuclear region of cytoplasm	experimental (any)	27	12.75	0.006	ABL1, ANKRD13B,ANP32A,CALR,CAV1,CDH1,CERKL,CPEB4,DGAT2,DNAJB6,FBXL5,FBXW7,FGFR1OP,KIF5B,MTPN,OSBP,PARK7,PRKACB,PRKCA,RAP1A,RAPGEF1,RASA2,RNF41,SRC,STAT1,STOM,TPD52L1
KEGG	Chronic myeloid leukemia	experimental (strong)	7	1.371	0.006	ABL1, AKT2,CDK6,E2F1,E2F3,PIK3CA,SMAD4
KEGG	Influenza A	experimental (strong)	8	1.849	0.006	AKT2, JUN,MYD88,PIK3CA,SOCS3,STAT1,TBK1,TNF
Gene Ontology - Biological Process	regulation of cell junction assembly	experimental (strong)	8	1.088	0.006	ABL1, CAV1,RAP1A,SNAI1,SNAI2,SRC,TNF,VEGFA
Gene Ontology - Biological Process	central nervous system development	predicted (union)	493	434.6	0.006	ABAT, ABCB6,ABL1,ABT1,ACSL3,ACTL6A,ACVR1B,ADAM22,ADAM23,ADCY1,ADCYAP1,AFF2,AGTPBP1,AGTR2,AHI1,AK4,AKT3,ALDH1A2,ALDH1A3,ALDH3A2,ALDH5A1,APAF1,APP,AQP1,ARID1A,ARL13B,ARL6,ARNT2,ARPC5,ARSB,ASPA,ATAT1,ATF5,ATIC,ATM,ATN1,ATP2B1,ATP2B4,ATP5PB,ATP5PF,ATP6V0D1,ATP7A,ATRN,ATRX,ATXN1,ATXN1L,AVPR1A,AXL,B3GNT5,B4GALT5,B4GALT6,BACE2,BAG3,BAIAP2,BBS7,BCL11B,BCL2,BCL2L11,BMERB1,BMP2,BMP5,BMPR1A,BMPR2,BNIP3,BPTF…
Gene Ontology - Biological Process	neurogenesis	predicted (union)	754	681.6	0.006	ABI1, ABITRAM,ABL1,ABL2,ABT1,ACSL4,ACTR2,ADAM10,ADAM22,ADCY1,ADCYAP1,ADGRB3,ADGRF1,ADGRG6,ADGRL3,ADNP,ADNP2,AFG3L2,AGTPBP1,AHI1,AKT2,ALCAM,ALDH1A2,ALKAL2,ALKBH1,ALS2,ANK3,ANOS1,APBB2,APOA1,APP,APPL2,ARF1,ARF6,ARFGEF1,ARHGEF10,ARNTL,ARSB,ASAP1,ASPA,ASTN1,ATAT1,ATCAY,ATF5,ATL1,ATP7A,ATP8A2,AUTS2,AXL,B3GNT2,B4GALT5,B4GALT6,BACE2,BAG5,BAIAP2,BCHE,BCL11A,BCL11B,BCL2,BDNF,BEND6,BHLHE22,BLOC1S3,BLOC1S4,…
Gene Ontology - Biological Process	protein sumoylation	predicted (union)	54	36.61	0.006	ARNT, BCL11A,CBX4,CTNNB1,EGR1,EGR2,EYA1,FSCB,GNL3,GNL3L,HDAC4,HMG20A,KIAA1586,NDC1,NSMCE2,NUP133,NUP160,NUP205,NUP214,NUP35,NUP37,NUP42,NUP43,NUP50,NUP58,NUP62,NUP88,NUP93,NUP98,PARK7,PIAS1,PIAS2,PIAS4,POM121,RAE1,RANBP2,RANGAP1,RASD2,RNF212,SAE1,SEH1L,SENP2,SENP5,STX1A,SUMO1,SUMO2,SUMO3,TOPORS,TPR,TRPM4,UBA2,UBE2I,ZBED1,ZNF451
Gene Ontology - Cellular Component	endosome	predicted (union)	438	386.7	0.006	ABCA5, ABCB6,ABCG1,ABHD17A,ABHD17B,ABHD17C,ABHD6,ACAP2,ACKR3,ACKR4,ADCYAP1R1,ADRB1,AKT2,ALS2,AMOTL2,ANGPTL3,ANKFY1,ANKRD13A,ANKRD13B,ANKRD50,ANTXR1,ANTXR2,ANXA6,AOC3,AP1AR,AP1G1,AP4E1,AP4S1,AP5M1,APH1B,APOA1,APOB,APP,APPL1,APPL2,AQP2,ARF1,ARF6,ARFGEF2,ARHGAP1,ARHGAP32,ARHGAP44,ARPC2,ARPC5,ARRB1,ARRDC3,ARRDC4,ASTN1,ASTN2,ATP11A,ATP11B,ATP1A2,ATP6V0A2,ATP6V0D1,ATP6V0D2,ATP6V0E1,ATP6V0E2,ATP6V1E1,AT…
Gene Ontology - Cellular Component	postsynapse	predicted (union)	317	273.3	0.006	ABAT, ABHD17A,ABHD17B,ABHD17C,ABHD6,ABI1,ABL1,ACTN2,ACTR2,ADAM10,ADAM22,ADCY1,ADORA1,ADRA1A,ADRB1,ALS2,ANK1,ANK3,ANKS1B,APP,ARF1,ARFGAP1,ARFGEF2,ARHGAP32,ARRB1,ASAP1,ATAD1,ATP1A2,BAALC,BAIAP2,BCL11A,BMPR2,BNIP3,BSN,CACNG2,CACNG4,CACNG7,CACNG8,CALB1,CALY,CAMK2A,CAMK4,CAP2,CBLN1,CDH1,CDH10,CDK5,CDK5R1,CHMP2B,CHRM2,CHRM3,CHRNA3,CHRNA4,CHRNA5,CHRNA9,CHRNE,CLSTN2,CLSTN3,CNKSR2,CNTN1,CNTN2,CPEB4,CPLX1,…
Gene Ontology - Molecular Function	kinase activity	predicted (union)	668	601.7	0.006	AAK1, ABI1,ABL1,ABL2,ACVR1,ACVR1B,ACVR1C,ACVR2A,ACVR2B,ACVRL1,ADAM17,ADAM9,ADCK2,ADCY1,ADCY5,ADCY9,ADCYAP1,ADNP,ADORA1,ADPGK,ADRA1A,ADRA2A,AFAP1L2,AGK,AIDA,AJUBA,AK2,AK3,AK4,AK5,AK6,AK9,AKAP13,AKT2,AKT3,ALKAL2,ALPK2,ALPK3,ALS2,ANGPT1,ANGPT4,APP,ARRB1,ATG14,ATM,ATP2B4,ATR,AURKC,AVPI1,AXL,BAZ1B,BCCIP,BCL10,BDNF,BMP2,BMPR1A,BMPR1B,BMPR2,BRD4,BTK,BUB1,C5,C5AR1,CAB39,CACUL1,CAD,CALM1,CALM3,CAMK2A,CAMK…
KEGG	Measles	experimental (any)	8	2.357	0.007	AKT2, CDK6,GSK3B,IL6,MYD88,PIK3CA,STAT1,TBK1
WikiPathways	Cell Cycle	experimental (any)	8	2.357	0.007	ABL1, ATM,CDK6,E2F1,E2F3,GSK3B,SMAD2,SMAD4
WikiPathways	Copper homeostasis	experimental (any)	5	0.943	0.007	GSK3B, JUN,PIK3CA,PRNP,SCO1
WikiPathways	Exercise-induced Circadian Regulation	experimental (any)	5	0.943	0.007	BTG1, CLOCK,DAZAP2,NCOA4,SUMO1
WikiPathways	Mammary gland development pathway - Embryonic development (Stage 1 of 4)	experimental (any)	3	0.287	0.007	CDH1, TNF,ZEB2
WikiPathways	Pathways Regulating Hippo Signaling	experimental (any)	7	1.804	0.007	CDH1, CDH7,GNAS,IGF1R,PRKACB,PRKCA,SMAD2
WikiPathways	Regulation of Microtubule Cytoskeleton	experimental (any)	5	0.943	0.007	ABL1, GSK3B,PIK3CA,PRKCA,SRC
WikiPathways	Translation inhibitors in chronically activated PDGFRA cells	experimental (any)	5	0.943	0.007	AKT2, MAPK8,MAPK9,PIK3CA,PRKCA
Gene Ontology - Biological Process	Fc-gamma receptor signaling pathway involved in phagocytosis	experimental (any)	7	1.537	0.007	ABL1, PIK3CA,PLD2,RAP1A,RAPGEF1,SRC,SYK
Gene Ontology - Biological Process	endothelial cell proliferation	experimental (any)	9	2.501	0.007	CAV1, FGF2,JUN,NR2F2,PDCD10,PRKCA,STAT1,TNF,VEGFA
Gene Ontology - Biological Process	focal adhesion assembly	experimental (any)	7	1.537	0.007	ABL1, DLC1,GREM1,PIP5K1A,ROCK2,SRC,VEGFA
Gene Ontology - Biological Process	heart valve development	experimental (any)	6	1.148	0.007	BMPR1A, HECTD1,ROCK2,SMAD4,SNAI1,SNAI2
Gene Ontology - Biological Process	intrinsic apoptotic signaling pathway	experimental (any)	14	5.248	0.007	ABL1, CAV1,CUL3,E2F1,FBXW7,PARK7,PDCD10,PLAGL2,SNAI1,SNAI2,SOD2,SRC,TNF,TP63
Gene Ontology - Biological Process	keratinocyte proliferation	experimental (any)	5	0.758	0.007	BCL11B, CASK,REG3A,SNAI2,TP63
Gene Ontology - Biological Process	lymph vessel development	experimental (any)	4	0.451	0.007	ACVR2B, NR2F2,SYK,VEGFA
Gene Ontology - Biological Process	pituitary gland development	experimental (any)	5	0.758	0.007	BMPR1A, CDH1,CREB1,NKX2-1,PAX6
Gene Ontology - Biological Process	regulation of smooth muscle cell proliferation	experimental (any)	9	2.521	0.007	BMPR1A, FGF2,IGFBP5,IL6,JUN,NPPC,SOD2,STAT1,TNF
Gene Ontology - Biological Process	response to superoxide	experimental (any)	4	0.451	0.007	GLRX2, PARK7,SOD2,TNF
Gene Ontology - Biological Process	viral life cycle	experimental (any)	15	5.903	0.007	BANF1, CAV1,CCR5,CXCL8,DYNLT1,HTR2A,IFIT1,NUP50,RAN,ROCK2,STOM,TASOR,TNF,TOP2A,UVRAG
Gene Ontology - Molecular Function	DNA-binding transcription repressor activity, RNA polymerase II-specific	experimental (any)	12	4.059	0.007	E2F1, FOXK1,FOXK2,MAFK,PAX6,PCGF6,SNAI1,SNAI2,TRPS1,ZEB1,ZEB2,ZNF148
Gene Ontology - Molecular Function	transforming growth factor beta receptor, cytoplasmic mediator activity	experimental (any)	3	0.205	0.007	SMAD2, SMAD4,SMAD9
Reactome	Gene expression (Transcription)	experimental (strong)	21	9.094	0.007	ABL1, AKT2,ATM,BIRC5,BMI1,CAV1,CDK6,CREB1,DLX5,E2F1,JUN,LIFR,NR2C2,RAN,RUNX2,SMAD4,SOCS3,SRC,STAT1,TP63,VEGFA
Reactome	Generic Transcription Pathway	experimental (strong)	20	8.245	0.007	ABL1, AKT2,ATM,BIRC5,BMI1,CAV1,CDK6,CREB1,DLX5,E2F1,JUN,LIFR,NR2C2,RUNX2,SMAD4,SOCS3,SRC,STAT1,TP63,VEGFA
Reactome	InlA-mediated entry of Listeria monocytogenes into host cells	experimental (strong)	3	0.109	0.007	CBLL1, CDH1,SRC
Reactome	RNA Polymerase II Transcription	experimental (strong)	20	8.441	0.007	ABL1, AKT2,ATM,BIRC5,BMI1,CAV1,CDK6,CREB1,DLX5,E2F1,JUN,LIFR,NR2C2,RUNX2,SMAD4,SOCS3,SRC,STAT1,TP63,VEGFA
Gene Ontology - Biological Process	epithelial cell differentiation	experimental (strong)	16	5.047	0.007	ABL1, AKT2,CAV1,CDK6,CREB1,DLX5,JUN,RAP1A,SMAD4,STAT1,TJP2,TNF,TP63,TYMS,VEGFA,ZEB2
Gene Ontology - Biological Process	epithelium development	experimental (strong)	23	9.485	0.007	ABL1, AKT2,ATM,CAV1,CDK6,CREB1,DLX5,EDNRA,FGF2,JUN,RAP1A,SMAD4,SNAI1,SNAI2,SOCS3,SRC,STAT1,TJP2,TNF,TP63,TYMS,VEGFA,ZEB2
WikiPathways	Hypothesized Pathways in Pathogenesis of Cardiovascular Disease	predicted (intersection)	16	6.65	0.007	ANGPT2, CCN2,FBN1,FBN2,LTBP2,MAPK1,MAPK14,MAPK8,NR2C2,RUNX2,SERPINE1,SHC1,SMAD2,SMAD3,TGFBR1,TGFBR2
Gene Ontology - Biological Process	axon development	predicted (intersection)	155	117.9	0.007	ABL1, ADCY1,ALS2,ANK3,APBB2,APOA1,APP,ATL1,ATP8A2,B4GALT5,BCL11B,BCL2,BDNF,BMPR1B,BMPR2,CAMSAP2,CASP3,CDH11,CDK5R1,CERS2,CHL1,CNR1,COBL,CREB1,CRMP1,CSF1R,CTNNA2,CXCL12,DISC1,DOCK7,DOK6,DPYSL2,DRAXIN,DYNLT1,EFNA5,ENAH,EPHA3,EPHA5,EPHA7,ETV1,EXT1,FBXO45,FEZ1,FGF13,FKBP1B,FLRT2,FOXB1,FRS2,FSTL4,FYN,FZD3,GBX2,GDF7,GDNF,GFRA1,GFRA2,GLI3,GSK3B,HOXA2,IFRD1,IRS2,ISL1,ISL2,ITGA4,JAK2,JAM3,JUN,KIF5C,KLF7,L…
Gene Ontology - Biological Process	cell morphogenesis involved in neuron differentiation	predicted (intersection)	172	133	0.007	ABITRAM, ABL1,ADAM10,ADCY1,ALS2,ANK3,APBB2,APP,ATL1,ATP8A2,B4GALT5,BCL11B,BCL2,BDNF,BMPR1B,BMPR2,CAPRIN1,CDH11,CDHR1,CDK5R1,CHL1,CHRNA3,COBL,CREB1,CRMP1,CSF1R,CTNNA2,CTNND2,CXCL12,DISC1,DNM1L,DNM3,DOCK10,DOCK7,DOK6,DPYSL2,DRAXIN,DTNBP1,EEF2K,EFNA5,ENAH,EPHA5,EPHA7,ETV1,EXT1,FARP1,FBXO31,FBXO45,FEZ1,FGF13,FLRT2,FOXB1,FRS2,FSTL4,FYN,FZD3,GBX2,GDF7,GDNF,GFRA1,GFRA2,GLI3,GORASP1,GSK3B,HOXA2,IFRD1,IL1…
Gene Ontology - Biological Process	homophilic cell adhesion via plasma membrane adhesion molecules	predicted (intersection)	59	37.48	0.007	CADM1, CD84,CDH13,CDH17,CDH23,CDHR1,CEACAM5,CEACAM6,CLSTN2,CLSTN3,DSC1,DSC3,DSG3,DSG4,FAT1,IGSF11,NECTIN3,PCDH10,PCDH11X,PCDH12,PCDH15,PCDH17,PCDH18,PCDH19,PCDH7,PCDH9,PCDHA9,PCDHAC1,PCDHB10,PCDHB11,PCDHB15,PCDHB7,PCDHGA1,PCDHGA10,PCDHGA11,PCDHGA12,PCDHGA2,PCDHGA3,PCDHGA4,PCDHGA5,PCDHGA6,PCDHGA7,PCDHGA8,PCDHGA9,PCDHGB1,PCDHGB2,PCDHGB3,PCDHGB4,PCDHGB6,PCDHGB7,PCDHGC3,PCDHGC4,PCDHGC5,PIK3CB,PTPRT,R…
Gene Ontology - Biological Process	mesenchymal cell differentiation	predicted (intersection)	78	52.6	0.007	ACVR1, ALDH1A2,BAMBI,BCL2,BMP2,BMP5,BMPR1A,CLASP2,CORO1C,DLG5,EDN1,EDNRA,EOMES,EPB41L5,EPHA3,FGF10,FOXA2,FRZB,GBX2,GCNT2,GDNF,GLIPR2,GSK3B,HAS2,HDAC2,HEY2,HEYL,HGF,HIF1A,HMGA2,ISL1,LDLRAD4,LEF1,MAPK1,MEF2C,NOLC1,NRG1,NRP1,NRP2,OLFM1,PDCD4,PHACTR4,PHLDB1,PHLDB2,PHOX2B,POFUT2,PPP2CA,PTEN,RANBP3L,RET,RTN4,SEMA3A,SEMA3C,SFRP1,SFRP2,SHH,SMAD2,SMAD3,SMAD7,SMO,SNAI1,SNAI2,SPRY1,STAT1,TBX5,TCF21,TCF7L2,T…
Gene Ontology - Biological Process	regulation of cellular component organization	predicted (intersection)	689	610.3	0.007	AAK1, ABHD17C,ABITRAM,ABL1,ABL2,ABLIM3,ACTR3,ADAM10,ADCYAP1,ADD1,ADGRL1,ADGRL3,ADNP2,ADTRP,AGTR2,AHI1,AJUBA,AKAP13,AKAP6,AKIRIN1,AKT2,ANKFY1,ANKRD13A,ANKRD13B,ANO6,AP1AR,APBB2,APOA1,APP,APPL1,AR,ARF1,ARFGEF1,ARHGAP18,ARHGEF10,ARHGEF7,ARIH2,ARPC5,ARPIN,ARPIN-AP3S2,ASAP1,ASPH,ATAD1,ATF7IP,ATG5,ATL3,ATM,ATMIN,ATP10A,ATP7A,ATP8A1,ATP8A2,ATRX,AVPR1A,BAG3,BAG5,BAMBI,BBS10,BCL2,BCL2L11,BCOR,BDNF,BICD1,B…
WikiPathways	Endoderm Differentiation	predicted (union)	87	64.45	0.007	AEBP2, AHDC1,APP,ASCC3,ATP8B2,BCORL1,BMPR1A,BPTF,BTAF1,CAND1,CDC73,CDYL,CRTC1,CTBP2,CTNNB1,DKK1,DNMT3B,DUSP2,DUSP4,DUSP5,ELAVL1,ELK4,ELP4,EOMES,EPB41L5,EXT1,FOXA1,FOXA2,FOXN3,FOXO1,GATA6,HHEX,HOXA1,HOXC11,HPRT1,JARID2,LAMC1,LEF1,LRPPRC,MBTD1,MTF2,NAA15,NANOG,NCAPG2,NKX2-1,NLK,ONECUT1,PABPC1,PAX3,PBX1,PBX3,PHF6,PIAS1,PLCH1,PTHLH,RAB38,SESN1,SFMBT1,SFRP1,SIAH2,SLC2A12,SMAD2,SMAD3,SOX21,SOX7,SP4,STA…
Gene Ontology - Biological Process	central nervous system neuron differentiation	predicted (union)	109	83.01	0.007	ABT1, AGTPBP1,ATF5,ATP7A,B4GALT5,B4GALT6,BCL11B,C21orf91,CBLN1,CDH11,CDK5,CHD5,CNTN2,CRK,CRKL,CSF1R,CTNNB1,DCC,DCLK1,DCLK2,DISC1,DKK1,DLL4,DLX2,DRAXIN,DRD1,EOMES,EPHA4,ERBB4,FAIM2,FBXO45,FZD1,GABRB1,GBX2,GDF7,GLI3,GRID2,HOXC10,HPRT1,ID4,INHBA,ISL1,ISL2,LBX1,LDB1,LEP,LHX4,LHX6,LMO4,LMX1A,LRP6,MAP2,MAPT,MTPN,MYCBP2,NANOS1,NDEL1,NFIB,NIN,NKX2-1,NKX2-2,NKX6-2,NPY,NR4A2,NRP1,NRP2,NTRK2,OLIG2,OLIG3,OPH…
KEGG	African trypanosomiasis	experimental (any)	4	0.615	0.008	IL6, MYD88,PRKCA,TNF
KEGG	Cell cycle	experimental (any)	8	2.419	0.008	ABL1, ATM,CDK6,E2F1,E2F3,GSK3B,SMAD2,SMAD4
KEGG	Estrogen signaling pathway	experimental (any)	7	1.886	0.008	AKT2, CREB1,GNAS,JUN,PIK3CA,PRKACB,SRC
KEGG	Jak-STAT signaling pathway	experimental (any)	8	2.398	0.008	AKT2, IL24,IL6,IL7,LIFR,PIK3CA,SOCS3,STAT1
Gene Ontology - Biological Process	Fc receptor mediated stimulatory signaling pathway	experimental (any)	7	1.599	0.008	ABL1, PIK3CA,PLD2,RAP1A,RAPGEF1,SRC,SYK
Gene Ontology - Biological Process	Fc-gamma receptor signaling pathway	experimental (any)	7	1.578	0.008	ABL1, PIK3CA,PLD2,RAP1A,RAPGEF1,SRC,SYK
Gene Ontology - Biological Process	ameboidal-type cell migration	experimental (any)	16	6.682	0.008	ABL1, CALR,FBXW7,FGF2,GREM1,JUN,NR2F2,PDCD10,PIK3CA,PIP5K1A,PRKCA,ROCK2,SMURF2,SRC,VEGFA,ZEB2
Gene Ontology - Biological Process	cardiac muscle tissue development	experimental (any)	11	3.628	0.008	ARID1A, ARID2,BMPR1A,CALR,CREB1,EGLN1,FGF2,GATA6,GREM1,SMAD4,VEGFA
Gene Ontology - Biological Process	cell cycle arrest	experimental (any)	12	4.223	0.008	ABL1, AKT2,ATM,CALR,CDK6,CXCL8,E2F1,GAS1,GATA6,JMY,PRNP,ZNF268
Gene Ontology - Biological Process	dorsal/ventral pattern formation	experimental (any)	7	1.619	0.008	BMPR1A, CXXC4,GREM1,NKX2-1,PAX6,PRKACB,SMAD2
Gene Ontology - Biological Process	endocardial cushion formation	experimental (any)	4	0.471	0.008	BMPR1A, SMAD4,SNAI1,SNAI2
Gene Ontology - Biological Process	endothelial cell migration	experimental (any)	11	3.628	0.008	ABL1, CALR,FBXW7,FGF2,GREM1,NR2F2,PDCD10,PIK3CA,PRKCA,ROCK2,VEGFA
Gene Ontology - Biological Process	establishment of endothelial barrier	experimental (any)	5	0.799	0.008	RAP1A, RAPGEF1,ROCK2,TJP2,TNF
Gene Ontology - Biological Process	mesoderm development	experimental (any)	8	2.05	0.008	ACVR2B, BMPR1A,EXT1,SMAD2,SMAD4,SNAI1,TP63,VEGFA
Gene Ontology - Biological Process	neuron differentiation	experimental (any)	37	21.81	0.008	ABL1, ASAP1,BCL11B,CALR,CDH1,CREB1,DLX5,DYNLT1,EN2,ENAH,EXT1,FZD2,GABRB1,GSK3B,HOXD3,IL6,JUN,MAP3K13,MTPN,NEK3,NKX2-1,PARD6B,PAX6,PIK3CA,PRKCA,RAP1A,RAPGEF1,RAPH1,SATB2,SIX1,SLC12A5,SMAD4,SRC,TCF4,VEGFA,ZEB1,ZEB2
Gene Ontology - Biological Process	positive regulation of mesenchymal cell proliferation	experimental (any)	4	0.471	0.008	BMPR1A, SIX1,STAT1,VEGFA
Gene Ontology - Biological Process	positive regulation of protein autophosphorylation	experimental (any)	4	0.471	0.008	GREM1, RAP2B,SRC,VEGFA
Gene Ontology - Biological Process	regulation of anoikis	experimental (any)	4	0.471	0.008	CAV1, PIK3CA,SNAI2,SRC
Gene Ontology - Biological Process	regulation of focal adhesion assembly	experimental (any)	6	1.168	0.008	ABL1, DLC1,GREM1,ROCK2,SRC,VEGFA
Gene Ontology - Biological Process	regulation of protein tyrosine kinase activity	experimental (any)	7	1.599	0.008	CAV1, FBXW7,FGFR1OP,GREM1,PRNP,RAP2B,SRC
Gene Ontology - Biological Process	response to inorganic substance	experimental (any)	20	9.286	0.008	ABL1, ALOX15,CALR,CAV1,CDH1,CREB1,EGLN1,GLRX2,IL6,JUN,MAPK8,MAPK9,PARK7,PDCD10,PRNP,SOD2,SRC,STAT1,SUMO1,TNF
Gene Ontology - Biological Process	response to nitrogen compound	experimental (any)	32	18	0.008	ABL1, AKT2,BCL2L2,CAV1,CDH1,CPEB4,CREB1,EGLN1,GABRB1,GSK3B,HTR2A,IFIT1,IGF1R,IGFBP5,IL6,MYD88,PIK3CA,PRKACB,PRNP,RAP1A,RAPGEF1,RGS17,ROCK2,SH3BP4,SIX1,SRC,STAT1,SYK,TNF,TYMS,UFL1,ZEB1
Gene Ontology - Biological Process	response to oxygen radical	experimental (any)	4	0.471	0.008	GLRX2, PARK7,SOD2,TNF
Gene Ontology - Biological Process	response to transforming growth factor beta	experimental (any)	12	4.223	0.008	CAV1, CREB1,JUN,NKX2-1,ROCK2,SMAD2,SMAD4,SMAD9,SMURF2,SRC,ZEB1,ZNF451
Gene Ontology - Biological Process	smooth muscle cell proliferation	experimental (any)	9	2.542	0.008	BMPR1A, FGF2,IGFBP5,IL6,JUN,NPPC,SOD2,STAT1,TNF
Gene Ontology - Cellular Component	chromosome	experimental (any)	62	40.81	0.008	ARID1A, ARID2,ARID3B,BANF1,BCL11B,BIRC5,BMPR1A,CLOCK,CREB1,DLX5,E2F1,E2F3,EN2,FOXK1,FOXK2,FOXN3,GATA6,GLIS3,HOMEZ,HOXA1,HOXD3,JUN,LCOR,MAFK,MCM9,NFYA,NKX2-1,NR2C2,NR2F2,PARK7,PAX6,PCGF6,PLAGL2,RUNX2,SATB2,SIX1,SMAD2,SMAD4,SMAD9,SMCHD1,SNAI1,SNAI2,STAT1,SUMO1,TASOR,TCF4,TOP2A,TP63,TRPS1,TSC22D2,UVRAG,ZBED3,ZEB1,ZEB2,ZNF148,ZNF200,ZNF24,ZNF268,ZNF451,ZNF652,ZNF654,ZWINT
Gene Ontology - Cellular Component	intracellular membrane-bounded organelle	experimental (any)	207	178.4	0.008	ABCE1, ABL1,AKT2,ANKRD13B,ANP32A,ARID1A,ARID2,ARID3B,ARPP19,ASNA1,ASPA,ATM,BANF1,BCL11B,BIRC5,BMI1,BMPR1A,BOLA3,BTG1,C15orf48,CALR,CAND1,CASK,CAV1,CBLL1,CDH1,CDK6,CDKL2,CELF2,CERKL,CIT,CLOCK,COX20,CPEB4,CREB1,CUL3,DAZAP2,DDX3Y,DGAT2,DHX33,DLC1,DLX5,DNAJB6,DNTTIP2,DUSP5,DYNLT1,DYRK3,E2F1,E2F3,EGLN1,EN2,EXT1,FBXL3,FBXW7,FGF2,FGFR1OP,FOXK1,FOXK2,FOXN3,FRK,FYCO1,G6PC,GABRB1,GATA6,GDAP1,GINS4,GLIS3,GL…
Gene Ontology - Molecular Function	adenyl nucleotide binding	experimental (any)	43	26.48	0.008	ABL1, ACVR2B,AKT2,ASNA1,ATM,BMPR1A,CASK,CDK6,CDKL2,CIT,DDX3Y,DHX33,DYRK3,FRK,GSK3B,HELZ,IGF1R,IPMK,KIF13A,KIF1C,KIF2A,KIF5B,MAP3K13,MAPK8,MAPK9,MCM9,NARS,NEK3,PI4K2B,PIK3CA,PIM3,PIP5K1A,PRKACB,PRKCA,ROCK2,RUNX2,SMCHD1,SRC,SYK,TBK1,THRAP3,TOP2A,TRNT1
KEGG	HTLV-I infection	experimental (strong)	10	3.111	0.008	AKT2, ATM,CREB1,E2F1,E2F3,JUN,PIK3CA,RAN,SMAD4,TNF
KEGG	Hepatitis C	experimental (strong)	7	1.588	0.008	AKT2, IFIT1,PIK3CA,SOCS3,STAT1,TBK1,TNF
KEGG	Herpes simplex infection	experimental (strong)	7	1.653	0.008	IFIT1, JUN,MYD88,SOCS3,STAT1,TBK1,TNF
KEGG	Pathways in cancer	experimental (strong)	13	5.047	0.008	ABL1, AKT2,BIRC5,CDH1,CDK6,E2F1,E2F3,FGF2,JUN,PIK3CA,SMAD4,STAT1,VEGFA
KEGG	Prolactin signaling pathway	experimental (strong)	6	1.175	0.008	AKT2, PIK3CA,SOCS3,SOCS6,SRC,STAT1
KEGG	Toll-like receptor signaling pathway	experimental (strong)	7	1.501	0.008	AKT2, JUN,MYD88,PIK3CA,STAT1,TBK1,TNF
WikiPathways	Mammary gland development pathway - Involution (Stage 4 of 4)	experimental (strong)	3	0.174	0.008	CDH1, E2F1,SOCS3
KEGG	Insulin signaling pathway	predicted (intersection)	59	38.09	0.008	AKT2, AKT3,CALM1,CALM3,CBL,CBLB,CRK,EIF4E,ELK1,G6PC,G6PC2,GSK3B,GYS1,INSR,IRS1,IRS2,IRS4,MAP2K1,MAPK1,MAPK10,MAPK8,MAPK9,NRAS,PDE3B,PHKA2,PHKG2,PIK3CA,PIK3CB,PIK3CG,PIK3R1,PKLR,PPARGC1A,PPP1CB,PPP1R3A,PPP1R3B,PPP1R3C,PPP1R3D,PPP1R3E,PRKAA2,PRKAB1,PRKAB2,PRKACB,PRKAG2,PRKAG3,PRKAR1A,PRKAR2A,PRKCI,PRKX,PTPN1,RAPGEF1,RHOQ,RPS6,RPS6KB1,SHC1,SHC3,SHC4,SOCS2,SOCS3,SORBS1
Gene Ontology - Biological Process	negative regulation of signal transduction	predicted (intersection)	377	319.2	0.008	ABL1, ABL2,ACKR3,ACVR1,ADAMTS12,ADGRG3,ADRA1A,AGTR2,AIDA,AJUBA,AMER2,APCDD1,APLP1,APOA1,APPL1,AR,ARHGAP12,ARHGEF7,ARNTL,ARRDC3,ASAH2,ASPN,ASXL1,ATM,BAG5,BAMBI,BCL2,BDNF,BICD1,BMP2,BMP5,BMPER,BMT2,BRAP,BRCA1,BTC,CALM1,CALM3,CALR,CARD16,CARD8,CAV2,CBL,CCN3,CD109,CD2AP,CD46,CILP,CLIC2,CNKSR3,CNOT1,CNOT2,CNOT7,CREB3,CRY1,CSNK1A1,CTDSPL2,CUL3,CXCL12,CXCL8,CXXC4,CYP7B1,DDIT4L,DEPTOR,DKK1,DKK2,DKK3,DLG5…
Gene Ontology - Biological Process	neuron differentiation	predicted (intersection)	394	334.6	0.008	ABITRAM, ABL1,ABL2,ACSL4,ADAM10,ADCY1,ADCYAP1,ADNP2,AGTPBP1,AHI1,ALDH1A2,ALS2,ANK3,APBB2,APOA1,APP,ARF1,ARFGEF1,ASAP1,ATL1,ATP7A,ATP8A2,B4GALT5,BAG5,BCL11B,BCL2,BDNF,BLOC1S5,BMP2,BMP5,BMPR1B,BMPR2,C21orf91,C3,CALR,CAMSAP2,CAPRIN1,CASP3,CCDC88A,CDH11,CDH23,CDHR1,CDK5R1,CDK5RAP2,CDON,CERS2,CHL1,CHRNA3,CLMN,CNGB1,CNR1,CNTF,CNTN1,COBL,CRB1,CREB1,CREB3L2,CRK,CRMP1,CRTC1,CRX,CSF1R,CTNNA2,CTNND2,CXCL12,…
Gene Ontology - Cellular Component	presynapse	predicted (intersection)	171	133.6	0.008	AAK1, ADAM10,ADAM23,ADCY1,ADCYAP1,ADGRL1,ADRA1A,AP3B1,APBA1,APP,ATP1A2,ATP2B1,ATP6V0D1,ATP8A1,BACE1,BTBD9,CAD,CALB1,CALM3,CASK,CDH10,CDK5R1,CHRM3,CHRNA3,CHRNA5,CLCN3,CNGB1,CNR1,CNTN1,CNTN5,COPS4,CTBP2,CTNNA2,DGKI,DISC1,DMXL2,DNM1L,DNM3,DRD1,DTNBP1,ELK1,ERC2,FBXL20,FBXO45,FCHO2,FGF14,FMR1,FZD3,GABRA5,GAD1,GAD2,GDNF,GLUL,GPC4,GRIA1,GRIN2A,GSK3B,HIP1,HNRNPR,HTT,IL31RA,ITGA2,ITSN1,KCNA1,KCNA3,KCNC1,K…
KEGG	ErbB signaling pathway	predicted (union)	58	40.22	0.008	ABL1, ABL2,AKT2,AKT3,BTC,CAMK2A,CAMK2D,CBL,CBLB,CDKN1A,CDKN1B,CRK,CRKL,EGF,EGFR,EIF4EBP1,ELK1,ERBB3,ERBB4,EREG,GAB1,GSK3B,HBEGF,JUN,KRAS,MAP2K1,MAP2K4,MAPK1,MAPK10,MAPK8,MAPK9,NCK1,NRAS,NRG1,NRG2,NRG3,NRG4,PAK1,PAK2,PAK3,PIK3CA,PIK3CB,PIK3CG,PIK3R1,PIK3R2,PIK3R3,PIK3R5,PLCG1,PRKCA,PTK2,RPS6KB1,SHC1,SHC3,SHC4,SOS2,SRC,STAT5B,TGFA
WikiPathways	Brain-Derived Neurotrophic Factor (BDNF) signaling pathway	predicted (union)	90	67.54	0.008	ACACB, ADAM17,BCL2L11,BDNF,BMP2,CAMK2A,CAMK4,CASP3,CDH2,CDK5,CDK5R1,CHUK,CNR1,CREB1,CRTC1,CSNK2A1,CTNNB1,DLG1,DOCK3,DPYSL2,EGR1,EGR2,EIF2S1,EIF4E,EIF4EBP1,ELK1,FOXO3,FRS2,FYN,GABRB3,GRIA1,GRIA2,GRIN2B,GRIP1,GSK3B,IGF2BP1,IRS1,IRS2,JAK2,JUN,KCNA3,KCNN2,KIDINS220,KSR1,MAP2K1,MAP3K1,MAPK1,MAPK10,MAPK14,MAPK8,MAPK9,MAPT,MEF2A,MEF2C,NCAM1,NCK1,NFATC4,NFKBIA,NSF,NTRK2,NTRK3,PDPK1,PIK3R1,PIK3R2,PLCG1,PP…
Gene Ontology - Biological Process	generation of neurons	predicted (union)	709	640.4	0.008	ABI1, ABITRAM,ABL1,ABL2,ABT1,ACSL4,ACTR2,ADAM10,ADCY1,ADCYAP1,ADGRB3,ADGRF1,ADGRL3,ADNP,ADNP2,AFG3L2,AGTPBP1,AHI1,ALCAM,ALDH1A2,ALKAL2,ALKBH1,ALS2,ANK3,ANOS1,APBB2,APOA1,APP,APPL2,ARF1,ARF6,ARFGEF1,ARNTL,ARSB,ASAP1,ASPA,ASTN1,ATAT1,ATCAY,ATF5,ATL1,ATP7A,ATP8A2,AUTS2,AXL,B3GNT2,B4GALT5,B4GALT6,BAG5,BAIAP2,BCHE,BCL11A,BCL11B,BCL2,BDNF,BEND6,BLOC1S3,BLOC1S4,BLOC1S5,BLOC1S6,BMERB1,BMP2,BMP5,BMP6,BMPR…
Gene Ontology - Biological Process	regulation of cell migration	predicted (union)	416	363.5	0.008	ABHD2, ABHD6,ABL1,ACKR3,ACVR1,ACVR1B,ACVR1C,ACVRL1,ADAM10,ADAM17,ADAM9,ADGRG3,ADIPOR1,ADORA1,ADRA2A,ADTRP,AFDN,AGO2,AGTR2,AJUBA,AKAP12,AKIRIN1,AKT2,AKT3,ALOX12,AMOT,ANGPT1,ANGPT2,ANGPT4,ANGPTL3,ANO6,APP,APPL1,APPL2,ARF6,ARHGEF39,ARHGEF7,ARID2,ARPIN,ARSB,ATM,ATOH8,ATP5F1A,ATP7A,ATP8A1,BAG4,BCL2,BMERB1,BMP10,BMP2,BMP5,BMPER,BMPR1A,BMPR2,C5,C5AR1,C5AR2,CALR,CAMK1D,CAMK2A,CAPN7,CARMIL1,CBLL1,CCAR1,CC…
KEGG	Amoebiasis	experimental (any)	7	1.947	0.009	CXCL8, GNAS,IL6,PIK3CA,PRKACB,PRKCA,TNF
KEGG	Cytokine-cytokine receptor interaction	experimental (any)	11	4.202	0.009	ACVR2B, BMPR1A,CCR5,CXCL8,IL24,IL6,IL7,LIFR,TNF,TNFRSF9,VEGFA
KEGG	Pathogenic Escherichia coli infection	experimental (any)	5	1.025	0.009	ABL1, CDH1,NCL,PRKCA,ROCK2
Reactome	Transcriptional regulation by RUNX2	experimental (any)	10	2.357	0.009	ABL1, AKT2,DLX5,FBXW7,GSK3B,RUNX2,SATB2,SMAD4,SRC,STAT1
WikiPathways	Adipogenesis	experimental (any)	8	2.439	0.009	CREB1, E2F1,IL6,LIFR,MBNL1,SOCS3,STAT1,TNF
Gene Ontology - Biological Process	angiotensin-activated signaling pathway	experimental (any)	3	0.225	0.009	CAV1, ROCK2,SRC
Gene Ontology - Biological Process	glandular epithelial cell development	experimental (any)	4	0.492	0.009	CDK6, CLOCK,GSK3B,PAX6
Gene Ontology - Biological Process	glial cell proliferation	experimental (any)	5	0.82	0.009	CREB1, E2F1,IL6,TNF,UFL1
Gene Ontology - Biological Process	neural tube closure	experimental (any)	7	1.66	0.009	ABL1, ARID1A,DLC1,FZD2,PRKACB,TRIM71,ZEB2
Gene Ontology - Biological Process	positive regulation of ossification	experimental (any)	7	1.66	0.009	ACVR2B, BMPR1A,GNAS,IL6,NPPC,RUNX2,TP63
Gene Ontology - Biological Process	positive regulation of smooth muscle cell proliferation	experimental (any)	7	1.66	0.009	BMPR1A, FGF2,IGFBP5,IL6,JUN,STAT1,TNF
Gene Ontology - Biological Process	positive regulation of superoxide dismutase activity	experimental (any)	2	0.061	0.009	PARK7, TNF
Gene Ontology - Biological Process	regulation of cell-substrate adhesion	experimental (any)	11	3.71	0.009	ABL1, ALOX15,CALR,CASK,CDK6,DLC1,GREM1,GSK3B,ROCK2,SRC,VEGFA
Gene Ontology - Biological Process	regulation of organelle organization	experimental (any)	36	21.13	0.009	ABL1, AKT2,ALOX15,ATM,CALR,CCSAP,CIT,CUL3,DLC1,DYNLT1,E2F1,FBXW7,FYCO1,GSK3B,JMY,KIF5B,MAPK8,MAPK9,MTPN,NSD3,PARK7,RNF41,ROCK2,SH3GLB1,SLAIN2,SMAD4,SNAI2,SRC,TASOR,TNF,TOP2A,TP63,UVRAG,VEGFA,ZEB2,ZNF451
Gene Ontology - Biological Process	regulation of podosome assembly	experimental (any)	3	0.225	0.009	MAPK9, SRC,TNF
Gene Ontology - Biological Process	zygotic specification of dorsal/ventral axis	experimental (any)	2	0.061	0.009	CXXC4, SMAD2
Gene Ontology - Molecular Function	enhancer sequence-specific DNA binding	experimental (any)	7	1.64	0.009	ARID3B, CLOCK,CREB1,JUN,NKX2-1,THRAP3,ZNF704
Gene Ontology - Molecular Function	molecular function regulator	experimental (any)	40	24.31	0.009	ABCE1, ARHGEF28,ARPP19,ASAP1,BIRC5,CAV1,CXCL8,DAZAP2,DLC1,DNAJB6,FBXW7,FGF2,FGFR1OP,GNAS,GREM1,HEXIM1,IL24,IL6,IL7,IPO7,JUN,MAPK8,NPPC,PARK7,PIK3CA,RAP1A,RAPGEF1,RASA2,RASAL2,RGL2,RGS17,SH3BP4,SOCS3,SPATA13,SRGAP1,SUMO1,TNF,TOR1AIP2,VEGFA,ZEB2
Gene Ontology - Molecular Function	purine ribonucleoside triphosphate binding	experimental (any)	48	30.6	0.009	ABL1, ACVR2B,AKT2,ASNA1,ATM,BMPR1A,CASK,CDK6,CDKL2,CIT,DDX3Y,DHX33,DYRK3,FRK,GNAS,GSK3B,HELZ,IGF1R,IPMK,KIF13A,KIF1C,KIF2A,KIF5B,MAP3K13,MAPK8,MAPK9,MCM9,NARS,NEK3,PI4K2B,PIK3CA,PIM3,PIP5K1A,PRKACB,PRKCA,RAB22A,RAN,RAP1A,RAP2B,ROCK2,RUNX2,SMCHD1,SRC,SYK,TBK1,THRAP3,TOP2A,TRNT1
Gene Ontology - Molecular Function	ubiquitin-like protein transferase activity	experimental (any)	16	6.744	0.009	ABL1, BMI1,CBLL1,FBXL3,FBXL5,FBXW7,HECTD1,PARK7,RLIM,RMND5A,RNF141,RNF41,SMURF2,TRIM71,UFL1,ZNF451
Reactome	Cyclin D associated events in G1	experimental (strong)	5	0.609	0.009	ABL1, CDK6,E2F1,E2F3,SRC
Reactome	G1 Phase	experimental (strong)	5	0.609	0.009	ABL1, CDK6,E2F1,E2F3,SRC
Reactome	Signal Transduction	experimental (strong)	30	16.8	0.009	ABL1, AKT2,BIRC5,BMI1,CAV1,CDH1,CREB1,E2F1,E2F3,EDNRA,FGF2,JUN,KIF2A,KIF5B,MMP10,MYD88,PIK3CA,RAP1A,SMAD4,SNAI1,SNAI2,SOCS3,SOCS6,SRC,STAT1,TCF4,TJP2,TNF,VEGFA,WIF1
Reactome	Transcriptional regulation by RUNX2	experimental (strong)	7	1.284	0.009	ABL1, AKT2,DLX5,RUNX2,SMAD4,SRC,STAT1
Gene Ontology - Biological Process	epithelial cell proliferation	predicted (intersection)	135	101.6	0.009	A4GNT, ACVR2A,AIMP1,AKT3,ALDH1A2,APOA1,AR,ATF2,ATOH8,ATP5F1A,ATP7A,BCL11B,BCL2L2,BMP2,BMP5,BMPER,BMPR1A,BMPR2,BTBD10,C5AR1,C5AR2,CASK,CAV2,CCN3,CD109,CDC73,CDH13,CDK6,CXCL12,CYP7B1,EGFR,EGR3,EHF,EPGN,EREG,ESR1,FERMT1,FGF10,FGF2,FGF9,FLT1,FMC1,FOXP2,FRS2,FSHB,GHSR,GLUL,HAS2,HGF,HIF1A,HMGB1,IFT122,IFT57,IFT74,IGF1,IGFBP5,INTU,ISL1,ITGA4,JCAD,JUN,KDF1,KLF9,KRIT1,LAMC1,LGR4,MAP2K1,MAPK1,MCC,MED1,MEF2…
Gene Ontology - Biological Process	gland development	predicted (intersection)	152	116.4	0.009	ABL1, ACO2,ADCYAP1,AK4,AKT2,ALDH1A2,ALDH1A3,APOA1,AR,ARHGAP5,ARID5B,ASXL1,ATM,ATP7A,ATP7B,BCL11B,BCL2,BCL2L11,BMP2,BMPR1A,BTBD7,CAD,CCDC40,CEBPG,CIT,CITED2,CLDN1,COBL,CPS1,CREB1,CSF1R,CSN2,CTC1,CUL3,CYP7B1,DKK3,E2F7,EDA,EGF,EGFR,ESR1,ETV5,FEM1B,FGF10,FKBP4,FOXB1,FOXE1,FRS2,FRZB,GATA6,GCM2,GDF7,GLI3,GPAT4,HFE,HGF,HIF1A,HMGCS1,HNF4A,HOXB3,HOXD3,HOXD9,ID4,IGF2R,IGFBP5,IGSF3,INSR,IRS2,ISL1,ITGA2,JAK2…
Gene Ontology - Biological Process	neuron projection morphogenesis	predicted (intersection)	188	147.8	0.009	ABITRAM, ABL1,ADAM10,ADCY1,ALS2,ANK3,APBB2,APP,ATL1,ATP7A,ATP8A2,B4GALT5,BCL11B,BCL2,BDNF,BMPR1B,BMPR2,CAPRIN1,CDH11,CDK5R1,CHL1,CHRNA3,COBL,CREB1,CRMP1,CSF1R,CTNNA2,CTNND2,CXCL12,DBNL,DICER1,DISC1,DNM1L,DNM3,DOCK10,DOCK7,DOK6,DPYSL2,DRAXIN,DTNBP1,DVL3,DYNLT1,EEF2K,EFNA5,EGFR,ENAH,EPHA5,EPHA7,ETV1,EXT1,FARP1,FBXO31,FBXO45,FEZ1,FGF13,FLRT2,FOXB1,FRS2,FSTL4,FYN,FZD3,FZD4,GBX2,GDF7,GDNF,GFRA1,GFRA2,…
Gene Ontology - Biological Process	organophosphate metabolic process	predicted (intersection)	311	259.1	0.009	ABHD5, ACOT13,ACOT2,ACSBG1,ACSF3,ACSL4,ACSL6,ACSM2A,ADCY1,ADCY5,ADCY9,ADCYAP1R1,ADK,ADPGK,ADSL,ADSS,AGK,AGPAT5,AJUBA,AK3,AK4,AK5,AK6,AK9,ALDH5A1,AMPD3,ANGPTL3,APOA1,ARF1,ATG14,ATIC,ATM,ATP5F1A,ATP5F1E,ATP5MC1,ATP5MC3,ATP5MG,ATP5PB,ATP5PF,CAD,CALM1,CASK,CBR4,CCR7,CD244,CDS2,CHKA,CHPT1,CMPK1,CMPK2,CPS1,CRLS1,CSF1R,CTPS2,DCK,DDHD1,DERA,DGKE,DGKH,DGKZ,DHDDS,DHTKD1,DLD,DLG2,DMAC2L,DPM1,DUT,ECD,EFR3A,E…
Gene Ontology - Biological Process	positive regulation of cell migration	predicted (intersection)	163	126.1	0.009	ABL1, ACKR3,ACVR1,ADAM10,AKIRIN1,AKT2,AKT3,ANGPT4,ANGPTL3,ANO6,APP,ARHGEF39,ARHGEF7,ATM,ATOH8,ATP5F1A,ATP7A,ATP8A1,BCL2,BMP2,BMPR2,C5AR1,CALR,CARMIL1,CBLL1,CCBE1,CCL1,CCN4,CCR1,CCR6,CCR7,CD274,CD99L2,CDH13,CEACAM6,CEMIP,CLASP2,CMKLR1,CREB3,CRK,CSF1R,CXCL12,CXCL14,CXCL8,DDR2,DOCK7,DOCK8,DRD1,EDN1,EGF,EGFR,ELP1,EPB41L4B,EPB41L5,F2R,FAM110C,FBXO31,FBXO5,FER,FERMT3,FGF10,FGF2,FGF9,FGFR1OP,FLT1,FOXP1,…
KEGG	Epstein-Barr virus infection	experimental (any)	10	3.69	0.01	AKT2, GSK3B,JUN,MAPK8,MAPK9,PIK3CA,PRKACB,RAN,SYK,TBK1
KEGG	MAPK signaling pathway	experimental (any)	12	4.899	0.01	AKT2, DUSP5,FGF2,JUN,MAP3K13,MAPK8,MAPK9,PRKACB,PRKCA,RAP1A,RASA2,TNF
KEGG	NOD-like receptor signaling pathway	experimental (any)	5	1.066	0.01	CXCL8, IL6,MAPK8,MAPK9,TNF
KEGG	Rheumatoid arthritis	experimental (any)	6	1.537	0.01	CXCL8, IL6,JUN,MMP1,TNF,VEGFA
Reactome	Signaling by BMP	experimental (any)	5	0.533	0.01	ACVR2B, BMPR1A,SMAD4,SMAD9,SMURF2
WikiPathways	Development and heterogeneity of the ILC family	experimental (any)	4	0.635	0.01	BCL11B, IL6,IL7,TNF
WikiPathways	Pathogenic Escherichia coli infection	experimental (any)	5	1.025	0.01	ABL1, CDH1,NCL,PRKCA,ROCK2
Gene Ontology - Biological Process	ERK1 and ERK2 cascade	experimental (any)	13	4.961	0.01	ABL1, ALOX15,FBXW7,FGF2,HTR2A,JUN,PRKCA,RAP1A,RAPGEF1,SMAD4,SRC,SYK,TNF
Gene Ontology - Biological Process	adherens junction assembly	experimental (any)	7	1.701	0.01	ABL1, DLC1,GREM1,PIP5K1A,ROCK2,SRC,VEGFA
Gene Ontology - Biological Process	apoptotic signaling pathway	experimental (any)	22	10.84	0.01	ABL1, CAV1,CUL3,E2F1,FBXW7,GSK3B,IL7,JUN,MAPK8,MAPK9,PARK7,PDCD10,PLAGL2,PRKCA,RNF41,SNAI1,SNAI2,SOD2,SRC,TNF,TP63,TPD52L1
Gene Ontology - Biological Process	cellular chemical homeostasis	experimental (any)	23	11.58	0.01	ABL1, CALR,CAND1,CAV1,CCR5,DGAT2,EDNRA,EGLN1,FBXL5,FGF2,FOXK1,FOXK2,HTR2A,KCNJ2,KIF5B,NCOA4,PIK3CA,PIM3,PRNP,RAP1A,SCO1,SLC12A5,SMAD4
Gene Ontology - Biological Process	chemotaxis	experimental (any)	20	9.47	0.01	BCL11B, CALR,CCR5,CREB1,CXCL8,DLX5,ENAH,EXT1,FGF2,GREM1,IL6,NKX2-1,PAX6,PIK3CA,PIP5K1A,PRKCA,SMAD4,SRC,SYK,VEGFA
Gene Ontology - Biological Process	mesenchymal cell proliferation	experimental (any)	5	0.84	0.01	BMPR1A, SIX1,STAT1,VEGFA,ZEB1
Gene Ontology - Biological Process	positive regulation of cellular component biogenesis	experimental (any)	19	8.814	0.01	ABL1, ALOX15,ATM,CAND1,CAV1,CREB1,DHX33,GSK3B,JMY,MAPK9,MMP1,PRKCA,ROCK2,SH3GLB1,SLAIN2,SRC,SUMO1,TNF,VEGFA
Gene Ontology - Biological Process	positive regulation of hydrolase activity	experimental (any)	24	12.36	0.01	AKT2, ASAP1,CAV1,DLC1,DNAJB6,EDNRA,FGF2,GSK3B,HTR2A,JUN,MAPK8,NUP50,PIP5K1A,RAP1A,RAPGEF1,RASA2,RASAL2,RGS17,ROCK2,SRGAP1,SUMO1,TNF,TOR1AIP2,VEGFA
Gene Ontology - Biological Process	positive regulation of protein localization to membrane	experimental (any)	8	2.152	0.01	AKT2, E2F1,KIF5B,MAPK8,PRNP,STOM,TNF,TP63
Gene Ontology - Biological Process	protein ubiquitination	experimental (any)	27	14.57	0.01	ABL1, BMI1,CAND1,CAV1,CBLL1,CUL3,FBXL3,FBXL5,FBXW7,HECTD1,KLHL15,MAPK9,MARCH3,PARK7,PCGF6,RLIM,RMND5A,RNF141,RNF41,SMURF2,SOCS3,SOCS6,TRIM4,TRIM71,TRIML2,UBXN2A,UFL1
Gene Ontology - Biological Process	protein-containing complex disassembly	experimental (any)	14	5.596	0.01	ARID1A, ARID2,CAV1,CCSAP,DYRK3,FYCO1,FZD2,GSK3B,IGF1R,KIF2A,KIF5B,MTPN,TNF,UVRAG
Gene Ontology - Biological Process	regulation of endothelial cell differentiation	experimental (any)	4	0.512	0.01	BTG1, ROCK2,TNF,ZEB1
Gene Ontology - Biological Process	regulation of lipid metabolic process	experimental (any)	16	6.846	0.01	AKT2, BCL11B,CAV1,CREB1,DGAT2,FBXW7,FGF2,HTR2A,NFYA,RAN,SNAI1,SNAI2,SOCS3,SOCS6,SRC,TNF
Gene Ontology - Biological Process	response to organonitrogen compound	experimental (any)	30	16.77	0.01	ABL1, AKT2,BCL2L2,CAV1,CDH1,CPEB4,CREB1,GABRB1,GSK3B,HTR2A,IGF1R,IGFBP5,IL6,MYD88,PIK3CA,PRKACB,PRNP,RAP1A,RAPGEF1,RGS17,ROCK2,SH3BP4,SIX1,SRC,STAT1,SYK,TNF,TYMS,UFL1,ZEB1
Gene Ontology - Biological Process	response to steroid hormone	experimental (any)	16	6.826	0.01	ARID1A, CALR,CAV1,CLOCK,GABRB1,IL6,NCOA4,NR2C2,NR2F2,PARK7,RAN,SRC,TNF,TP63,TYMS,UFL1
Gene Ontology - Biological Process	viral RNA genome replication	experimental (any)	4	0.512	0.01	CXCL8, ROCK2,TASOR,TOP2A
Gene Ontology - Cellular Component	cellular_component	experimental (any)	293	277.2	0.01	ABCE1, ABL1,ACVR2B,AKT2,ALOX15,ANKRD13B,ANP32A,ARHGEF28,ARID1A,ARID2,ARID3B,ARPP19,ASAP1,ASNA1,ASPA,ATM,BANF1,BCL11B,BCL2L2,BCL7A,BIRC5,BMI1,BMPR1A,BOLA3,BTG1,C15orf48,CADM2,CALR,CAND1,CASK,CAV1,CBLL1,CCR5,CCSAP,CDC42SE2,CDH1,CDH7,CDK6,CDKL2,CELF2,CERKL,CIAO1,CIT,CLOCK,CLPTM1L,CNNM3,CNNM4,COX20,CPEB4,CREB1,CUL3,CXCL8,CXXC4,CYP20A1,DAZAP2,DDX3Y,DGAT2,DHX33,DLC1,DLX5,DNAAF2,DNAJB6,DNTTIP2,DUSP5,DYN…
Gene Ontology - Molecular Function	RNA polymerase II distal enhancer sequence-specific DNA binding	experimental (any)	6	1.25	0.01	ARID3B, CLOCK,CREB1,JUN,NKX2-1,THRAP3
Gene Ontology - Molecular Function	RNA polymerase II-specific DNA-binding transcription factor binding	experimental (any)	13	4.981	0.01	ARID1A, CALR,CREB1,GATA6,GSK3B,JUN,NCOA4,PARK7,RAN,SRC,STAT1,SUMO1,THRAP3
Gene Ontology - Molecular Function	growth factor receptor binding	experimental (any)	8	2.152	0.01	FGF2, GREM1,IL6,IL7,RNF41,SNX4,SRC,VEGFA
Gene Ontology - Molecular Function	purine ribonucleotide binding	experimental (any)	49	31.89	0.01	ABL1, ACVR2B,AKT2,ASNA1,ATM,BMPR1A,CASK,CDK6,CDKL2,CIT,DDX3Y,DHX33,DYRK3,FRK,GNAS,GSK3B,HELZ,IGF1R,IPMK,KIF13A,KIF1C,KIF2A,KIF5B,MAP3K13,MAPK8,MAPK9,MCM9,NARS,NEK3,PI4K2B,PIK3CA,PIM3,PIP5K1A,PRKACB,PRKCA,RAB22A,RAN,RAP1A,RAP2B,ROCK2,RUNX2,SH3BP4,SMCHD1,SRC,SYK,TBK1,THRAP3,TOP2A,TRNT1
Reactome	Cell Cycle	experimental (strong)	11	3.372	0.01	ABL1, AKT2,ATM,BANF1,BIRC5,CDK6,E2F1,E2F3,KIF2A,SRC,TYMS
Reactome	Cell Cycle, Mitotic	experimental (strong)	10	2.893	0.01	ABL1, AKT2,BANF1,BIRC5,CDK6,E2F1,E2F3,KIF2A,SRC,TYMS
Reactome	Cytokine Signaling in Immune system	experimental (strong)	18	7.919	0.01	ABCE1, AKT2,BIRC5,CREB1,FGF2,IFIT1,IL24,JUN,LIFR,MYD88,PIK3CA,RAP1A,SOCS3,SRC,STAT1,TBK1,TNF,VEGFA
Reactome	Mitotic G1-G1/S phases	experimental (strong)	7	1.392	0.01	ABL1, AKT2,CDK6,E2F1,E2F3,SRC,TYMS
Reactome	PIP3 activates AKT signaling	experimental (strong)	10	2.893	0.01	AKT2, BMI1,CREB1,FGF2,JUN,MYD88,PIK3CA,SNAI1,SNAI2,SRC
Gene Ontology - Biological Process	neurogenesis	predicted (intersection)	462	399.6	0.01	ABITRAM, ABL1,ABL2,ACSL4,ADAM10,ADAM22,ADCY1,ADCYAP1,ADGRG6,ADGRL3,ADNP2,AGTPBP1,AHI1,AKT2,ALDH1A2,ALS2,ANK3,APBB2,APOA1,APP,ARF1,ARFGEF1,ARHGEF10,ARNTL,ASAP1,ASPA,ATL1,ATP7A,ATP8A2,B4GALT5,BACE2,BAG5,BCHE,BCL11B,BCL2,BDNF,BLOC1S5,BMERB1,BMP2,BMP5,BMPR1A,BMPR1B,BMPR2,BNIP3,C21orf91,C3,C5AR1,CALR,CAMSAP2,CAPRIN1,CASP3,CCDC88A,CDH11,CDH23,CDHR1,CDK5R1,CDK5RAP2,CDK6,CDON,CEP120,CERS2,CHD7,CHL1,CHRNA…
Gene Ontology - Biological Process	positive regulation of gene expression	predicted (intersection)	556	487.6	0.01	ABL1, ABLIM3,ACTR3,ACVR1,ACVR2A,ADAM2,ADCYAP1,ADTRP,AFAP1L2,AFDN,AGO1,AGO3,AGTR2,AHI1,AHR,ALDH1A2,ANGEL2,ANK3,ANKRD49,APP,AR,ARID1A,ARNT2,ARNTL,ARNTL2,ASXL1,ASXL2,ATF2,ATF6,ATF7IP,ATM,ATMIN,ATOH8,ATP1B4,ATRX,BAG2,BAMBI,BCDIN3D,BCL10,BCL11B,BCLAF1,BMP10,BMP2,BMP5,BMPR1A,BMPR1B,BMPR2,BPTF,BRCA1,BRPF1,CALR,CAMK4,CAMKK2,CAND1,CARF,CASK,CAVIN4,CBFB,CCBE1,CCN2,CCNB1,CCNC,CCNT2,CCPG1,CD28,CD36,CD46,CDC7…
Gene Ontology - Biological Process	regulation of cellular component movement	predicted (intersection)	301	250.3	0.01	ABHD2, ABL1,ABL2,ACKR3,ACVR1,ACVR1C,ADAM10,ADGRG3,ADTRP,AFDN,AGTR2,AJUBA,AKIRIN1,AKT2,AKT3,AMOT,ANGPT2,ANGPT4,ANGPTL3,ANO6,AP1AR,APP,APPL1,ARHGAP18,ARHGEF39,ARHGEF7,ARID2,ARPIN,ATM,ATOH8,ATP1A2,ATP5F1A,ATP7A,ATP8A1,BCL2,BMERB1,BMP10,BMP2,BMP5,BMPER,BMPR1A,BMPR2,BTC,C5AR1,C5AR2,CALR,CARMIL1,CBLL1,CCBE1,CCDC40,CCL1,CCN3,CCN4,CCR1,CCR6,CCR7,CD200R1,CD274,CD99L2,CDH13,CDK6,CEACAM6,CEMIP,CERS2,CFAP20,…
Gene Ontology - Molecular Function	protein serine/threonine kinase activity	predicted (intersection)	251	205.6	0.01	AAK1, ABL1,ACVR1,ACVR1C,ACVR2A,ACVR2B,AIDA,AJUBA,AKAP13,AKT2,AKT3,ALPK3,ALS2,ATM,AVPI1,BCCIP,BMP2,BMPR1A,BMPR1B,BMPR2,BUB1,C5AR1,CAB39,CALM1,CALM3,CAMK4,CAMKK2,CASK,CASP3,CCNB1,CCNC,CCND2,CCNL2,CCNT2,CCNY,CDC42BPA,CDK12,CDK13,CDK14,CDK15,CDK17,CDK5R1,CDK6,CEMIP,CHORDC1,CHUK,CIT,CRK,CSF1R,CSNK1A1,CSNK1G1,DAZAP2,DBNL,DCLK2,DCLK3,DIRAS3,DKK1,DTNBP1,DUSP18,DUSP4,DUSP5,DUSP7,DVL3,DYRK1A,DYRK2,DYRK3,ED…
WikiPathways	Leptin signaling pathway	predicted (union)	50	34.54	0.01	ACACB, CCND1,CFL2,CHUK,CREB1,EIF4E,EIF4EBP1,ELK1,ESR1,FOXO1,FYN,GSK3B,IL1RN,IRS1,JAK1,JAK2,KHDRBS1,KPNA4,LEP,LEPR,MAP2K1,MAPK1,MAPK14,MAPK8,NCOA1,NOS3,PDE3B,PIK3R1,PIK3R2,PLCG1,PRKAA1,PRKAA2,PTEN,PTK2,PTPN1,PTPN11,RAC1,REL,ROCK1,ROCK2,RPS6,RPS6KB1,SHC1,SOCS2,SOCS3,SP1,SRC,STAT1,STAT3,STAT5B
WikiPathways	Mesodermal Commitment Pathway	predicted (union)	92	70.12	0.01	ACVR1, ACVR2A,ACVR2B,AEBP2,AHDC1,ARID5B,ARL4A,ASCC3,ATP8B2,BCORL1,BHLHE40,BMPR1A,BMPR2,C9orf72,CCDC6,CCDC88A,CCND1,CRTC1,CTBP2,DKK1,DNMT3B,ELK4,ELP4,EOMES,EPB41L5,EXT1,EXT2,FOXA1,FOXA2,FOXC1,FZD4,FZD5,FZD8,GATA3,GATA6,HMGA2,HNF4A,HPRT1,HTT,INHBA,JAK2,JARID2,KDM6A,KLF5,LATS1,LEF1,MACF1,MBTD1,MEIS1,MTF2,NANOG,NCAPG2,NLK,PAX6,PBX1,PBX3,PHF6,PIAS1,PITX2,PLCH1,PPP2CA,PRKACA,PRKAR1A,RARB,SESN1,SLC2A12,…
Gene Ontology - Biological Process	positive regulation of transcription, DNA-templated	predicted (union)	708	640.4	0.01	ABL1, ABLIM3,ACTR2,ACTR3,ACVR1,ACVR1B,ACVR2A,ACVRL1,ADCYAP1,AFAP1L2,AGO1,AGO2,AGTR2,AHI1,AHR,AKIRIN2,ALX1,ALX4,ANKRD49,APP,AR,ARID1A,ARID3A,ARID3B,ARID4B,ARNT,ARNT2,ARNTL,ARNTL2,ARRB1,ASXL1,ASXL2,ATAD2,ATF2,ATF5,ATF6,ATF7IP,ATM,ATMIN,ATOH8,ATP1B4,ATRX,AUTS2,BACH1,BAMBI,BCL10,BCL11B,BCLAF1,BMP10,BMP2,BMP5,BMP6,BMPR1A,BMPR1B,BMPR2,BPTF,BRCA1,BRD4,BRD7,BRPF1,BTRC,CAMK4,CAMKK2,CAND1,CAND2,CARF,CASK,C…
KEGG	Apoptosis	experimental (any)	6	1.558	0.011	AKT2, ATM,MYD88,PIK3CA,PRKACB,TNF
KEGG	Progesterone-mediated oocyte maturation	experimental (any)	6	1.558	0.011	AKT2, IGF1R,MAPK8,MAPK9,PIK3CA,PRKACB
WikiPathways	Angiopoietin Like Protein 8 Regulatory Pathway	experimental (any)	8	2.542	0.011	AKT2, G6PC,GSK3B,MAP3K13,MAPK8,MAPK9,PIK3CA,RAPGEF1
WikiPathways	Cells and Molecules involved in local acute inflammatory response	experimental (any)	3	0.328	0.011	CXCL8, IL6,TNF
Gene Ontology - Biological Process	artery development	experimental (any)	7	1.722	0.011	ACVR2B, ARID2,BMPR1A,HECTD1,HOXA1,SIX1,VEGFA
Gene Ontology - Biological Process	axon guidance	experimental (any)	11	3.813	0.011	BCL11B, DLX5,ENAH,EXT1,NKX2-1,PAX6,PIK3CA,PRKCA,SMAD4,SRC,VEGFA
Gene Ontology - Biological Process	embryonic cranial skeleton morphogenesis	experimental (any)	5	0.861	0.011	GNAS, HOXA1,RUNX2,SIX1,SMAD2
Gene Ontology - Biological Process	heart morphogenesis	experimental (any)	12	4.448	0.011	ARID2, BMPR1A,DLC1,EGLN1,FZD2,GATA6,JUN,SIX1,SMAD4,SNAI1,SNAI2,VEGFA
Gene Ontology - Biological Process	hormone-mediated signaling pathway	experimental (any)	11	3.854	0.011	ARID1A, CALR,CLOCK,NCOA4,NR2C2,NR2F2,PARK7,RAN,SRC,TP63,UFL1
Gene Ontology - Biological Process	negative regulation of intracellular signal transduction	experimental (any)	19	8.958	0.011	ABL1, ATM,CAV1,CUL3,DLC1,DYRK3,GSK3B,IGF1R,PARK7,PRNP,RAPGEF1,RASA2,SH3BP4,SMAD4,SNAI1,SNAI2,SOD2,SRC,STAT1
Gene Ontology - Biological Process	neuron projection guidance	experimental (any)	11	3.813	0.011	BCL11B, DLX5,ENAH,EXT1,NKX2-1,PAX6,PIK3CA,PRKCA,SMAD4,SRC,VEGFA
Gene Ontology - Biological Process	phospholipid metabolic process	experimental (any)	16	6.887	0.011	ALOX15, ATM,FGF2,GATA6,HTR2A,LCLAT1,NKX2-1,PI4K2B,PIK3CA,PIP5K1A,PLD2,SERINC1,SLC44A1,SOCS3,SOCS6,SRC
Gene Ontology - Biological Process	positive regulation of apoptotic signaling pathway	experimental (any)	10	3.239	0.011	CAV1, E2F1,FBXW7,GSK3B,MAPK8,MAPK9,PARK7,PLAGL2,TP63,TPD52L1
Gene Ontology - Biological Process	positive regulation of cardiac muscle tissue development	experimental (any)	5	0.881	0.011	BMPR1A, CREB1,FGF2,GATA6,GREM1
Gene Ontology - Biological Process	positive regulation of neuron death	experimental (any)	7	1.742	0.011	ABL1, ATM,FBXW7,GSK3B,JUN,PRNP,TNF
Gene Ontology - Biological Process	protein localization to organelle	experimental (any)	28	15.44	0.011	ASNA1, ATM,CALR,CDH1,DNAJB6,E2F1,FBXW7,GDAP1,GSK3B,HTR2A,MAPK8,MCM9,NCOA4,PARK7,PAX6,RAN,RAP1A,ROCK2,SEC63,SH3BP4,SH3GLB1,SIX1,SRC,SUMO1,SYK,TASOR,TOR1AIP2,TP63
Gene Ontology - Biological Process	regulation of bone remodeling	experimental (any)	5	0.881	0.011	GREM1, IL6,PRKCA,SRC,SYK
Gene Ontology - Biological Process	regulation of neuron apoptotic process	experimental (any)	11	3.854	0.011	ATM, CPEB4,EN2,FBXW7,JUN,PARK7,PIK3CA,PRNP,SIX1,SOD2,TNF
Gene Ontology - Biological Process	regulation of peptidyl-serine phosphorylation	experimental (any)	8	2.193	0.011	CAV1, IL6,PARK7,PDCD10,PIK3CA,TBK1,TNF,VEGFA
Gene Ontology - Biological Process	regulation of viral genome replication	experimental (any)	7	1.722	0.011	BANF1, CXCL8,IFIT1,STOM,TASOR,TNF,TOP2A
Gene Ontology - Biological Process	response to wounding	experimental (any)	22	10.97	0.011	ALOX15, CASK,CAV1,FGF2,GATA6,GNAS,IL24,IL6,JUN,MAFK,MTPN,PAX6,PDCD10,PEAR1,PIK3CA,PRKACB,PRKCA,RAP2B,REG3A,SMAD2,SRC,SYK
Gene Ontology - Biological Process	stem cell differentiation	experimental (any)	12	4.407	0.011	ABL1, BMPR1A,CDK6,EDNRA,GATA6,GREM1,MSI2,RUNX2,SMAD4,SNAI2,TP63,ZEB2
Gene Ontology - Biological Process	trophoblast giant cell differentiation	experimental (any)	3	0.246	0.011	NR2F2, SNAI1,SOCS3
Gene Ontology - Biological Process	viral genome replication	experimental (any)	8	2.193	0.011	BANF1, CXCL8,IFIT1,ROCK2,STOM,TASOR,TNF,TOP2A
Gene Ontology - Molecular Function	E-box binding	experimental (any)	5	0.881	0.011	CLOCK, SNAI1,SNAI2,TCF4,ZEB1
Gene Ontology - Molecular Function	drug binding	experimental (any)	45	28.78	0.011	ABL1, ACVR2B,AKT2,ASNA1,ATM,BMPR1A,CASK,CDK6,CDKL2,CIT,DDX3Y,DHX33,DYRK3,FRK,GSK3B,HELZ,HTR2A,IGF1R,IPMK,KIF13A,KIF1C,KIF2A,KIF5B,MAP3K13,MAPK8,MAPK9,MCM9,NARS,NEK3,PI4K2B,PIK3CA,PIM3,PIP5K1A,PRKACB,PRKCA,ROCK2,RUNX2,SMCHD1,SRC,SYK,TBK1,THRAP3,TOP2A,TRNT1,TYMS
Gene Ontology - Molecular Function	hormone receptor binding	experimental (any)	10	3.259	0.011	ARID1A, CALR,NCOA4,NPPC,PARK7,RAN,SRC,STAT1,SUMO1,THRAP3
Gene Ontology - Molecular Function	nucleoside-triphosphatase activity	experimental (any)	33	19.27	0.011	ABCE1, AKT2,ASAP1,DDX3Y,DLC1,DNAJB6,DYNLT1,GSK3B,HELZ,IFIT1,IPO7,JUN,KIF13A,KIF1C,KIF2A,KIF5B,MCM9,NUP50,PIP5K1A,RAB22A,RAN,RAP1A,RAP2B,RAPGEF1,RASA2,RASAL2,RGS17,SH3BP4,SMCHD1,SRGAP1,SUMO1,TOP2A,TOR1AIP2
Gene Ontology - Molecular Function	purine nucleotide binding	experimental (any)	49	32.04	0.011	ABL1, ACVR2B,AKT2,ASNA1,ATM,BMPR1A,CASK,CDK6,CDKL2,CIT,DDX3Y,DHX33,DYRK3,FRK,GNAS,GSK3B,HELZ,IGF1R,IPMK,KIF13A,KIF1C,KIF2A,KIF5B,MAP3K13,MAPK8,MAPK9,MCM9,NARS,NEK3,PI4K2B,PIK3CA,PIM3,PIP5K1A,PRKACB,PRKCA,RAB22A,RAN,RAP1A,RAP2B,ROCK2,RUNX2,SH3BP4,SMCHD1,SRC,SYK,TBK1,THRAP3,TOP2A,TRNT1
KEGG	Osteoclast differentiation	experimental (strong)	7	1.74	0.011	AKT2, CREB1,JUN,PIK3CA,SOCS3,STAT1,TNF
Reactome	Signaling by Interleukins	experimental (strong)	16	6.679	0.011	AKT2, BIRC5,CREB1,FGF2,IL24,JUN,LIFR,MYD88,PIK3CA,RAP1A,SOCS3,SRC,STAT1,TBK1,TNF,VEGFA
WikiPathways	Senescence and Autophagy in Cancer	experimental (strong)	7	1.566	0.011	BMI1, E2F1,IL24,JUN,SMAD4,SRC,UVRAG
WikiPathways	Toll-like Receptor Signaling Pathway	experimental (strong)	7	1.545	0.011	AKT2, JUN,MYD88,PIK3CA,STAT1,TBK1,TNF
WikiPathways	Endoderm Differentiation	predicted (intersection)	58	37.79	0.011	AEBP2, AHDC1,APP,BMPR1A,BPTF,BTAF1,CAND1,CDC73,CRTC1,CTBP2,DKK1,DNMT3B,DUSP2,DUSP4,DUSP5,ELAVL1,ELK4,EOMES,EPB41L5,EXT1,FOXA2,FOXN3,GATA6,HHEX,HOXA1,JARID2,LAMC1,LEF1,MTF2,NAA15,NCAPG2,NLK,PABPC1,PAX3,PBX1,PBX3,PHF6,SFRP1,SMAD2,SMAD3,SOX21,SOX7,SP4,STAT1,TAF5,TCF4,TET1,TNRC6C,TOX3,TRERF1,TRIM5,TRIM71,UBR5,VAV3,WDHD1,WNT8A,ZNF281,ZNF462
WikiPathways	Estrogen signaling pathway	predicted (intersection)	14	5.744	0.011	BCL2, CHUK,CREB1,ELK1,ESR1,GNAS,GNB1,JUN,MAP2K1,MAPK1,MAPK14,MAPK9,PIK3CA,SP1
Gene Ontology - Biological Process	cell-cell adhesion via plasma-membrane adhesion molecules	predicted (intersection)	90	63.78	0.011	ACVR1, ADGRL1,ADGRL3,AJUBA,APOA1,ATP2C1,BMP2,CADM1,CD164,CD84,CDH13,CDH17,CDH23,CDHR1,CEACAM5,CEACAM6,CEACAM8,CLDN1,CLDN12,CLDN16,CLDN8,CLSTN2,CLSTN3,DSC1,DSC3,DSG3,DSG4,EFNA5,FAT1,FXYD5,GPC4,ICAM1,IGSF11,IL1RAP,IL1RAPL1,KIFAP3,MAPK14,MMP24,MYADM,NECTIN3,NLGN1,NRXN1,PCDH10,PCDH11X,PCDH12,PCDH15,PCDH17,PCDH18,PCDH19,PCDH7,PCDH9,PCDHA9,PCDHAC1,PCDHB10,PCDHB11,PCDHB15,PCDHB7,PCDHGA1,PCDHGA10,PCDHGA1…
Gene Ontology - Biological Process	negative regulation of RNA biosynthetic process	predicted (intersection)	355	300.8	0.011	ACTRT1, ACVR2B,AEBP2,AHR,AJUBA,AR,ARID1A,ARID5B,ARNTL,ATF2,ATF7IP,ATN1,ATOH8,ATRX,ATXN1,BACH2,BAG3,BCL7A,BCLAF1,BCOR,BHLHE41,BIRC5,BMI1,BMP2,BPTF,BRCA1,BTAF1,CALR,CBFB,CBX1,CBX3,CBX5,CD36,CDC73,CDK5R1,CDK6,CDYL2,CENPF,CHCHD3,CITED2,CNOT1,CNOT2,CNOT7,CREB1,CREM,CRY1,CTBP2,CTNNBIP1,CUL3,DAP,DICER1,DKK1,DKK3,DNMT3A,DNMT3B,DPF2,E2F7,EDN1,EGR1,EID2,ELK4,EOMES,EREG,ESR1,ETV3,ETV6,ETV7,FASLG,FGF9,FNIP1,…
Gene Ontology - Cellular Component	endosome	predicted (intersection)	273	226.7	0.011	ABCA5, ABHD17C,ACKR3,ADCYAP1R1,AKT2,ALS2,AMOTL2,ANGPTL3,ANKFY1,ANKRD13A,ANKRD13B,ANTXR2,ANXA6,AOC3,AP1AR,AP1G1,AP4S1,AP5M1,APH1B,APOA1,APP,APPL1,AQP2,ARF1,ARHGAP32,ARPC5,ARRDC3,ASTN2,ATP11A,ATP11B,ATP1A2,ATP6V0D1,ATP7A,ATP7B,ATP8A2,AVL9,AVPR1A,BACE1,BET1L,CALCRL,CARMIL1,CCDC93,CCR5,CCZ1,CCZ1B,CD164,CD1C,CD1D,CD274,CHMP2B,CHMP3,CHMP5,CLCN3,CLCN5,CLCN6,CLEC18A,CLTC,CLVS2,CORO1C,CTSS,CUBN,CYB561A3,C…
Reactome	Membrane Trafficking	predicted (union)	329	282.5	0.011	AAK1, ACBD3,ACTR10,ACTR2,ACTR3,AGFG1,AKT2,AKT3,ALPP,ALS2,ANK1,ANK3,ANKRD28,AP1G1,AP1S1,AP1S2,AP1S3,AP3B1,AP4E1,AP4S1,APOB,APP,ARF1,ARF3,ARF6,ARFGAP1,ARFGAP3,ARL1,ARPC1A,ARPC2,ARPC5,ARRB1,ASPSCR1,BET1,BET1L,BICD1,BICD2,BLOC1S3,BLOC1S4,BLOC1S6,BTC,CALM1,CAPZA1,CAPZA2,CAPZB,CBL,CCZ1,CCZ1B,CD3D,CD3G,CD55,CENPE,CHM,CHML,CHMP2B,CHMP3,CHMP5,CHRM2,CLINT1,CLTC,CLVS2,COG1,COG5,COG6,COL7A1,COPA,COPS2,COPS3,…
Gene Ontology - Biological Process	protein transport	predicted (union)	860	786.3	0.011	AAGAB, ABAT,ABCA1,ABCB9,ABCG1,ABL1,ABLIM3,ABRA,ACHE,ACOT2,ACOT4,ACOX1,ACSL3,ACVR1C,ACVR2B,ADAM9,ADCY5,ADCYAP1,ADORA1,ADRA2A,ADTRP,AFTPH,AGAP1,AGFG1,AGK,AGPS,AGTR2,AGXT,AHCTF1,AHCYL1,AKAP12,AKAP5,AKAP6,AKT2,AKTIP,AMACR,ANGPT1,ANK3,ANKRD50,ANXA4,AP1AR,AP1G1,AP1S1,AP1S2,AP1S3,AP3B1,AP3B2,AP3M1,AP3S2,AP4E1,AP4S1,AP5B1,AP5M1,APBA1,APOA1,APOB,APPBP2,APPL1,APPL2,ARF1,ARF6,ARFGAP1,ARFGAP3,ARFGEF1,ARFGEF2…
Gene Ontology - Cellular Component	axon cytoplasm	predicted (union)	38	25.26	0.011	AP3B1, AP3B2,AP3M1,AP3S2,BLOC1S3,BLOC1S4,BLOC1S5,BLOC1S6,DLG2,DST,DTNBP1,FEZ1,FMR1,HIF1A,KIF1A,KIF1B,KIF1C,KIF3A,KIF3B,KIF4A,KIF5A,KIF5B,KIF5C,MAP2,MAPT,MGARP,NDEL1,PAFAH1B1,RAB21,RAB27B,RANGAP1,SNAPIN,SPG7,TERF2,TMEM108,TRAK1,TRAK2,ZC3H14
Gene Ontology - Cellular Component	synaptic membrane	predicted (union)	221	186.6	0.011	ABHD17A, ABHD17B,ABHD17C,ABHD6,ABI1,ACTN2,ADAM10,ADAM22,ADAM23,ADCY1,ADGRL1,ADORA1,ADRA1A,ADRB1,ANK1,ANK3,ANKS1B,APBA1,ARF1,ARHGAP32,ARRB1,ATAD1,ATP2B1,ATP2B4,BAALC,BAIAP2,CACNG2,CACNG4,CACNG7,CAMK2A,CASK,CBLN1,CDH10,CDH8,CDK5,CHRM2,CHRM3,CHRNA3,CHRNA4,CHRNA5,CHRNA9,CHRNE,CLSTN2,CLSTN3,CNKSR2,CNR1,CNTN1,CNTN2,CNTN5,CNTN6,CPEB4,CPLX3,CRKL,CTNNA2,CTNNB1,DCC,DDN,DENND1A,DGKI,DISC1,DLG5,DLGAP1,DLGAP3…
Gene Ontology - Cellular Component	transferase complex	predicted (union)	301	260.9	0.011	ABAT, ACTL6A,ACVR1,ACVR1B,ACVR1C,AEBP2,ANAPC1,ANAPC10,ANAPC7,ARIH1,ARMC8,ASB1,ASB4,ATG13,ATG14,ATG3,BABAM2,BARD1,BCCIP,BCOR,BMI1,BRAP,BRCA1,BRCC3,BRPF1,BRPF3,BTRC,CAB39,CAND1,CBLL1,CBX4,CBX5,CBX8,CCNB1,CCND1,CCND2,CCNF,CCNH,CCNT1,CCNT2,CCNY,CDC23,CDC27,CDC73,CDK1,CDK12,CDK13,CDK14,CDK2,CDK5,CDK5R1,CDK5R2,CDK6,CDKN1A,CDKN1B,CHM,CHML,CHRAC1,CHUK,CLNS1A,CRBN,CUL1,CUL3,CUL5,DCAF10,DCAF11,DCAF13,DCAF1…
KEGG	Inflammatory bowel disease (IBD)	experimental (any)	5	1.127	0.012	IL6, JUN,SMAD2,STAT1,TNF
KEGG	RIG-I-like receptor signaling pathway	experimental (any)	5	1.127	0.012	CXCL8, MAPK8,MAPK9,TBK1,TNF
KEGG	VEGF signaling pathway	experimental (any)	5	1.148	0.012	AKT2, PIK3CA,PRKCA,SRC,VEGFA
KEGG	mTOR signaling pathway	experimental (any)	5	1.148	0.012	AKT2, PIK3CA,PRKCA,TNF,VEGFA
WikiPathways	Serotonin Receptor 4/6/7 and NR3C Signaling	experimental (any)	3	0.348	0.012	CREB1, GNAS,RAP1A
Gene Ontology - Biological Process	SMAD protein signal transduction	experimental (any)	5	0.902	0.012	BMPR1A, JUN,SMAD2,SMAD4,SMAD9
Gene Ontology - Biological Process	cell differentiation involved in embryonic placenta development	experimental (any)	4	0.533	0.012	DNAJB6, NR2F2,SNAI1,SOCS3
Gene Ontology - Biological Process	cell-matrix adhesion	experimental (any)	11	3.915	0.012	ABL1, CASK,CDK6,DLC1,GREM1,GSK3B,HOXD3,PIP5K1A,ROCK2,SRC,VEGFA
Gene Ontology - Biological Process	negative regulation of phosphorylation	experimental (any)	17	7.646	0.012	ABL1, CAV1,FGFR1OP,GREM1,HEXIM1,IGF1R,IPO7,JUN,MIDN,NR2F2,PARK7,PAX6,PRNP,RAPGEF1,SMAD4,SOCS3,ZBED3
Gene Ontology - Biological Process	organophosphate metabolic process	experimental (any)	30	16.99	0.012	ALOX15, ATM,CASK,DGAT2,FGF2,FOXK1,FOXK2,GATA6,HTR2A,IPMK,LCLAT1,LDHA,MIDN,NKX2-1,NPPC,NUP50,PARK7,PDE7A,PI4K2B,PIK3CA,PIP5K1A,PLD2,RAN,SERINC1,SLC44A1,SOCS3,SOCS6,SRC,TJP2,TYMS
Gene Ontology - Biological Process	regulation of immune system process	experimental (any)	40	24.84	0.012	ABCE1, ABL1,ALOX15,ATM,CALR,CAV1,CDK6,CREB1,CXCL8,FBXW7,GNAS,GREM1,HEXIM1,IFIT1,IL6,IL7,JUN,MAPK8,MAPK9,MYD88,PARK7,PIK3CA,PLD2,PRKACB,PRKCA,PRNP,RAP1A,RAPGEF1,RNF41,SNX4,SOCS3,SOCS6,SRC,STAT1,SUMO1,SYK,TBK1,TNF,VEGFA,ZEB1
Gene Ontology - Cellular Component	intracellular organelle	experimental (any)	230	204.1	0.012	ABCE1, ABL1,AKT2,ALOX15,ANKRD13B,ANP32A,ARID1A,ARID2,ARID3B,ARPP19,ASNA1,ASPA,ATM,BANF1,BCL11B,BIRC5,BMI1,BMPR1A,BOLA3,BTG1,C15orf48,CALR,CAND1,CASK,CAV1,CBLL1,CCR5,CCSAP,CDC42SE2,CDH1,CDK6,CDKL2,CELF2,CERKL,CIAO1,CIT,CLOCK,COX20,CPEB4,CREB1,CUL3,CXXC4,DAZAP2,DDX3Y,DGAT2,DHX33,DLC1,DLX5,DNAJB6,DNTTIP2,DUSP5,DYNLT1,DYRK3,E2F1,E2F3,EGLN1,EN2,ENAH,EXT1,FBXL3,FBXW7,FGF2,FGFR1OP,FOXK1,FOXK2,FOXN3,FRK,…
Gene Ontology - Molecular Function	Ras GTPase binding	experimental (any)	14	5.76	0.012	ARHGEF28, BIRC5,CAV1,CDC42SE2,EXOC2,FMNL2,IPO7,RAP1A,RAPGEF1,RGL2,RNF41,ROCK2,SH3BP4,SPATA13
Gene Ontology - Molecular Function	enzyme regulator activity	experimental (any)	26	14.14	0.012	ABCE1, ARPP19,ASAP1,BIRC5,CAV1,DAZAP2,DLC1,DNAJB6,FBXW7,FGFR1OP,GNAS,GREM1,HEXIM1,IPO7,JUN,MAPK8,PARK7,PIK3CA,RASA2,RASAL2,RGS17,SH3BP4,SOCS3,SRGAP1,TOR1AIP2,ZEB2
Gene Ontology - Molecular Function	protein serine/threonine/tyrosine kinase activity	experimental (any)	7	1.783	0.012	ACVR2B, DYRK3,IGF1R,MAP3K13,MAPK9,RAPGEF1,TNF
WikiPathways	Viral Acute Myocarditis	experimental (strong)	6	1.175	0.012	ABL1, CAV1,CREB1,SRC,STAT1,TNF
Reactome	MAP kinase activation	predicted (intersection)	33	18.14	0.012	ATF2, CHUK,CREB1,CUL1,DUSP4,DUSP7,ELK1,IRAK2,JUN,MAP2K1,MAP2K4,MAP2K6,MAP3K7,MAPK1,MAPK10,MAPK14,MAPK8,MAPK9,MAPKAPK3,MEF2A,MEF2C,NOD2,PPP2CA,PPP2R1B,RPS27A,RPS6KA2,RPS6KA3,SKP1,TAB1,TAB3,TNIP2,UBB,UBE2N
Reactome	Regulation of IFNA signaling	predicted (intersection)	17	7.255	0.012	IFNA1, IFNA10,IFNA14,IFNA16,IFNA17,IFNA2,IFNA21,IFNA4,IFNA6,IFNA7,IFNAR1,JAK1,PTPN1,SOCS3,STAT1,STAT2,USP18
Reactome	Signaling by EGFR	predicted (intersection)	27	13.91	0.012	ADAM10, ADAM12,ARHGEF7,BTC,CBL,EGF,EGFR,EPGN,EREG,NRAS,PAG1,PIK3CA,PIK3R1,PLCG1,PTPN3,PTPRK,PXN,RPS27A,SH3GL2,SH3KBP1,SHC1,SPRY1,SRC,STAM,STAM2,TGFA,UBB
Reactome	Toll Like Receptor 3 (TLR3) Cascade	predicted (intersection)	44	26	0.012	APP, ATF2,BIRC2,CHUK,CREB1,CUL1,DUSP4,DUSP7,ELK1,HMGB1,IRAK2,JUN,MAP2K1,MAP2K4,MAP2K6,MAP3K7,MAPK1,MAPK10,MAPK14,MAPK8,MAPK9,MAPKAPK3,MEF2A,MEF2C,NFKBIA,NKIRAS2,NOD2,PPP2CA,PPP2R1B,RPS27A,RPS6KA2,RPS6KA3,SKP1,TAB1,TAB3,TANK,TBK1,TLR3,TNIP2,UBB,UBE2D1,UBE2D2,UBE2D3,UBE2N
Reactome	Toll Like Receptor 4 (TLR4) Cascade	predicted (intersection)	53	33.25	0.012	APP, ATF2,BIRC2,CD180,CD36,CHUK,CREB1,CUL1,DNM3,DUSP4,DUSP7,ELK1,HMGB1,IRAK2,IRAK3,JUN,MAP2K1,MAP2K4,MAP2K6,MAP3K1,MAP3K7,MAPK1,MAPK10,MAPK14,MAPK8,MAPK9,MAPKAPK3,MEF2A,MEF2C,MYD88,NFKBIA,NKIRAS2,NOD2,PELI2,PPP2CA,PPP2R1B,PTPN4,RPS27A,RPS6KA2,RPS6KA3,SKP1,TAB1,TAB3,TANK,TBK1,TIRAP,TLR6,TNIP2,UBB,UBE2D1,UBE2D2,UBE2D3,UBE2N
WikiPathways	Insulin Signaling	predicted (intersection)	64	43.23	0.012	AKT2, ARF1,CBL,CBLB,CRK,EGR1,EHD1,EIF4E,ELK1,FOXO3,GSK3B,GYG1,GYS1,INPP4A,INSR,IRS1,IRS2,IRS4,JUN,KIF3A,KIF5B,MAP2K1,MAP2K4,MAP2K6,MAP3K1,MAP3K13,MAP3K5,MAP3K7,MAP4K3,MAPK1,MAPK10,MAPK14,MAPK8,MAPK9,PFKM,PIK3C2A,PIK3C3,PIK3CA,PIK3CB,PIK3CG,PIK3R1,PPP1R3A,PRKAA2,PRKCA,PRKCI,PRKCQ,PTEN,PTPN1,RAB4A,RAPGEF1,RHOJ,RHOQ,RPS6KA2,RPS6KA3,RPS6KA6,RPS6KB1,SHC1,SHC3,SLC2A1,SNAP25,SOCS3,SORBS1,STXBP1,TBC1D4
Gene Ontology - Biological Process	cell population proliferation	predicted (intersection)	574	505.7	0.012	A4GNT, ABL1,ACER2,ACER3,ACVR1C,ACVR2A,ADAM10,ADAMTS8,ADCYAP1,ADRA1A,AGO3,AGTR2,AHR,AIMP1,AKIRIN1,AKR1C2,AKT2,AKT3,ALDH1A2,APOA1,APP,APPL1,AR,ARID2,ARIH2,ARNT2,ASPH,ATF2,ATM,ATOH8,ATP5F1A,ATP7A,ATP8A2,ATXN1L,AVPR1A,AZI2,B4GALT7,BAMBI,BCHE,BCL11B,BCL2,BCL2L2,BHLHE41,BIRC2,BIRC5,BMI1,BMP10,BMP2,BMP5,BMPER,BMPR1A,BMPR1B,BMPR2,BNC1,BRCA1,BRIP1,BTBD10,BTC,BTG1,BTN3A1,BUB1,C18orf54,C5AR1,C5AR2,CACUL1,CA…
Gene Ontology - Biological Process	negative regulation of nucleic acid-templated transcription	predicted (intersection)	354	300.2	0.012	ACTRT1, ACVR2B,AEBP2,AHR,AJUBA,AR,ARID1A,ARID5B,ARNTL,ATF2,ATF7IP,ATN1,ATOH8,ATRX,ATXN1,BACH2,BAG3,BCL7A,BCLAF1,BCOR,BHLHE41,BIRC5,BMI1,BMP2,BPTF,BRCA1,BTAF1,CALR,CBFB,CBX1,CBX3,CBX5,CD36,CDC73,CDK5R1,CDK6,CDYL2,CENPF,CHCHD3,CITED2,CNOT1,CNOT2,CNOT7,CREB1,CREM,CRY1,CTBP2,CTNNBIP1,CUL3,DAP,DICER1,DKK1,DKK3,DNMT3A,DNMT3B,DPF2,E2F7,EDN1,EGR1,EID2,ELK4,EOMES,EREG,ESR1,ETV3,ETV6,ETV7,FASLG,FGF9,FNIP1,…
Gene Ontology - Biological Process	neuron development	predicted (intersection)	319	267.8	0.012	ABITRAM, ABL1,ABL2,ACSL4,ADAM10,ADCY1,ADCYAP1,AHI1,ALS2,ANK3,APBB2,APOA1,APP,ARF1,ARFGEF1,ASAP1,ATL1,ATP7A,ATP8A2,B4GALT5,BAG5,BCL11B,BCL2,BDNF,BLOC1S5,BMP5,BMPR1B,BMPR2,C21orf91,C3,CAMSAP2,CAPRIN1,CASP3,CCDC88A,CDH11,CDH23,CDHR1,CDK5R1,CERS2,CHL1,CHRNA3,CLMN,CNGB1,CNR1,CNTF,CNTN1,COBL,CRB1,CREB1,CREB3L2,CRK,CRMP1,CRTC1,CSF1R,CTNNA2,CTNND2,CXCL12,DBNL,DCLK2,DICER1,DIO3,DISC1,DKK1,DLG5,DNM1L,DNM3,…
Gene Ontology - Biological Process	regulation of phosphorus metabolic process	predicted (intersection)	500	436.5	0.012	ABL1, ACKR3,ACVR1,ACVR2A,ACVR2B,ADCY1,ADCY5,ADCY9,ADCYAP1,ADCYAP1R1,ADRA1A,ADTRP,AFAP1L2,AGTR2,AIDA,AJUBA,AKAP13,AKT2,ALS2,ANGPT4,APOA1,APP,AR,ARF1,ARFGEF3,ARPP19,ATG14,ATM,ATP7A,AVPI1,BARD1,BCCIP,BCL10,BCL2,BDNF,BMP10,BMP2,BMP5,BMPER,BMPR1A,BMPR2,BOD1,BTBD10,C3,C5AR1,C5AR2,CAB39,CACUL1,CALM1,CALM3,CAMKK2,CAMTA1,CASP3,CAV2,CCDC88A,CCN2,CCNB1,CCNC,CCND2,CCNL2,CCNT2,CCNY,CCR1,CCR7,CD109,CD244,CD36,…
Gene Ontology - Cellular Component	kinetochore	predicted (union)	81	61.36	0.012	BIRC5, BOD1,BOD1L2,BUB1,BUB3,CBX5,CCNB1,CDT1,CENPA,CENPC,CENPE,CENPF,CENPH,CENPI,CENPN,CENPU,CENPW,CHAMP1,CLASP2,CSNK1A1,DCTN3,DCTN4,DCTN5,DCTN6,DSN1,DYNC1I1,DYNLL1,DYNLT3,ERCC6L,FBXO28,GPATCH11,HJURP,HNRNPU,INCENP,ITGB3BP,KAT2B,KAT8,KIF18A,KNL1,KNSTRN,KNTC1,MAD2L1,MEAF6,MIS12,MTBP,NDEL1,NEK2,NSL1,NUDCD2,NUF2,NUP37,NUP43,ORC2,PAFAH1B1,PHF6,PPP1CC,PPP1R12A,PSEN1,RANGAP1,RASSF2,SEH1L,SEPTIN6,SEPTIN…
Gene Ontology - Cellular Component	nucleolus	predicted (union)	449	400.6	0.012	ABCB8, ABL1,ACOX1,AEN,AFF4,AGPS,AGTPBP1,AKAP11,AOPEP,APTX,ARFGEF1,ARHGAP32,ARL14EP,ARL4A,ARNTL2,ATM,ATXN1,ATXN1L,ATXN7,BAZ2A,BEND3,BMS1,BRIX1,BRWD1,BTBD10,BYSL,C1D,CAMK4,CAMTA1,CARF,CASK,CBFA2T3,CBX5,CCND2,CD2BP2,CD3EAP,CDC14B,CDK12,CDKN1A,CDKN2AIP,CENPH,CENPP,CENPW,CERKL,CETN3,CHD1,CHD2,CHD7,CIRBP,CMPK1,COIL,COX10,COX7A2L,CPS1,CRBN,CRIPT,CSTB,CTCF,CTSB,DCAF13,DCAF17,DCTN3,DDX17,DDX18,DDX21,DDX46…
Gene Ontology - Cellular Component	presynapse	predicted (union)	265	227.9	0.012	AAK1, ADAM10,ADAM23,ADCY1,ADCYAP1,ADGRL1,ADORA1,ADRA1A,AP1S1,AP3B1,APBA1,APP,ARF6,ATP1A2,ATP2B1,ATP2B3,ATP2B4,ATP6V0D1,ATP8A1,BACE1,BAIAP2,BLOC1S6,BSN,BTBD9,CAD,CALB1,CALM3,CAMK2A,CASK,CDH10,CDH2,CDK5,CDK5R1,CHRM2,CHRM3,CHRNA3,CHRNA4,CHRNA5,CLCN3,CNGB1,CNR1,CNTN1,CNTN5,CNTN6,COPS4,CPLX1,CPLX3,CTBP2,CTNNA2,CTNNB1,CTTNBP2,DENND1A,DGKI,DGKQ,DISC1,DMXL2,DNM1L,DNM3,DRD1,DTNBP1,ELK1,EPHA4,ERBB4,ERC1,ER…
WikiPathways	Interferon type I signaling pathways	experimental (any)	5	1.107	0.013	CREB1, RAP1A,RAPGEF1,SOCS3,STAT1
Gene Ontology - Biological Process	cell-cell junction assembly	experimental (any)	7	1.804	0.013	CAV1, PARD6B,PRKCA,ROCK2,SNAI1,SNAI2,TNF
Gene Ontology - Biological Process	cellular response to metal ion	experimental (any)	9	2.829	0.013	ALOX15, CALR,CDH1,CREB1,JUN,MAPK8,MAPK9,PRNP,SUMO1
Gene Ontology - Biological Process	negative regulation of protein phosphorylation	experimental (any)	16	7.072	0.013	ABL1, CAV1,FGFR1OP,GREM1,HEXIM1,IGF1R,IPO7,JUN,NR2F2,PARK7,PAX6,PRNP,RAPGEF1,SMAD4,SOCS3,ZBED3
Gene Ontology - Biological Process	podosome assembly	experimental (any)	3	0.266	0.013	MAPK9, SRC,TNF
Gene Ontology - Biological Process	protein destabilization	experimental (any)	5	0.922	0.013	CUL3, FBXL3,FBXW7,PRNP,SRC
Gene Ontology - Biological Process	regulation of establishment of protein localization	experimental (any)	24	12.71	0.013	ABL1, AKT2,CDH1,CLOCK,E2F1,FBXW7,GSK3B,IL6,KIF5B,MAPK8,MIDN,PARK7,PDCD10,PIM3,PRKCA,PRNP,RAN,RAP1A,SH3GLB1,SRC,STOM,SYK,TNF,TP63
Gene Ontology - Biological Process	regulation of mesoderm development	experimental (any)	3	0.266	0.013	BMPR1A, SMAD2,TP63
Gene Ontology - Biological Process	regulation of single stranded viral RNA replication via double stranded DNA intermediate	experimental (any)	3	0.266	0.013	CXCL8, TASOR,TOP2A
Gene Ontology - Biological Process	regulation of vitamin metabolic process	experimental (any)	3	0.266	0.013	SNAI1, SNAI2,TNF
WikiPathways	Angiogenesis	experimental (strong)	4	0.479	0.013	FGF2, PIK3CA,SRC,VEGFA
Reactome	Signaling by ERBB4	predicted (intersection)	29	15.42	0.013	APH1B, BTC,CSN2,CXCL12,EGF,EGFR,EREG,ESR1,GABRA1,GABRB1,GABRB3,ITCH,MXD4,NCOR1,NEDD4,NRAS,NRG1,NRG2,NRG4,PGR,PIK3CA,PIK3R1,RPS27A,SHC1,SPARC,SRC,UBB,WWP1,YAP1
Gene Ontology - Molecular Function	phosphotransferase activity, alcohol group as acceptor	predicted (union)	614	553.7	0.013	AAK1, ABI1,ABL1,ABL2,ACVR1,ACVR1B,ACVR1C,ACVR2A,ACVR2B,ACVRL1,ADAM17,ADAM9,ADCK2,ADCY1,ADCY5,ADCY9,ADCYAP1,ADNP,ADORA1,ADPGK,ADRA1A,ADRA2A,AFAP1L2,AGK,AIDA,AJUBA,AKAP13,AKT2,AKT3,ALKAL2,ALPK2,ALPK3,ALS2,ANGPT1,ANGPT4,APP,ARRB1,ATM,ATP2B4,ATR,AURKC,AVPI1,AXL,BAZ1B,BCCIP,BDNF,BMP2,BMPR1A,BMPR1B,BMPR2,BRD4,BTK,BUB1,C5,C5AR1,CAB39,CACUL1,CAD,CALM1,CALM3,CAMK2A,CAMK2D,CAMK4,CAMKK2,CASK,CASP3,CCDC88A,C…
KEGG	Thyroid hormone signaling pathway	experimental (any)	7	2.193	0.014	AKT2, GSK3B,PIK3CA,PRKACB,PRKCA,SRC,STAT1
Reactome	FGFR1 mutant receptor activation	experimental (any)	5	0.615	0.014	FGF2, FGFR1OP,PIK3CA,STAT1,ZMYM2
Reactome	FOXO-mediated transcription of cell cycle genes	experimental (any)	4	0.328	0.014	BTG1, CAV1,SMAD2,SMAD4
Reactome	RUNX2 regulates bone development	experimental (any)	5	0.615	0.014	ABL1, RUNX2,SATB2,SMAD4,SRC
WikiPathways	Overview of nanoparticle effects	experimental (any)	3	0.369	0.014	CXCL8, IL6,TNF
Gene Ontology - Biological Process	Clara cell differentiation	experimental (any)	2	0.082	0.014	GATA6, NKX2-1
Gene Ontology - Biological Process	Fc receptor signaling pathway	experimental (any)	10	3.444	0.014	ABL1, JUN,MAPK8,MAPK9,PIK3CA,PLD2,RAP1A,RAPGEF1,SRC,SYK
Gene Ontology - Biological Process	cell-cell signaling	experimental (any)	42	26.79	0.014	ABL1, ACVR2B,CASK,CAV1,CCR5,CDH1,CLOCK,CREB1,CUL3,CXXC4,DLX5,EGLN1,FGF2,FZD2,GABRB1,GNAS,GREM1,GSK3B,HTR2A,IL6,IL7,KIF5B,MCTP1,MIDN,PARK7,PIM3,PRICKLE2,PRKCA,PRNP,RAP1A,RAPGEF1,SMAD2,SMAD4,SMURF2,SNAI2,SNX4,SRC,TNF,TP63,WIF1,ZBED3,ZEB2
Gene Ontology - Biological Process	cellular carbohydrate metabolic process	experimental (any)	12	4.592	0.014	AKT2, ARPP19,DGAT2,EXT1,FOXK1,FOXK2,G6PC,GSK3B,IGFBP5,MIDN,PPP1CB,SRC
Gene Ontology - Biological Process	diencephalon development	experimental (any)	6	1.353	0.014	BMPR1A, CDH1,CREB1,NKX2-1,PAX6,ZEB2
Gene Ontology - Biological Process	embryonic limb morphogenesis	experimental (any)	8	2.337	0.014	BMPR1A, DLX5,GNAS,GREM1,MBNL1,RUNX2,SMAD4,TP63
Gene Ontology - Biological Process	inositol lipid-mediated signaling	experimental (any)	9	2.849	0.014	HTR2A, IGF1R,PEAR1,PIK3CA,PIP5K1A,PLD2,RGL2,SRC,TNF
Gene Ontology - Biological Process	insulin secretion	experimental (any)	10	3.403	0.014	ACVR2B, CLOCK,KIF5B,MIDN,PARK7,PIM3,PRKCA,RAP1A,SMAD2,TNF
Gene Ontology - Biological Process	membrane depolarization	experimental (any)	6	1.353	0.014	ABL1, CAV1,JUN,KCNJ2,PARK7,SRC
Gene Ontology - Biological Process	negative regulation of bicellular tight junction assembly	experimental (any)	2	0.082	0.014	ROCK2, TNF
Gene Ontology - Biological Process	neuropilin signaling pathway	experimental (any)	2	0.082	0.014	ABL1, VEGFA
Gene Ontology - Biological Process	positive regulation of peptidyl-tyrosine autophosphorylation	experimental (any)	2	0.082	0.014	GREM1, VEGFA
Gene Ontology - Biological Process	protein-containing complex assembly	experimental (any)	45	29.21	0.014	ABL1, ALOX15,ATM,CALR,CAND1,CAV1,CELF2,COX20,CREB1,CUL3,DHX33,DNAAF2,GREM1,GSK3B,IGF1R,JMY,KCNJ2,KHDRBS1,MAPK9,MCFD2,MMP1,MTPN,PARD6B,PARK7,PLAGL2,PRKACB,PRNP,SCO1,SH3GLB1,SLAIN2,SMAD2,SMAD4,SOD2,SRC,STOM,SUMO1,TCF4,TMEM70,TNF,TP63,TRIM4,TRPS1,VEGFA,WDR77,ZNF148
Gene Ontology - Biological Process	regulation of MAP kinase activity	experimental (any)	14	5.862	0.014	CAV1, DUSP5,FGF2,HTR2A,IGF1R,MAP3K13,PDCD10,RAPGEF1,SRC,SYK,TNF,TPD52L1,VEGFA,ZEB2
Gene Ontology - Biological Process	regulation of endothelial cell migration	experimental (any)	9	2.849	0.014	ABL1, CALR,FBXW7,FGF2,NR2F2,PDCD10,PRKCA,ROCK2,VEGFA
Gene Ontology - Biological Process	regulation of protein catabolic process at postsynapse, modulating synaptic transmission	experimental (any)	2	0.082	0.014	CDH1, EGLN1
Gene Ontology - Biological Process	regulation of superoxide dismutase activity	experimental (any)	2	0.082	0.014	PARK7, TNF
Gene Ontology - Biological Process	regulation of tissue remodeling	experimental (any)	6	1.353	0.014	GREM1, IL6,PRKCA,ROCK2,SRC,SYK
Gene Ontology - Biological Process	reproduction	experimental (any)	35	21.17	0.014	ARID1A, ATM,BCL2L2,BMPR1A,CALR,CDKL2,CLOCK,DNAJB6,E2F1,EGLN1,GABRB1,GATA6,IGFBP5,KHDRBS1,MCM9,NCOA4,NKX2-1,NPPC,NR2C2,NR2F2,PARK7,POLR1B,PRKACB,RAN,SMAD4,SMURF2,SNAI1,SOCS3,SRC,TOP2A,TP63,TUT4,VEGFA,WDR77,ZNF148
Gene Ontology - Biological Process	reproductive process	experimental (any)	35	21.17	0.014	ARID1A, ATM,BCL2L2,BMPR1A,CALR,CDKL2,CLOCK,DNAJB6,E2F1,EGLN1,GABRB1,GATA6,IGFBP5,KHDRBS1,MCM9,NCOA4,NKX2-1,NPPC,NR2C2,NR2F2,PARK7,POLR1B,PRKACB,RAN,SMAD4,SMURF2,SNAI1,SOCS3,SRC,TOP2A,TP63,TUT4,VEGFA,WDR77,ZNF148
Gene Ontology - Molecular Function	HMG box domain binding	experimental (any)	3	0.287	0.014	DLX5, JUN,PAX6
Gene Ontology - Molecular Function	RING-like zinc finger domain binding	experimental (any)	2	0.082	0.014	BMI1, MAFK
Gene Ontology - Molecular Function	Rap guanyl-nucleotide exchange factor activity	experimental (any)	2	0.082	0.014	RAP1A, RAPGEF1
Gene Ontology - Molecular Function	glutathione disulfide oxidoreductase activity	experimental (any)	2	0.082	0.014	GLRX2, GSTO2
Gene Ontology - Molecular Function	phosphoric diester hydrolase activity	experimental (any)	8	2.357	0.014	ABL1, CCR5,EDNRA,EGLN1,FGF2,HTR2A,PDE7A,PLD2
Reactome	MyD88 cascade initiated on plasma membrane	predicted (intersection)	40	24.18	0.014	APP, ATF2,CHUK,CREB1,CUL1,DUSP4,DUSP7,ELK1,HMGB1,IRAK2,JUN,MAP2K1,MAP2K4,MAP2K6,MAP3K1,MAP3K7,MAPK1,MAPK10,MAPK14,MAPK8,MAPK9,MAPKAPK3,MEF2A,MEF2C,MYD88,NFKBIA,NKIRAS2,NOD2,PELI2,PPP2CA,PPP2R1B,RPS27A,RPS6KA2,RPS6KA3,SKP1,TAB1,TAB3,TNIP2,UBB,UBE2N
Reactome	MyD88-independent TLR4 cascade	predicted (intersection)	43	26.6	0.014	APP, ATF2,BIRC2,CHUK,CREB1,CUL1,DUSP4,DUSP7,ELK1,HMGB1,IRAK2,JUN,MAP2K1,MAP2K4,MAP2K6,MAP3K7,MAPK1,MAPK10,MAPK14,MAPK8,MAPK9,MAPKAPK3,MEF2A,MEF2C,NFKBIA,NKIRAS2,NOD2,PPP2CA,PPP2R1B,RPS27A,RPS6KA2,RPS6KA3,SKP1,TAB1,TAB3,TANK,TBK1,TNIP2,UBB,UBE2D1,UBE2D2,UBE2D3,UBE2N
Reactome	MyD88:MAL(TIRAP) cascade initiated on plasma membrane	predicted (intersection)	44	27.21	0.014	APP, ATF2,CD36,CHUK,CREB1,CUL1,DUSP4,DUSP7,ELK1,HMGB1,IRAK2,IRAK3,JUN,MAP2K1,MAP2K4,MAP2K6,MAP3K1,MAP3K7,MAPK1,MAPK10,MAPK14,MAPK8,MAPK9,MAPKAPK3,MEF2A,MEF2C,MYD88,NFKBIA,NKIRAS2,NOD2,PELI2,PPP2CA,PPP2R1B,RPS27A,RPS6KA2,RPS6KA3,SKP1,TAB1,TAB3,TIRAP,TLR6,TNIP2,UBB,UBE2N
Reactome	Signaling by TGF-beta family members	predicted (intersection)	45	27.81	0.014	ACVR1C, ACVR2A,ACVR2B,ATP1B4,BAMBI,BMP10,BMP2,BMPR1A,BMPR1B,BMPR2,CBL,CCNC,CCNT2,CGN,FST,FSTL1,GREM2,INHBA,NCOR1,PPM1A,PPP1CB,PPP1R15A,RNF111,RPS27A,SERPINE1,SKIL,SMAD1,SMAD2,SMAD3,SMAD7,SMURF1,SMURF2,SP1,TFDP2,TGFBR1,TGFBR2,TGIF1,TRIM33,UBB,UBE2D1,UBE2D3,UCHL5,USP15,USP9X,WWTR1
Reactome	TRIF(TICAM1)-mediated TLR4 signaling	predicted (intersection)	43	26.6	0.014	APP, ATF2,BIRC2,CHUK,CREB1,CUL1,DUSP4,DUSP7,ELK1,HMGB1,IRAK2,JUN,MAP2K1,MAP2K4,MAP2K6,MAP3K7,MAPK1,MAPK10,MAPK14,MAPK8,MAPK9,MAPKAPK3,MEF2A,MEF2C,NFKBIA,NKIRAS2,NOD2,PPP2CA,PPP2R1B,RPS27A,RPS6KA2,RPS6KA3,SKP1,TAB1,TAB3,TANK,TBK1,TNIP2,UBB,UBE2D1,UBE2D2,UBE2D3,UBE2N
Reactome	Toll Like Receptor 10 (TLR10) Cascade	predicted (intersection)	40	24.18	0.014	APP, ATF2,CHUK,CREB1,CUL1,DUSP4,DUSP7,ELK1,HMGB1,IRAK2,JUN,MAP2K1,MAP2K4,MAP2K6,MAP3K1,MAP3K7,MAPK1,MAPK10,MAPK14,MAPK8,MAPK9,MAPKAPK3,MEF2A,MEF2C,MYD88,NFKBIA,NKIRAS2,NOD2,PELI2,PPP2CA,PPP2R1B,RPS27A,RPS6KA2,RPS6KA3,SKP1,TAB1,TAB3,TNIP2,UBB,UBE2N
Reactome	Toll Like Receptor 2 (TLR2) Cascade	predicted (intersection)	44	27.21	0.014	APP, ATF2,CD36,CHUK,CREB1,CUL1,DUSP4,DUSP7,ELK1,HMGB1,IRAK2,IRAK3,JUN,MAP2K1,MAP2K4,MAP2K6,MAP3K1,MAP3K7,MAPK1,MAPK10,MAPK14,MAPK8,MAPK9,MAPKAPK3,MEF2A,MEF2C,MYD88,NFKBIA,NKIRAS2,NOD2,PELI2,PPP2CA,PPP2R1B,RPS27A,RPS6KA2,RPS6KA3,SKP1,TAB1,TAB3,TIRAP,TLR6,TNIP2,UBB,UBE2N
Reactome	Toll Like Receptor 5 (TLR5) Cascade	predicted (intersection)	40	24.18	0.014	APP, ATF2,CHUK,CREB1,CUL1,DUSP4,DUSP7,ELK1,HMGB1,IRAK2,JUN,MAP2K1,MAP2K4,MAP2K6,MAP3K1,MAP3K7,MAPK1,MAPK10,MAPK14,MAPK8,MAPK9,MAPKAPK3,MEF2A,MEF2C,MYD88,NFKBIA,NKIRAS2,NOD2,PELI2,PPP2CA,PPP2R1B,RPS27A,RPS6KA2,RPS6KA3,SKP1,TAB1,TAB3,TNIP2,UBB,UBE2N
Reactome	Toll Like Receptor 9 (TLR9) Cascade	predicted (intersection)	44	26.9	0.014	APP, ATF2,CHUK,CREB1,CUL1,DUSP4,DUSP7,EEA1,ELK1,HMGB1,IRAK2,JUN,MAP2K1,MAP2K4,MAP2K6,MAP3K1,MAP3K7,MAPK1,MAPK10,MAPK14,MAPK8,MAPK9,MAPKAPK3,MEF2A,MEF2C,MYD88,NFKBIA,NKIRAS2,NOD2,PELI2,PIK3C3,PPP2CA,PPP2R1B,RBSN,RPS27A,RPS6KA2,RPS6KA3,SKP1,TAB1,TAB3,TLR7,TNIP2,UBB,UBE2N
Reactome	Toll Like Receptor TLR1:TLR2 Cascade	predicted (intersection)	44	27.21	0.014	APP, ATF2,CD36,CHUK,CREB1,CUL1,DUSP4,DUSP7,ELK1,HMGB1,IRAK2,IRAK3,JUN,MAP2K1,MAP2K4,MAP2K6,MAP3K1,MAP3K7,MAPK1,MAPK10,MAPK14,MAPK8,MAPK9,MAPKAPK3,MEF2A,MEF2C,MYD88,NFKBIA,NKIRAS2,NOD2,PELI2,PPP2CA,PPP2R1B,RPS27A,RPS6KA2,RPS6KA3,SKP1,TAB1,TAB3,TIRAP,TLR6,TNIP2,UBB,UBE2N
Reactome	Toll Like Receptor TLR6:TLR2 Cascade	predicted (intersection)	44	27.21	0.014	APP, ATF2,CD36,CHUK,CREB1,CUL1,DUSP4,DUSP7,ELK1,HMGB1,IRAK2,IRAK3,JUN,MAP2K1,MAP2K4,MAP2K6,MAP3K1,MAP3K7,MAPK1,MAPK10,MAPK14,MAPK8,MAPK9,MAPKAPK3,MEF2A,MEF2C,MYD88,NFKBIA,NKIRAS2,NOD2,PELI2,PPP2CA,PPP2R1B,RPS27A,RPS6KA2,RPS6KA3,SKP1,TAB1,TAB3,TIRAP,TLR6,TNIP2,UBB,UBE2N
Reactome	Toll-like Receptor Cascades	predicted (intersection)	62	40.81	0.014	APP, ATF2,BIRC2,CD180,CD36,CHUK,CREB1,CTSS,CUL1,DNM3,DUSP4,DUSP7,EEA1,ELK1,FGA,FGB,FGG,HMGB1,IRAK2,IRAK3,JUN,MAP2K1,MAP2K4,MAP2K6,MAP3K1,MAP3K7,MAPK1,MAPK10,MAPK14,MAPK8,MAPK9,MAPKAPK3,MEF2A,MEF2C,MYD88,NFKBIA,NKIRAS2,NOD2,PELI2,PIK3C3,PPP2CA,PPP2R1B,PTPN4,RBSN,RPS27A,RPS6KA2,RPS6KA3,SKP1,TAB1,TAB3,TANK,TBK1,TIRAP,TLR3,TLR6,TLR7,TNIP2,UBB,UBE2D1,UBE2D2,UBE2D3,UBE2N
Gene Ontology - Biological Process	transmembrane receptor protein serine/threonine kinase signaling pathway	predicted (intersection)	113	83.73	0.014	ABL1, ACVR1,ACVR1C,ACVR2A,ACVR2B,APPL1,ASPN,ATOH8,BAMBI,BMP10,BMP2,BMP5,BMPER,BMPR1A,BMPR1B,BMPR2,CAV2,CBL,CCN3,CD109,CGN,CILP,CITED2,CREB1,CTDSPL2,DKK1,DKK3,DSG4,EGR1,EID2,FBN1,FBN2,FERMT1,FGF10,FGF9,FMOD,FSHB,FST,FSTL1,FUT8,FZD1,GCNT2,GDF11,GDF7,GREM2,HFE,HNF4A,HPGD,HSPA5,ING2,INHBA,JUN,LDLRAD4,LEMD3,LOX,LTBP2,MAP3K7,MAPK14,MEGF8,MSTN,MYOCD,NEO1,NLK,ONECUT2,PDCD4,PEG10,PELO,PPM1A,PRDM16,PTPRK,P…
Gene Ontology - Cellular Component	cell projection	predicted (intersection)	575	509.7	0.014	AAK1, ABCA4,ABHD13,ABHD17C,ABHD2,ABITRAM,ABL1,ABLIM3,ACADM,ACTR3,ADAM10,ADAM22,ADCY5,ADCY9,ADCYAP1,ADGRE2,ADGRL1,ADGRL3,AFAP1L1,AGFG1,AHCYL2,AHI1,AJUBA,AKT2,ALS2,AMOT,ANGPT2,ANGPTL3,ANK3,ANKMY2,ANKS1B,AOC3,AP3B1,AP3B2,AP3S2,APBA1,APBB1IP,APBB2,APP,APPL1,AQP4,ARF1,ARHGAP32,ARHGEF7,ARL13B,ARL6,ARPC5,ARPIN,ASAP1,ATG14,ATG5,ATL1,ATP1A2,ATP2B1,ATP6V0D1,ATP7A,ATP8A2,ATXN1L,B9D1,BACE1,BAG2,BAG3,BBOF1,BB…
Reactome	Generic Transcription Pathway	experimental (any)	39	22.1	0.015	ABL1, AKT2,ARID1A,ARID2,ATM,BIRC5,BMI1,BTG1,CAV1,CDK6,COX20,CREB1,DLX5,E2F1,FBXW7,G6PC,GSK3B,JMY,JUN,LIFR,NFYA,NR2C2,PCGF6,RUNX2,SATB2,SCO1,SMAD2,SMAD4,SMURF2,SOCS3,SOD2,SRC,STAT1,SUMO1,TP63,VEGFA,ZNF200,ZNF268,ZNF704
WikiPathways	Apoptosis	experimental (any)	6	1.64	0.015	BCL2L2, BIRC5,IGF1R,JUN,TNF,TP63
WikiPathways	BMP Signaling Pathway in Eyelid Development	experimental (any)	3	0.389	0.015	JUN, MAPK9,SMAD4
WikiPathways	G13 Signaling Pathway	experimental (any)	4	0.738	0.015	CIT, PIK3CA,PPP1CB,ROCK2
WikiPathways	Hippo-Merlin Signaling Dysregulation	experimental (any)	7	2.193	0.015	CDH1, CDH7,IGF1R,LIN28B,PPP1CB,PRKACB,VGLL4
WikiPathways	Lung fibrosis	experimental (any)	5	1.148	0.015	CXCL8, FGF2,GREM1,IL6,TNF
WikiPathways	Myometrial Relaxation and Contraction Pathways	experimental (any)	8	2.706	0.015	CREB1, GNAS,IGFBP5,IL6,JUN,PRKACB,PRKCA,RGS17
WikiPathways	Photodynamic therapy-induced HIF-1 survival signaling	experimental (any)	4	0.738	0.015	BIRC5, EGLN1,LDHA,VEGFA
WikiPathways	Robo4 and VEGF Signaling Pathways Crosstalk	experimental (any)	2	0.123	0.015	SRC, VEGFA
WikiPathways	T-Cell antigen Receptor (TCR) pathway during Staphylococcus aureus infection	experimental (any)	5	1.168	0.015	GSK3B, JUN,MAPK9,PIK3CA,TNF
Gene Ontology - Biological Process	Rap protein signal transduction	experimental (any)	3	0.287	0.015	RAP1A, RAP2B,RAPGEF1
Gene Ontology - Biological Process	bicellular tight junction assembly	experimental (any)	5	0.963	0.015	PARD6B, ROCK2,SNAI1,SNAI2,TNF
Gene Ontology - Biological Process	cell-substrate junction assembly	experimental (any)	7	1.845	0.015	ABL1, DLC1,GREM1,PIP5K1A,ROCK2,SRC,VEGFA
Gene Ontology - Biological Process	columnar/cuboidal epithelial cell development	experimental (any)	5	0.963	0.015	CDK6, CLOCK,GSK3B,PAX6,TYMS
Gene Ontology - Biological Process	forebrain neuron differentiation	experimental (any)	5	0.963	0.015	BCL11B, DLX5,NKX2-1,PAX6,SATB2
Gene Ontology - Biological Process	glycerophospholipid metabolic process	experimental (any)	14	5.944	0.015	ALOX15, ATM,FGF2,HTR2A,LCLAT1,PI4K2B,PIK3CA,PIP5K1A,PLD2,SERINC1,SLC44A1,SOCS3,SOCS6,SRC
Gene Ontology - Biological Process	heart valve morphogenesis	experimental (any)	5	0.963	0.015	BMPR1A, ROCK2,SMAD4,SNAI1,SNAI2
Gene Ontology - Biological Process	lipid phosphorylation	experimental (any)	7	1.865	0.015	ATM, FGF2,PIK3CA,PIP5K1A,SOCS3,SOCS6,SRC
Gene Ontology - Biological Process	negative regulation of DNA damage response, signal transduction by p53 class mediator	experimental (any)	3	0.287	0.015	DYRK3, SNAI1,SNAI2
Gene Ontology - Biological Process	negative regulation of binding	experimental (any)	9	2.911	0.015	CAV1, E2F1,FBXW7,GSK3B,IFIT1,JUN,MAPK8,PARK7,SUMO1
Gene Ontology - Biological Process	neuron projection morphogenesis	experimental (any)	20	9.962	0.015	ABL1, BCL11B,CREB1,DLX5,DYNLT1,ENAH,EXT1,GSK3B,MAP3K13,NEK3,NKX2-1,PARD6B,PAX6,PIK3CA,PRKCA,RAPH1,SMAD4,SRC,VEGFA,ZEB2
Gene Ontology - Biological Process	nose development	experimental (any)	3	0.287	0.015	DLX5, SIX1,SMCHD1
Gene Ontology - Biological Process	peptide hormone secretion	experimental (any)	11	4.059	0.015	ACVR2B, CLOCK,IL6,KIF5B,MIDN,PARK7,PIM3,PRKCA,RAP1A,SMAD2,TNF
Gene Ontology - Biological Process	positive regulation of protein serine/threonine kinase activity	experimental (any)	14	5.924	0.015	DAZAP2, DUSP5,FGF2,HTR2A,IGF1R,MAP3K13,PDCD10,RAPGEF1,SRC,SYK,TNF,TPD52L1,VEGFA,ZEB2
Gene Ontology - Biological Process	regulation of epithelial cell migration	experimental (any)	11	4.079	0.015	ABL1, CALR,FBXW7,FGF2,JUN,NR2F2,PDCD10,PRKCA,ROCK2,SRC,VEGFA
Gene Ontology - Biological Process	single stranded viral RNA replication via double stranded DNA intermediate	experimental (any)	3	0.287	0.015	CXCL8, TASOR,TOP2A
Gene Ontology - Molecular Function	nuclear hormone receptor binding	experimental (any)	9	2.931	0.015	ARID1A, CALR,NCOA4,PARK7,RAN,SRC,STAT1,SUMO1,THRAP3
WikiPathways	G1 to S cell cycle control	experimental (strong)	5	0.848	0.015	ATM, CDK6,CREB1,E2F1,E2F3
WikiPathways	Oncostatin M Signaling Pathway	experimental (strong)	6	1.284	0.015	CREB1, LIFR,SOCS3,SRC,STAT1,VEGFA
Reactome	Interleukin-17 signaling	predicted (intersection)	35	20.56	0.015	ATF2, CHUK,CREB1,CUL1,DUSP4,DUSP7,ELK1,IL17RA,IL17RB,IRAK2,JUN,MAP2K1,MAP2K4,MAP2K6,MAP3K7,MAPK1,MAPK10,MAPK14,MAPK8,MAPK9,MAPKAPK3,MEF2A,MEF2C,NOD2,PPP2CA,PPP2R1B,RPS27A,RPS6KA2,RPS6KA3,SKP1,TAB1,TAB3,TNIP2,UBB,UBE2N
Gene Ontology - Biological Process	negative regulation of cellular metabolic process	predicted (intersection)	694	621.2	0.015	ABCD2, ABCE1,ABL1,ACER2,ACTRT1,ACVR2B,ADRA1A,AEBP2,AGO1,AGO3,AHR,AIDA,AJUBA,ANGEL2,ANKRD13A,ANKRD13B,AP1AR,APP,AR,ARFGEF3,ARID1A,ARID5B,ARL6IP1,ARNTL,ARPP19,ASB1,ATF2,ATF7IP,ATG14,ATG5,ATM,ATN1,ATOH8,ATRX,ATXN1,BACE2,BACH2,BAG2,BAG3,BAG5,BARD1,BCDIN3D,BCL2,BCL7A,BCLAF1,BCOR,BHLHE41,BIRC5,BMI1,BMP2,BMP5,BMPR2,BNIP3,BOD1,BPTF,BRCA1,BTAF1,C3,CALM1,CALM3,CALR,CAMLG,CAPRIN1,CARD16,CARD8,CASP3,CAST,CBF…
Gene Ontology - Biological Process	cellular protein localization	predicted (union)	798	728.5	0.015	ABHD17A, ABHD17B,ABHD17C,ABLIM3,ABRA,ACOT2,ACOT4,ACOX1,ACSL3,ACTN2,ADAM10,ADORA1,AFDN,AGFG1,AGK,AGPS,AGTR2,AGXT,AHCYL1,AHI1,AJUBA,AKAP12,AKAP5,AKAP6,AKT2,AMACR,AMOT,ANGPT1,ANK1,ANK3,ANKRD13A,ANKRD13C,AP1AR,AP1G1,AP1S1,AP1S2,AP1S3,AP3B1,AP3B2,AP3M1,AP3S2,AP4E1,AP4S1,APBA1,APPBP2,APPL1,APPL2,AR,ARF6,ARFGAP3,ARFIP1,ARHGAP44,ARIH2,ARL1,ARL5A,ARL5B,ARL6,ARNTL,ARPIN-AP3S2,ASPSCR1,ASTN2,ATG13,ATG3,ATM,A…
Gene Ontology - Biological Process	establishment of protein localization	predicted (union)	912	837.8	0.015	AAGAB, ABAT,ABCA1,ABCB9,ABCG1,ABL1,ABLIM3,ABRA,ACHE,ACOT2,ACOT4,ACOX1,ACSL3,ACVR1C,ACVR2B,ADAM9,ADCY5,ADCYAP1,ADORA1,ADRA2A,ADTRP,AFDN,AFTPH,AGAP1,AGFG1,AGK,AGPS,AGTR2,AGXT,AHCTF1,AHCYL1,AKAP12,AKAP5,AKAP6,AKT2,AKTIP,AMACR,ANGPT1,ANK3,ANKRD50,ANXA4,AP1AR,AP1G1,AP1S1,AP1S2,AP1S3,AP3B1,AP3B2,AP3M1,AP3S2,AP4E1,AP4S1,AP5B1,AP5M1,APBA1,APOA1,APOB,APPBP2,APPL1,APPL2,ARF1,ARF6,ARFGAP1,ARFGAP3,ARFGEF1,AR…
Gene Ontology - Biological Process	pancreas development	predicted (union)	49	33.51	0.015	ACVR2B, ALDH1A2,ARNTL,BMP5,BMP6,CCDC40,CDK6,CTNNB1,DNAAF1,FGF10,FOXA2,FOXO1,GATA6,GDF11,GIPR,GSK3B,HNF4A,IL6,ILDR2,INSM1,INSR,ISL1,MEIS2,NEUROD1,NEUROG3,NKX2-2,NKX3-2,NKX6-2,NPHP3,NR5A2,ONECUT1,ONECUT2,PAX6,PDPK1,PDX1,PROX1,RFX3,RFX6,RHEB,SELENOT,SHH,SIDT2,SMAD2,SMO,SOX4,TCF7L2,WLS,XBP1,ZIC3
Gene Ontology - Biological Process	positive regulation of RNA biosynthetic process	predicted (union)	755	687.8	0.015	ABL1, ABLIM3,ABT1,ACTL6A,ACTN2,ACTR2,ACTR3,ACVR1,ACVR1B,ACVR2A,ACVRL1,ADCYAP1,AFAP1L2,AGO1,AGO2,AGTR2,AHI1,AHR,AKIRIN2,ALX1,ALX4,ANKRD49,APP,AR,ARID1A,ARID3A,ARID3B,ARID4B,ARID5B,ARNT,ARNT2,ARNTL,ARNTL2,ARRB1,ASXL1,ASXL2,ATAD2,ATF2,ATF5,ATF6,ATF7IP,ATM,ATMIN,ATOH8,ATP1B4,ATRX,AUTS2,BACH1,BAMBI,BCL10,BCL11B,BCLAF1,BIRC2,BMP10,BMP2,BMP5,BMP6,BMPR1A,BMPR1B,BMPR2,BPTF,BRCA1,BRD4,BRD7,BRPF1,BTRC,CAMK4…
Gene Ontology - Biological Process	regulation of cell differentiation	predicted (union)	858	786.8	0.015	ABCA1, ABCA5,ABCG1,ABL1,ABL2,ACTR2,ACVR1,ACVR1B,ACVR2A,ACVR2B,ACVRL1,ADAM10,ADAMTS12,ADAMTS20,ADCYAP1,ADD1,ADGRB3,ADIPOR1,ADNP,AGO1,AGO3,AGO4,AHI1,AJAP1,AKAP13,AKAP6,AKIRIN1,ALKAL2,ALX1,ANKRD17,AP1AR,AP3B1,APOA1,APOB,APP,APPL2,AR,ARF1,ARF6,ARHGEF7,ARNT,ARNTL,ARPC2,ARSB,ASAP1,ASB4,ASPA,ASXL1,ASXL2,ATAT1,ATOH8,ATP11C,ATP8A2,AXL,BAG5,BAIAP2,BAMBI,BCL11A,BCL11B,BCL2,BDNF,BEND6,BHLHE41,BIRC2,BLOC1S5,B…
Gene Ontology - Biological Process	regulation of phosphorus metabolic process	predicted (union)	814	744.5	0.015	ABI1, ABL1,ACKR3,ACSL3,ACVR1,ACVR1B,ACVR2A,ACVR2B,ACVRL1,ADAM17,ADAM9,ADCY1,ADCY5,ADCY9,ADCYAP1,ADCYAP1R1,ADGRF5,ADNP,ADORA1,ADRA1A,ADRA2A,ADTRP,AFAP1L2,AGTR2,AIDA,AJUBA,AKAP12,AKAP13,AKT2,AKTIP,ALKAL2,ALS2,ANGPT1,ANGPT4,APOA1,APP,AR,ARF1,ARFGEF3,ARNT,ARPP19,ARRB1,ATG14,ATM,ATP2B4,ATP7A,AVPI1,BAG4,BARD1,BCCIP,BCL10,BCL2,BDNF,BMP10,BMP2,BMP5,BMP6,BMPER,BMPR1A,BMPR2,BOD1,BRD4,BTBD10,C3,C5,C5AR1,C5A…
KEGG	Malaria	experimental (any)	4	0.779	0.016	CXCL8, IL6,MYD88,TNF
Reactome	Signaling by cytosolic FGFR1 fusion mutants	experimental (any)	4	0.369	0.016	FGFR1OP, PIK3CA,STAT1,ZMYM2
Reactome	VEGFA-VEGFR2 Pathway	experimental (any)	8	1.824	0.016	AKT2, CAV1,PIK3CA,PRKACB,PRKCA,ROCK2,SRC,VEGFA
WikiPathways	Brain-Derived Neurotrophic Factor (BDNF) signaling pathway	experimental (any)	8	2.767	0.016	CREB1, GSK3B,JUN,MAPK8,MAPK9,RAP1A,SRC,STAT1
Gene Ontology - Biological Process	cellular response to cadmium ion	experimental (any)	4	0.594	0.016	JUN, MAPK8,MAPK9,SUMO1
Gene Ontology - Biological Process	cellular response to hormone stimulus	experimental (any)	22	11.5	0.016	AKT2, ARID1A,BCL2L2,CALR,CAV1,CLOCK,CREB1,GATA6,IGF1R,NCOA4,NR2C2,NR2F2,PARK7,PIK3CA,PRKACB,RAN,ROCK2,SIX1,SRC,STAT1,TP63,UFL1
Gene Ontology - Biological Process	cellular response to transforming growth factor beta stimulus	experimental (any)	11	4.12	0.016	CAV1, CREB1,JUN,NKX2-1,SMAD2,SMAD4,SMAD9,SMURF2,SRC,ZEB1,ZNF451
Gene Ontology - Biological Process	endoderm development	experimental (any)	6	1.414	0.016	BMPR1A, EXT1,GATA6,NKX2-1,SMAD2,SMAD4
Gene Ontology - Biological Process	hippocampus development	experimental (any)	6	1.414	0.016	CDK6, GSK3B,KIF5B,NKX2-1,RAN,ZEB2
Gene Ontology - Biological Process	neuron development	experimental (any)	30	17.57	0.016	ABL1, ASAP1,BCL11B,CDH1,CREB1,DLX5,DYNLT1,EN2,ENAH,EXT1,FZD2,GABRB1,GSK3B,IL6,JUN,MAP3K13,NEK3,NKX2-1,PARD6B,PAX6,PIK3CA,PRKCA,RAP1A,RAPGEF1,RAPH1,SLC12A5,SMAD4,SRC,VEGFA,ZEB2
Gene Ontology - Biological Process	positive regulation of myeloid leukocyte differentiation	experimental (any)	5	0.984	0.016	CREB1, GNAS,JUN,PRKCA,TNF
Gene Ontology - Biological Process	regulation of DNA-templated transcription, initiation	experimental (any)	4	0.594	0.016	CAND1, CREB1,JUN,ZNF451
Gene Ontology - Biological Process	regulation of endocytosis	experimental (any)	10	3.526	0.016	ABL1, ALOX15,ANKRD13B,CAV1,CBLL1,GREM1,MCTP1,SRC,SYK,VEGFA
Gene Ontology - Biological Process	regulation of striated muscle tissue development	experimental (any)	8	2.419	0.016	BMPR1A, CREB1,FGF2,GATA6,GREM1,MTPN,SIX1,SMAD4
Gene Ontology - Molecular Function	pyrophosphatase activity	experimental (any)	33	19.97	0.016	ABCE1, AKT2,ASAP1,DDX3Y,DLC1,DNAJB6,DYNLT1,GSK3B,HELZ,IFIT1,IPO7,JUN,KIF13A,KIF1C,KIF2A,KIF5B,MCM9,NUP50,PIP5K1A,RAB22A,RAN,RAP1A,RAP2B,RAPGEF1,RASA2,RASAL2,RGS17,SH3BP4,SMCHD1,SRGAP1,SUMO1,TOP2A,TOR1AIP2
Gene Ontology - Molecular Function	small GTPase binding	experimental (any)	14	6.026	0.016	ARHGEF28, BIRC5,CAV1,CDC42SE2,EXOC2,FMNL2,IPO7,RAP1A,RAPGEF1,RGL2,RNF41,ROCK2,SH3BP4,SPATA13
KEGG	Non-small cell lung cancer	experimental (strong)	5	0.979	0.016	AKT2, CDK6,E2F1,E2F3,PIK3CA
KEGG	Ras signaling pathway	experimental (strong)	8	2.458	0.016	ABL1, AKT2,FGF2,PIK3CA,PLD2,RAP1A,TBK1,VEGFA
WikiPathways	Regulation of toll-like receptor signaling pathway	experimental (strong)	7	1.784	0.016	AKT2, JUN,MYD88,PIK3CA,STAT1,TBK1,TNF
Reactome	FCERI mediated MAPK activation	predicted (intersection)	17	7.86	0.016	GRAP2, JUN,LCP2,LYN,MAP2K4,MAP3K1,MAPK1,MAPK10,MAPK8,MAPK9,NRAS,PAK1,PLCG1,SHC1,SYK,VAV2,VAV3
Reactome	Signaling by NTRK1 (TRKA)	predicted (intersection)	36	21.46	0.016	ADCYAP1, ADCYAP1R1,CLTC,CREB1,CRK,DNM3,DUSP4,DUSP7,ELK1,FRS2,IRS1,IRS2,KIDINS220,MAPK1,MAPK14,MAPKAPK3,MEF2A,MEF2C,NRAS,NTRK2,PIK3CA,PIK3CB,PIK3R1,PLCG1,PPP2CA,PPP2R1B,RALB,RAP1A,RAPGEF1,RIT1,RPS6KA2,RPS6KA3,SH3GL2,SHC1,SHC3,SRC
Gene Ontology - Biological Process	telencephalon cell migration	predicted (intersection)	28	15.11	0.016	ARL13B, BMERB1,CDK5R1,CXCL12,DISC1,DIXDC1,DRD1,EFHC1,EGFR,FBXO45,FGF13,FOXB1,GLI3,LHX6,LRRK2,MBOAT7,NRG1,NRP1,NRP2,P2RY12,PEX13,POU3F2,POU3F3,ROBO1,RTN4,SEMA3A,SLIT2,TNR
Gene Ontology - Biological Process	positive regulation of nucleic acid-templated transcription	predicted (union)	754	687.3	0.016	ABL1, ABLIM3,ABT1,ACTL6A,ACTN2,ACTR2,ACTR3,ACVR1,ACVR1B,ACVR2A,ACVRL1,ADCYAP1,AFAP1L2,AGO1,AGO2,AGTR2,AHI1,AHR,AKIRIN2,ALX1,ALX4,ANKRD49,APP,AR,ARID1A,ARID3A,ARID3B,ARID4B,ARID5B,ARNT,ARNT2,ARNTL,ARNTL2,ARRB1,ASXL1,ASXL2,ATAD2,ATF2,ATF5,ATF6,ATF7IP,ATM,ATMIN,ATOH8,ATP1B4,ATRX,AUTS2,BACH1,BAMBI,BCL10,BCL11B,BCLAF1,BIRC2,BMP10,BMP2,BMP5,BMP6,BMPR1A,BMPR1B,BMPR2,BPTF,BRCA1,BRD4,BRD7,BRPF1,BTRC,CAMK4…
KEGG	Cocaine addiction	experimental (any)	4	0.799	0.017	CREB1, GNAS,JUN,PRKACB
KEGG	Epithelial cell signaling in Helicobacter pylori infection	experimental (any)	5	1.25	0.017	CXCL8, JUN,MAPK8,MAPK9,SRC
KEGG	PI3K-Akt signaling pathway	experimental (any)	13	6.067	0.017	AKT2, CDK6,CREB1,FGF2,G6PC,GSK3B,IGF1R,IL6,IL7,PIK3CA,PRKCA,SYK,VEGFA
WikiPathways	PI3K-Akt Signaling Pathway	experimental (any)	13	5.965	0.017	AKT2, CDK6,CREB1,FGF2,G6PC,GSK3B,IGF1R,IL6,IL7,PIK3CA,PRKCA,SYK,VEGFA
Gene Ontology - Biological Process	cortical actin cytoskeleton organization	experimental (any)	4	0.615	0.017	CALR, FMNL2,ROCK2,TNF
Gene Ontology - Biological Process	miRNA metabolic process	experimental (any)	4	0.615	0.017	LIN28B, RAN,TRIM71,TUT4
Gene Ontology - Biological Process	neural tube formation	experimental (any)	7	1.927	0.017	ABL1, ARID1A,DLC1,FZD2,PRKACB,TRIM71,ZEB2
Gene Ontology - Biological Process	phosphatidylinositol 3-kinase signaling	experimental (any)	8	2.439	0.017	HTR2A, IGF1R,PEAR1,PIK3CA,PIP5K1A,RGL2,SRC,TNF
Gene Ontology - Biological Process	regulation of cell division	experimental (any)	9	2.972	0.017	CIT, CUL3,FGF2,KIF13A,PAX6,SH3GLB1,TP63,UVRAG,VEGFA
Gene Ontology - Biological Process	regulation of phagocytosis	experimental (any)	6	1.435	0.017	ALOX15, CALR,RAP1A,RAPGEF1,SYK,TNF
Gene Ontology - Biological Process	smooth muscle cell differentiation	experimental (any)	5	1.004	0.017	GATA6, SIX1,SOD2,VEGFA,ZEB1
Reactome	Intracellular signaling by second messengers	experimental (strong)	10	3.198	0.017	AKT2, BMI1,CREB1,FGF2,JUN,MYD88,PIK3CA,SNAI1,SNAI2,SRC
Reactome	Transcriptional regulation by RUNX1	experimental (strong)	7	1.61	0.017	ABL1, BMI1,CDK6,LIFR,RUNX2,SOCS3,SRC
WikiPathways	ATM Signaling Pathway	experimental (strong)	4	0.631	0.017	ABL1, ATM,CREB1,JUN
WikiPathways	Breast cancer pathway	experimental (strong)	8	2.437	0.017	AKT2, ATM,CDK6,E2F1,E2F3,FGF2,JUN,PIK3CA
WikiPathways	DNA Damage Response	experimental (strong)	5	0.957	0.017	ABL1, ATM,CDK6,CREB1,E2F1
WikiPathways	Epithelial to mesenchymal transition in colorectal cancer	experimental (strong)	8	2.328	0.017	AKT2, CDH1,NR2C2,PIK3CA,SMAD4,SNAI1,SNAI2,ZEB2
WikiPathways	Fibrin Complement Receptor 3 Signaling Pathway	experimental (strong)	4	0.631	0.017	MYD88, PIK3CA,SRC,TNF
WikiPathways	Kit receptor signaling pathway	experimental (strong)	5	1.001	0.017	SNAI1, SNAI2,SOCS6,SRC,STAT1
WikiPathways	MET in type 1 papillary renal cell carcinoma	experimental (strong)	5	0.957	0.017	AKT2, JUN,PIK3CA,RAP1A,SRC
WikiPathways	Mammary gland development pathway - Embryonic development (Stage 1 of 4)	experimental (strong)	3	0.283	0.017	CDH1, TNF,ZEB2
WikiPathways	Neural Crest Differentiation	experimental (strong)	6	1.349	0.017	CDH1, DLX5,FGF2,SNAI1,SNAI2,TCF4
WikiPathways	Photodynamic therapy-induced NF-kB survival signaling	experimental (strong)	4	0.631	0.017	BCL2L2, BIRC5,TNF,VEGFA
WikiPathways	Robo4 and VEGF Signaling Pathways Crosstalk	experimental (strong)	2	0.087	0.017	SRC, VEGFA
WikiPathways	Signaling of Hepatocyte Growth Factor Receptor	experimental (strong)	4	0.631	0.017	JUN, PIK3CA,RAP1A,SRC
WikiPathways	miRNA Regulation of DNA Damage Response	experimental (strong)	5	0.979	0.017	ABL1, ATM,CDK6,CREB1,E2F1
Gene Ontology - Cellular Component	nuclear membrane	predicted (intersection)	102	75.57	0.017	ABL1, ADRA1A,AEN,AK9,AKAP6,AKIRIN1,ANKRD17,ANXA4,ATP11B,ATP1B4,BCL2,BRAP,BRIP1,CBX3,CCND2,CERS2,CERS6,CLIC1,CNEP1R1,DCTN5,DNAJB14,DUSP2,EGFR,FAM169A,FZR1,GATA6,GCH1,GNAQ,GRK5,GTF3C3,INA,ITPR1,KCNH1,KPNA4,KPNB1,LBR,LEMD3,LMNB2,LPIN1,MACO1,MCM3AP,MRPL19,MRPS23,MYO6,MYOF,NDC1,NDUFB4,NEMP1,NEMP2,NLRP6,NPAP1,NRXN1,NUP35,NUP58,OSBPL3,OSBPL6,OSBPL8,PAK1,PDE4D,PHF20,PHF8,PLCB1,PRICKLE2,PRNP,PRPF38A,PUM2,…
Gene Ontology - Molecular Function	guanyl ribonucleotide binding	predicted (intersection)	125	94.92	0.017	ADSS, AGAP1,AK3,AK4,ANXA6,ARF1,ARHGAP5,ARHGEF7,ARL1,ARL10,ARL13B,ARL17A,ARL4A,ATL1,ATL2,ATL3,CCPG1,CHML,CNGB1,CSNK1A1,DIRAS3,DNAJC27,DNM1L,DNM3,EHD1,EIF2B2,EIF2S1,EIF5,FKBP4,GBP4,GBP6,GCH1,GFM1,GFM2,GLUD2,GNA13,GNAI3,GNAL,GNAO1,GNAQ,GNAS,GNL1,GNL3L,GPSM2,GSPT1,GTPBP10,GTPBP8,GUCY1A1,GUCY1A2,GUF1,HBS1L,IFI44L,IFT22,INSR,IRGQ,LANCL2,LRRK2,MET,MFN1,MPPED2,NIN,NKIRAS2,NOA1,NOLC1,NRAS,NUDT16,OLA1,PDE1…
Gene Ontology - Molecular Function	phosphoric ester hydrolase activity	predicted (intersection)	175	138.8	0.017	ABL1, ABL2,ACP1,ADCYAP1R1,ADRA1A,AGTR2,ALPG,ANP32E,APTX,ARF1,ARFGEF3,ARPP19,AVPR1A,BDNF,BICD1,BMP2,BOD1,C5AR1,CALM1,CALM3,CCR1,CCR5,CDC14B,CHRM3,CPPED1,CSRNP2,CSRNP3,DLG2,DUSP12,DUSP18,DUSP2,DUSP28,DUSP4,DUSP5,DUSP7,EDNRA,EGFR,EGLN1,EIF2AK2,ESR1,F2RL2,FAN1,FARP1,FCRL3,FGF2,FIG4,FKBP1B,FLT1,FRS2,G6PC,G6PC2,GDPD4,GNAQ,GNB1,GPATCH2,GSK3B,HTT,IMPA1,IMPA2,IMPAD1,INPP4A,INPP4B,ITGA1,ITGA2,JAK2,KNL1,LHP…
Gene Ontology - Cellular Component	endosome membrane	predicted (union)	243	208.8	0.017	ABCA5, ABCB6,ABHD17A,ABHD17B,ABHD17C,ABHD6,ACAP2,ANKFY1,ANTXR1,ANTXR2,ANXA6,AP5M1,APH1B,APOB,APPL1,APPL2,ARF6,ARHGAP1,ARHGAP32,ATP11B,ATP6V0A2,ATP6V0D1,ATP6V0D2,ATP6V0E1,ATP6V0E2,BACE1,CD164,CD1B,CD1C,CD1D,CD274,CHMP1B,CHMP2B,CHMP3,CHMP5,CLCN3,CLCN5,CLCN6,CLIP3,CLTC,CLVS2,CMTM6,CORO1C,CUBN,CYB561A3,DIO3,DKK1,DTNBP1,DTX3L,ECE1,EEA1,EGFR,EHD1,EHD3,EPHA4,FCGR1A,FCGR1B,FGD2,FIG4,FURIN,FZD5,FZD7,GGA2,…
Gene Ontology - Cellular Component	nuclear membrane	predicted (union)	156	128.9	0.017	ABL1, ADRA1A,AEN,AHCTF1,AK9,AKAP6,AKIRIN1,ALG14,ANKRD17,ANXA4,APEH,AQP1,ATP11B,ATP1B4,BCL2,BRAP,BRIP1,CBX3,CCND2,CEPT1,CERS2,CERS3,CERS5,CERS6,CLIC1,CNEP1R1,CREB3L4,CST3,CUEDC2,DCTN5,DDX19A,DDX19B,DNAJB12,DNAJB14,DTL,DUSP2,EDNRB,EGFR,EI24,ERBIN,ERN1,FAM169A,FZR1,GATA6,GCH1,GNAQ,GRK5,GTF3C3,GTPBP4,HACD3,IL15RA,INA,INTS2,ITPR1,KCNH1,KPNA4,KPNB1,LBR,LEMD3,LMNB2,LPIN1,LRPPRC,MACO1,MCM3AP,MRGPRF,MRPL1…
Gene Ontology - Cellular Component	nuclear pore	predicted (union)	43	29.9	0.017	AGFG1, BICD2,CETN3,DDX19A,DDX19B,EIF5A2,EIF5AL1,ENY2,IPO5,IPO7,KPNA3,KPNB1,MAD2L1,MCM3AP,MVP,NDC1,NUP133,NUP160,NUP205,NUP214,NUP37,NUP42,NUP43,NUP62,NUP62CL,NUP88,NUP93,NUP98,NUTF2,NXF1,PARP11,PCID2,RAE1,RAN,RANBP2,RANGAP1,RGPD8,SEH1L,SENP2,SUMO1,TNKS,TPR,UPF3B
Gene Ontology - Cellular Component	presynaptic membrane	predicted (union)	85	65.48	0.017	ADAM23, ADGRL1,ADORA1,ADRA1A,APBA1,ATP2B1,ATP2B4,CASK,CDH10,CHRM2,CHRM3,CHRNA4,CNR1,CNTN1,CNTN5,CNTN6,CPLX3,CTNNA2,CTNNB1,DENND1A,DGKI,DNM1L,DRD1,EPHA4,ERBB4,ERC1,ERC2,EXOC3,FBXO45,FCHO2,FMR1,GABRA5,GABRR1,GAD2,GPC4,GPM6A,GRIK2,GRIK3,GRIK4,GRIN2A,HIP1,IL31RA,KCNA1,KCNA2,KCNA3,KCNC1,KCNC2,KCNH1,KCNJ3,KCNJ9,KCTD12,KCTD16,KCTD8,NRXN1,NTNG1,NTNG2,OPRK1,OPRM1,P2RX1,P2RY1,PCDH17,PCDH8,PHB,PI4K2A,PICALM…
Gene Ontology - Biological Process	developmental process involved in reproduction	experimental (any)	21	10.95	0.018	ARID1A, ATM,BCL2L2,BMPR1A,CDKL2,DNAJB6,EGLN1,GATA6,NCOA4,NKX2-1,NPPC,NR2F2,RAN,SMAD4,SNAI1,SOCS3,SRC,TP63,TUT4,VEGFA,WDR77
Gene Ontology - Biological Process	glucocorticoid receptor signaling pathway	experimental (any)	3	0.307	0.018	ARID1A, CALR,CLOCK
Gene Ontology - Biological Process	metanephric mesenchyme development	experimental (any)	3	0.307	0.018	SIX1, SMAD4,STAT1
Gene Ontology - Biological Process	regulation of muscle organ development	experimental (any)	8	2.46	0.018	BMPR1A, CREB1,FGF2,GATA6,GREM1,MTPN,SIX1,SMAD4
Gene Ontology - Biological Process	viral process	experimental (any)	27	15.41	0.018	ABCE1, BANF1,CAV1,CCR5,CREB1,CXCL8,DYNLT1,FBXW7,HTR2A,IFIT1,IPO7,JUN,MMP1,NUP50,RAN,ROCK2,SRC,STAT1,STOM,SUMO1,SYK,TASOR,TBK1,TNF,TOP2A,TYMS,UVRAG
Gene Ontology - Molecular Function	carbohydrate derivative binding	experimental (any)	53	36.65	0.018	ABL1, ACVR2B,AKT2,ASNA1,ATM,BMPR1A,CASK,CDK6,CDKL2,CIT,DDX3Y,DHX33,DYRK3,FGF2,FRK,GNAS,GSK3B,HELZ,IGF1R,IPMK,KIF13A,KIF1C,KIF2A,KIF5B,MAP3K13,MAPK8,MAPK9,MCM9,NARS,NEK3,PI4K2B,PIK3CA,PIM3,PIP5K1A,POLR1B,PRKACB,PRKCA,PRNP,RAB22A,RAN,RAP1A,RAP2B,ROCK2,RUNX2,SH3BP4,SMCHD1,SRC,SYK,TBK1,THRAP3,TOP2A,TRNT1,VEGFA
Gene Ontology - Molecular Function	cytokine activity	experimental (any)	8	2.48	0.018	CXCL8, FGF2,GREM1,IL24,IL6,IL7,TNF,VEGFA
WikiPathways	Hair Follicle Development: Cytodifferentiation (Part 3 of 3)	experimental (strong)	5	1.044	0.018	JUN, SMAD4,TCF4,TP63,WIF1
Gene Ontology - Biological Process	entry of bacterium into host cell	experimental (strong)	4	0.239	0.018	CAV1, CBLL1,CDH1,SRC
Reactome	Downregulation of SMAD2/3:SMAD4 transcriptional activity	predicted (intersection)	14	6.046	0.018	NCOR1, PPM1A,RNF111,RPS27A,SKIL,SMAD2,SMAD3,SMURF2,TGIF1,TRIM33,UBB,UBE2D1,UBE2D3,USP9X
Reactome	MECP2 regulates neuronal receptors and channels	predicted (intersection)	13	5.441	0.018	CREB1, FKBP5,GRIA2,GRIN2A,GRIN2B,HDAC2,MECP2,MET,OPRK1,OPRM1,PTPN1,PTPN4,SLC2A3
Reactome	Mitochondrial biogenesis	predicted (intersection)	39	23.88	0.018	APOOL, ATF2,ATP5F1A,ATP5F1E,ATP5MC1,ATP5MC3,ATP5MG,ATP5PB,ATP5PF,CALM1,CAMK4,CHCHD3,CHD9,CREB1,CRTC1,DMAC2L,GABPA,GLUD2,MAPK14,MED1,MEF2C,MICOS10,MTERF1,NCOA1,NCOA2,NCOR1,PPARGC1A,PPARGC1B,PRKAA2,PRKAB1,PRKAB2,PRKAG2,PRKAG3,SOD2,TBL1X,TBL1XR1,TFAM,TFB2M,TGS1
Gene Ontology - Biological Process	generation of neurons	predicted (intersection)	433	375.4	0.018	ABITRAM, ABL1,ABL2,ACSL4,ADAM10,ADCY1,ADCYAP1,ADGRL3,ADNP2,AGTPBP1,AHI1,ALDH1A2,ALS2,ANK3,APBB2,APOA1,APP,ARF1,ARFGEF1,ARNTL,ASAP1,ASPA,ATL1,ATP7A,ATP8A2,B4GALT5,BAG5,BCHE,BCL11B,BCL2,BDNF,BLOC1S5,BMERB1,BMP2,BMP5,BMPR1A,BMPR1B,BMPR2,C21orf91,C3,C5AR1,CALR,CAMSAP2,CAPRIN1,CASP3,CCDC88A,CDH11,CDH23,CDHR1,CDK5R1,CDK5RAP2,CDK6,CDON,CERS2,CHD7,CHL1,CHRNA3,CIT,CLMN,CNGB1,CNR1,CNTF,CNTN1,COBL,CRB1,CREB…
Gene Ontology - Biological Process	tube development	predicted (intersection)	322	272.4	0.018	AARD, ABL1,ACKR3,ACVR1,ACVR2B,ADAM12,ADAMTS12,ADAMTS2,ADTRP,AGO1,AGTR2,AHI1,AIMP1,AKT3,ALDH1A2,AMOT,ANGPT2,ANGPT4,ANGPTL3,AQP2,AR,ARID1A,ARID2,ARL13B,ASB4,ASXL1,ATF2,ATOH8,ATP7A,ATRX,ATXN1L,BCL10,BCL2,BCL2L11,BMP2,BMP5,BMPER,BMPR1A,BMPR2,BRCA1,BRIP1,BTG1,C1GALT1,C3,C5AR1,CALB1,CALCRL,CCBE1,CCDC40,CCN2,CCN3,CCNB1,CDH13,CHD7,CITED2,CLIC4,CLMP,COBL,COL4A1,COL4A3,CPS1,CREB1,CRISPLD2,CSF1R,CTNNBIP1,CX…
Gene Ontology - Biological Process	regulation of intracellular signal transduction	predicted (union)	858	787.8	0.018	ABCA1, ABL1,ABL2,ABRA,ACKR3,ADAM9,ADCYAP1,ADCYAP1R1,ADGRG3,ADIPOR1,ADORA1,ADRA1A,ADRA2A,AGO1,AGO3,AIDA,AJUBA,AKAP12,AKAP13,AKAP5,AKAP6,AKR1C2,AKT3,ALKAL2,ALS2,AMOT,ANGPT1,ANKRD17,APLP1,APOA1,APOL3,APP,AR,ARF6,ARFGEF1,ARFGEF2,ARFGEF3,ARHGAP1,ARHGAP11A,ARHGAP12,ARHGAP18,ARHGAP19,ARHGAP20,ARHGAP24,ARHGAP28,ARHGAP29,ARHGAP30,ARHGAP31,ARHGAP32,ARHGAP44,ARHGAP5,ARHGEF10,ARHGEF12,ARHGEF26,ARHGEF3,ARHGEF…
Gene Ontology - Molecular Function	phosphatase binding	predicted (union)	110	86.1	0.018	AKAP11, AKAP5,ANAPC7,ANK1,AP3B1,ARPP19,ATP2B4,BCL2,BOD1,CARHSP1,CDC27,CDC5L,CDH2,CDKN1B,CEACAM1,CHCHD3,CLEC12B,CNST,CRY1,CSF1R,CSRNP2,CTNNB1,CTSC,CTTNBP2NL,DLG1,DLG3,DZIP3,EGFR,EIF4EBP1,ELL,ENSA,FCRL3,FCRL6,FER,FOXO1,GRIN3A,GTF2F1,HMGCR,HSP90B1,IQGAP1,IRS2,ITGA1,JAK1,KIF3A,KIFAP3,MAGI2,MAP3K5,MAPK1,MAPK14,MAPT,MASTL,MET,MFHAS1,MTMR3,MTMR9,MVP,MYOZ2,NEK2,NFATC2,PHACTR1,PHACTR4,PIK3R1,PIK3R2,PPARG,…
WikiPathways	Endometrial cancer	experimental (any)	5	1.25	0.019	AKT2, CDH1,FGF2,GSK3B,PIK3CA
WikiPathways	G1 to S cell cycle control	experimental (any)	5	1.25	0.019	ATM, CDK6,CREB1,E2F1,E2F3
WikiPathways	IL-5 Signaling Pathway	experimental (any)	4	0.799	0.019	GSK3B, JUN,STAT1,SYK
WikiPathways	MAPK Signaling Pathway	experimental (any)	11	4.735	0.019	AKT2, FGF2,JUN,MAP3K13,MAPK8,MAPK9,PRKACB,PRKCA,RAP1A,RASA2,TNF
WikiPathways	Neovascularisation processes	experimental (any)	3	0.43	0.019	MAPK8, SMAD2,SMAD9
WikiPathways	PDGF Pathway	experimental (any)	4	0.82	0.019	JUN, MAPK8,SRC,STAT1
WikiPathways	PI3K/AKT/mTOR - VitD3 Signalling	experimental (any)	3	0.43	0.019	GSK3B, LDHA,PIK3CA
WikiPathways	Retinoblastoma Gene in Cancer	experimental (any)	6	1.783	0.019	ABL1, CDK6,E2F1,E2F3,TOP2A,TYMS
WikiPathways	TNF alpha Signaling Pathway	experimental (any)	6	1.783	0.019	IL6, JUN,MAPK8,MAPK9,TBK1,TNF
Gene Ontology - Biological Process	cell adhesion	experimental (any)	36	22.55	0.019	ABL1, ALOX15,ATM,CADM2,CALR,CASK,CAV1,CBLL1,CDH1,CDH7,CDK6,CXCL8,DLC1,DNAJB6,GNAS,GREM1,GSK3B,HOXD3,IL6,IL7,PEAR1,PIK3CA,PIP5K1A,PPP1CB,PRKCA,PRNP,RAP2B,RAPGEF1,REG3A,ROCK2,SNAI2,SOCS6,SRC,SYK,TNF,VEGFA
Gene Ontology - Biological Process	cellular response to interleukin-6	experimental (any)	4	0.635	0.019	IL6, SMAD4,SOCS3,STAT1
Gene Ontology - Biological Process	neuron projection development	experimental (any)	27	15.5	0.019	ABL1, ASAP1,BCL11B,CDH1,CREB1,DLX5,DYNLT1,ENAH,EXT1,GSK3B,IL6,JUN,MAP3K13,NEK3,NKX2-1,PARD6B,PAX6,PIK3CA,PRKCA,RAP1A,RAPGEF1,RAPH1,SLC12A5,SMAD4,SRC,VEGFA,ZEB2
Gene Ontology - Biological Process	organelle disassembly	experimental (any)	6	1.476	0.019	DYRK3, FBXW7,KIF5B,PARK7,RNF41,SPATA18
Gene Ontology - Biological Process	platelet aggregation	experimental (any)	5	1.025	0.019	GNAS, PEAR1,PRKCA,RAP2B,SYK
Gene Ontology - Biological Process	positive regulation of neuron apoptotic process	experimental (any)	5	1.025	0.019	ATM, FBXW7,JUN,PRNP,TNF
Gene Ontology - Biological Process	positive regulation of protein complex disassembly	experimental (any)	4	0.635	0.019	FYCO1, IGF1R,TNF,UVRAG
Gene Ontology - Biological Process	regulation of DNA damage response, signal transduction by p53 class mediator	experimental (any)	4	0.635	0.019	ATM, DYRK3,SNAI1,SNAI2
Gene Ontology - Biological Process	regulation of intracellular steroid hormone receptor signaling pathway	experimental (any)	6	1.476	0.019	CALR, CLOCK,PARK7,SRC,TP63,UFL1
Gene Ontology - Biological Process	response to amino acid	experimental (any)	7	1.968	0.019	CPEB4, CREB1,SH3BP4,SIX1,TNF,UFL1,ZEB1
Gene Ontology - Biological Process	response to hydrogen peroxide	experimental (any)	8	2.48	0.019	ABL1, GLRX2,IL6,JUN,PARK7,PDCD10,SRC,STAT1
Gene Ontology - Biological Process	response to toxic substance	experimental (any)	18	8.835	0.019	ABL1, CDH1,CREB1,GABRB1,GLRX2,GSTO2,IL6,JUN,NPPC,PARK7,PDCD10,RGS17,SLC23A1,SOD2,SRC,STAT1,TNF,TYMS
Gene Ontology - Cellular Component	activin responsive factor complex	experimental (any)	2	0.061	0.019	SMAD2, SMAD4
Gene Ontology - Molecular Function	small protein activating enzyme binding	experimental (any)	2	0.102	0.019	PARK7, SUMO1
Gene Ontology - Molecular Function	transforming growth factor beta receptor, pathway-specific cytoplasmic mediator activity	experimental (any)	2	0.102	0.019	SMAD2, SMAD9
Gene Ontology - Biological Process	cardiac septum development	predicted (intersection)	47	29.62	0.019	ACVR1, BMP5,BMPR1A,BMPR2,CHD7,CITED2,DCTN5,EGLN1,FRS2,FZD1,FZD2,GATA6,HECTD1,HEG1,HEY2,HEYL,ISL1,LMO4,LUZP1,MDM4,NOTCH2,NRP1,NRP2,NSD2,PARVA,PCSK5,PROX1,RARB,ROBO1,ROBO2,SALL1,SALL4,SEMA3C,SLIT2,SMAD7,SMO,SOX4,SUFU,TAB1,TBX20,TBX5,TGFB2,TGFBR1,TGFBR2,TRIP11,VANGL2,ZBTB14
Gene Ontology - Biological Process	bone remodeling	experimental (any)	6	1.517	0.02	GREM1, IL6,IL7,PRKCA,SRC,SYK
Gene Ontology - Biological Process	bone resorption	experimental (any)	5	1.066	0.02	IL6, IL7,PRKCA,SRC,SYK
Gene Ontology - Biological Process	carbohydrate transmembrane transport	experimental (any)	7	1.988	0.02	AKT2, ARPP19,EDNRA,RAP1A,SLC23A1,SLC45A4,TNF
Gene Ontology - Biological Process	catabolic process	experimental (any)	58	41.16	0.02	ABL1, AKT2,ANP32A,ASPA,ATM,CAV1,CDH1,CLOCK,CUL3,E2F1,EGLN1,FBXL3,FBXL5,FBXW7,FGF2,FOXK1,FOXK2,FYCO1,G6PC,GSK3B,HNRNPR,HTR2A,IL6,KLHL15,LDHA,LIN28B,MAPK8,MAPK9,MMP1,MMP10,MYD88,NUP50,PARK7,PDE7A,PIK3CA,PLD2,PPP1CB,PRKCA,RLIM,RNF41,ROCK2,SCO1,SH3BP4,SH3GLB1,SLC44A1,SMURF2,SOCS6,SPATA18,SRC,SUMO1,TBK1,THRAP3,TNF,TRIM71,TUT4,UBXN2A,UFL1,UVRAG
Gene Ontology - Biological Process	cell morphogenesis involved in neuron differentiation	experimental (any)	18	8.917	0.02	ABL1, BCL11B,CREB1,DLX5,ENAH,EXT1,GSK3B,MAP3K13,NKX2-1,PARD6B,PAX6,PIK3CA,PRKCA,RAPH1,SMAD4,SRC,VEGFA,ZEB2
Gene Ontology - Biological Process	cell projection morphogenesis	experimental (any)	20	10.33	0.02	ABL1, BCL11B,CREB1,DLX5,DYNLT1,ENAH,EXT1,GSK3B,MAP3K13,NEK3,NKX2-1,PARD6B,PAX6,PIK3CA,PRKCA,RAPH1,SMAD4,SRC,VEGFA,ZEB2
Gene Ontology - Biological Process	cellular iron ion homeostasis	experimental (any)	5	1.045	0.02	CAND1, EGLN1,FBXL5,NCOA4,SMAD4
Gene Ontology - Biological Process	cellular response to lipopolysaccharide	experimental (any)	9	3.095	0.02	ABL1, CCR5,CXCL8,IL24,IL6,MAPK8,PRKCA,SRC,TNF
Gene Ontology - Biological Process	endothelial cell development	experimental (any)	5	1.066	0.02	RAP1A, RAPGEF1,ROCK2,TJP2,TNF
Gene Ontology - Biological Process	import into cell	experimental (any)	20	10.33	0.02	ABL1, AKT2,ALOX15,ANKRD13B,CALR,CAV1,CBLL1,CXCL8,GREM1,KCNJ2,MARCH3,MCTP1,PARK7,PEAR1,PRNP,RAB22A,SH3BP4,SRC,SYK,VEGFA
Gene Ontology - Biological Process	intrinsic apoptotic signaling pathway in response to hydrogen peroxide	experimental (any)	2	0.102	0.02	PARK7, PDCD10
Gene Ontology - Biological Process	negative regulation of cellular response to growth factor stimulus	experimental (any)	8	2.542	0.02	ABL1, CASK,CAV1,GREM1,NKX2-1,SMAD2,SMURF2,ZNF451
Gene Ontology - Biological Process	negative regulation of fat cell proliferation	experimental (any)	2	0.102	0.02	E2F1, E2F3
Gene Ontology - Biological Process	negative regulation of myosin-light-chain-phosphatase activity	experimental (any)	2	0.102	0.02	ROCK2, TNF
Gene Ontology - Biological Process	negative regulation of vitamin D biosynthetic process	experimental (any)	2	0.102	0.02	SNAI1, SNAI2
Gene Ontology - Biological Process	nephron morphogenesis	experimental (any)	6	1.517	0.02	FGF2, GREM1,SIX1,SMAD4,STAT1,VEGFA
Gene Ontology - Biological Process	oxygen homeostasis	experimental (any)	2	0.102	0.02	EGLN1, SOD2
Gene Ontology - Biological Process	positive regulation of DNA catabolic process	experimental (any)	2	0.102	0.02	ATM, IL6
Gene Ontology - Biological Process	positive regulation of Fc-gamma receptor signaling pathway involved in phagocytosis	experimental (any)	2	0.102	0.02	RAP1A, RAPGEF1
Gene Ontology - Biological Process	positive regulation of RNA polymerase II transcriptional preinitiation complex assembly	experimental (any)	2	0.102	0.02	CAND1, CREB1
Gene Ontology - Biological Process	positive regulation of autophagosome maturation	experimental (any)	2	0.102	0.02	FYCO1, UVRAG
Gene Ontology - Biological Process	positive regulation of mitochondrial outer membrane permeabilization involved in apoptotic signaling pathway	experimental (any)	4	0.656	0.02	E2F1, GSK3B,MAPK8,TP63
Gene Ontology - Biological Process	positive regulation of oxidative stress-induced intrinsic apoptotic signaling pathway	experimental (any)	2	0.102	0.02	FBXW7, PARK7
Gene Ontology - Biological Process	positive regulation of protein transport	experimental (any)	15	6.908	0.02	ABL1, AKT2,CDH1,FBXW7,GSK3B,IL6,KIF5B,PDCD10,PRNP,RAN,SH3GLB1,SRC,STOM,SYK,TNF
Gene Ontology - Biological Process	protein localization to nucleus	experimental (any)	11	4.305	0.02	CALR, CDH1,DNAJB6,GSK3B,PARK7,RAN,SIX1,SRC,SUMO1,SYK,TOR1AIP2
Gene Ontology - Biological Process	regulation of binding	experimental (any)	15	6.908	0.02	ABL1, CAV1,E2F1,FBXW7,GSK3B,IFIT1,JUN,MAPK8,PARK7,PAX6,RAN,SMAD2,SMAD4,SRC,SUMO1
Gene Ontology - Biological Process	regulation of hormone secretion	experimental (any)	11	4.284	0.02	CLOCK, CREB1,GNAS,KIF5B,MIDN,PIM3,PRKCA,RAP1A,SMAD4,SNX4,TNF
Gene Ontology - Biological Process	regulation of intracellular protein transport	experimental (any)	11	4.264	0.02	AKT2, CDH1,FBXW7,GSK3B,KIF5B,PARK7,PDCD10,PRNP,RAN,SH3GLB1,STOM
Gene Ontology - Biological Process	regulation of membrane permeability	experimental (any)	6	1.496	0.02	DYNLT1, E2F1,GSK3B,MAPK8,TJP2,TP63
Gene Ontology - Biological Process	regulation of transforming growth factor beta receptor signaling pathway	experimental (any)	7	2.009	0.02	CAV1, NKX2-1,SMAD2,SMAD4,SMURF2,ZEB1,ZNF451
Gene Ontology - Biological Process	regulation of viral process	experimental (any)	10	3.69	0.02	BANF1, CXCL8,DYNLT1,IFIT1,JUN,STAT1,STOM,TASOR,TNF,TOP2A
Gene Ontology - Biological Process	reproductive structure development	experimental (any)	16	7.543	0.02	ARID1A, ATM,BCL2L2,DNAJB6,EGLN1,GATA6,NCOA4,NKX2-1,NR2F2,SMAD4,SNAI1,SOCS3,SRC,TP63,VEGFA,WDR77
Gene Ontology - Biological Process	response to hormone	experimental (any)	28	16.34	0.02	AKT2, ARID1A,BCL2L2,CALR,CAV1,CLOCK,CREB1,GABRB1,GATA6,IGF1R,IGFBP5,IL6,NCOA4,NKX2-1,NR2C2,NR2F2,PARK7,PIK3CA,PRKACB,RAN,ROCK2,SIX1,SRC,STAT1,TNF,TP63,TYMS,UFL1
Gene Ontology - Biological Process	retrograde neuronal dense core vesicle transport	experimental (any)	2	0.102	0.02	KIF1C, KIF5B
Gene Ontology - Biological Process	stress granule disassembly	experimental (any)	2	0.102	0.02	DYRK3, KIF5B
Gene Ontology - Biological Process	tight junction organization	experimental (any)	5	1.066	0.02	PARD6B, ROCK2,SNAI1,SNAI2,TNF
Gene Ontology - Biological Process	type II pneumocyte differentiation	experimental (any)	2	0.102	0.02	GATA6, NKX2-1
Gene Ontology - Molecular Function	ubiquitin-protein transferase activity	experimental (any)	14	6.252	0.02	ABL1, BMI1,CBLL1,FBXL3,FBXL5,FBXW7,HECTD1,PARK7,RLIM,RMND5A,RNF141,RNF41,SMURF2,TRIM71
KEGG	Glioma	experimental (strong)	5	1.044	0.02	AKT2, CDK6,E2F1,E2F3,PIK3CA
Reactome	Interleukin-20 family signaling	experimental (strong)	3	0.239	0.02	IL24, SOCS3,STAT1
Reactome	Listeria monocytogenes entry into host cells	experimental (strong)	3	0.239	0.02	CBLL1, CDH1,SRC
Reactome	RUNX2 regulates bone development	experimental (strong)	4	0.5	0.02	ABL1, RUNX2,SMAD4,SRC
Reactome	MyD88 dependent cascade initiated on endosome	predicted (intersection)	41	25.69	0.02	APP, ATF2,CHUK,CREB1,CUL1,DUSP4,DUSP7,ELK1,HMGB1,IRAK2,JUN,MAP2K1,MAP2K4,MAP2K6,MAP3K1,MAP3K7,MAPK1,MAPK10,MAPK14,MAPK8,MAPK9,MAPKAPK3,MEF2A,MEF2C,MYD88,NFKBIA,NKIRAS2,NOD2,PELI2,PPP2CA,PPP2R1B,RPS27A,RPS6KA2,RPS6KA3,SKP1,TAB1,TAB3,TLR7,TNIP2,UBB,UBE2N
Reactome	TRAF6 mediated induction of NFkB and MAP kinases upon TLR7/8 or 9 activation	predicted (intersection)	41	25.69	0.02	APP, ATF2,CHUK,CREB1,CUL1,DUSP4,DUSP7,ELK1,HMGB1,IRAK2,JUN,MAP2K1,MAP2K4,MAP2K6,MAP3K1,MAP3K7,MAPK1,MAPK10,MAPK14,MAPK8,MAPK9,MAPKAPK3,MEF2A,MEF2C,MYD88,NFKBIA,NKIRAS2,NOD2,PELI2,PPP2CA,PPP2R1B,RPS27A,RPS6KA2,RPS6KA3,SKP1,TAB1,TAB3,TLR7,TNIP2,UBB,UBE2N
Reactome	Toll Like Receptor 7/8 (TLR7/8) Cascade	predicted (intersection)	41	25.69	0.02	APP, ATF2,CHUK,CREB1,CUL1,DUSP4,DUSP7,ELK1,HMGB1,IRAK2,JUN,MAP2K1,MAP2K4,MAP2K6,MAP3K1,MAP3K7,MAPK1,MAPK10,MAPK14,MAPK8,MAPK9,MAPKAPK3,MEF2A,MEF2C,MYD88,NFKBIA,NKIRAS2,NOD2,PELI2,PPP2CA,PPP2R1B,RPS27A,RPS6KA2,RPS6KA3,SKP1,TAB1,TAB3,TLR7,TNIP2,UBB,UBE2N
WikiPathways	ErbB Signaling Pathway	predicted (intersection)	39	24.18	0.02	ABL1, ABL2,AKT2,AKT3,BCL2L11,BTC,CBL,CBLB,CRK,EGF,EGFR,ELK1,EREG,GSK3B,JUN,MAP2K1,MAP2K4,MAPK1,MAPK10,MAPK8,MAPK9,NCK1,NRAS,NRG1,NRG2,NRG4,PAK1,PDK1,PIK3CA,PIK3CB,PIK3R1,PLCG1,PRKCA,RPS6KB1,SHC1,SHC3,SHC4,SRC,TGFA
WikiPathways	Leptin signaling pathway	predicted (intersection)	34	20.25	0.02	CFL2, CHUK,CREB1,EIF4E,ELK1,ESR1,FYN,GSK3B,IRS1,JAK1,JAK2,KHDRBS1,KPNA4,LEPR,MAP2K1,MAPK1,MAPK14,MAPK8,NCOA1,PDE3B,PIK3R1,PLCG1,PRKAA2,PTEN,PTPN1,REL,RPS6,RPS6KB1,SHC1,SOCS2,SOCS3,SP1,SRC,STAT1
WikiPathways	Mesodermal Commitment Pathway	predicted (intersection)	60	41.11	0.02	ACVR1, ACVR2A,ACVR2B,AEBP2,AHDC1,ARID5B,ARL4A,BMPR1A,BMPR2,CCDC6,CCDC88A,CRTC1,CTBP2,DKK1,DNMT3B,ELK4,EOMES,EPB41L5,EXT1,EXT2,FOXA2,FZD4,FZD5,GATA6,HMGA2,HNF4A,HTT,INHBA,JAK2,JARID2,LATS1,LEF1,MTF2,NCAPG2,NLK,PAX6,PBX1,PBX3,PHF6,PPP2CA,PRKAR1A,RARB,SMAD1,SMAD2,SMAD3,SNAI1,SOX21,TCF4,TET1,TOX3,TRERF1,TRIM5,TRIM71,TWSG1,UBR5,VAV3,WDHD1,YAP1,ZNF281,ZNF462
Gene Ontology - Cellular Component	Golgi membrane	predicted (intersection)	229	189.5	0.02	A4GNT, ABCA5,ACER2,ACER3,ADAM10,AP1G1,AP1S2,AP1S3,AP4S1,APP,ARF1,ARFGEF1,ARFIP1,ARHGAP32,ARL1,ASAH2,ATF6,ATL1,ATP2C1,ATP7B,B3GALNT2,B3GALT1,B3GALT2,B3GALT5,B3GNT5,B4GALT5,B4GALT7,BET1,BET1L,C1GALT1,CABP7,CALN1,CAV2,CD55,CHPT1,CHST10,CHST12,CHST2,CHST7,CHSY1,CHSY3,CLCN3,CLCN5,CLSTN2,CLSTN3,CLTC,CLVS2,CNGB1,COG5,COG6,COPA,CREB3,CSGALNACT1,CTSC,CUL3,DBNL,DIPK2A,DNM1L,DOP1A,EBAG9,EGFR,ENTPD4,EXT1,EXT…
Gene Ontology - Cellular Component	endoplasmic reticulum tubular network	predicted (intersection)	12	4.837	0.02	ASPH, ATL1,ATL3,C2CD2L,KPNB1,PARP16,RAB10,RAB18,RAB3GAP1,REEP5,RNF41,RTN4
Gene Ontology - Cellular Component	plasma membrane bounded cell projection	predicted (intersection)	554	492.7	0.02	AAK1, ABCA4,ABHD13,ABHD17C,ABHD2,ABITRAM,ABL1,ABLIM3,ACADM,ACTR3,ADAM10,ADAM22,ADCY5,ADCY9,ADCYAP1,ADGRE2,ADGRL1,ADGRL3,AFAP1L1,AHCYL2,AHI1,AJUBA,AKT2,ALS2,AMOT,ANGPTL3,ANK3,ANKMY2,ANKS1B,AOC3,AP3B1,AP3B2,AP3S2,APBA1,APBB1IP,APBB2,APP,APPL1,AQP4,ARF1,ARHGAP32,ARHGEF7,ARL13B,ARL6,ARPC5,ARPIN,ASAP1,ATG14,ATG5,ATL1,ATP1A2,ATP2B1,ATP6V0D1,ATP7A,ATP8A2,ATXN1L,B9D1,BACE1,BAG2,BAG3,BBOF1,BBS10,BCL11B,BL…
Gene Ontology - Molecular Function	nucleotide binding	predicted (intersection)	608	542	0.02	AAK1, ABCA4,ABCA5,ABCA6,ABCB10,ABCB11,ABCC5,ABCC6,ABCD2,ABCD3,ABCF1,ABCF2,ABCG2,ABL1,ABL2,ACADM,ACADSB,ACSBG1,ACSF3,ACSL4,ACSL6,ACSM2A,ACSM2B,ACSS3,ACTBL2,ACTR3,ACVR1,ACVR1C,ACVR2A,ACVR2B,ADCY1,ADCY5,ADCY9,ADK,ADSS,AFG1L,AGAP1,AGK,AGPS,AK3,AK4,AK5,AK9,AKAP7,AKT2,AKT3,ALDH1A3,ALDH6A1,ALPK3,ANXA6,APLF,AQR,ARF1,ARHGAP5,ARHGEF7,ARL1,ARL10,ARL13B,ARL17A,ARL4A,ATAD1,ATL1,ATL2,ATL3,ATM,ATP10A,ATP10D,ATP…
Gene Ontology - Biological Process	peptide transport	predicted (union)	872	801.7	0.02	AAGAB, ABAT,ABCA1,ABCB9,ABCG1,ABL1,ABLIM3,ABRA,ACHE,ACOT2,ACOT4,ACOX1,ACSL3,ACVR1C,ACVR2B,ADAM9,ADCY5,ADCYAP1,ADORA1,ADRA2A,ADTRP,AFTPH,AGAP1,AGFG1,AGK,AGPS,AGTR2,AGXT,AHCTF1,AHCYL1,AIMP1,AKAP12,AKAP5,AKAP6,AKT2,AKTIP,AMACR,ANGPT1,ANK3,ANKRD50,ANXA4,AP1AR,AP1G1,AP1S1,AP1S2,AP1S3,AP3B1,AP3B2,AP3M1,AP3S2,AP4E1,AP4S1,AP5B1,AP5M1,APBA1,APOA1,APOB,APPBP2,APPL1,APPL2,ARF1,ARF6,ARFGAP1,ARFGAP3,ARFGEF1,A…
Gene Ontology - Biological Process	protein import into nucleus	predicted (union)	66	47.95	0.02	ABRA, AGTR2,ANGPT1,APPL1,APPL2,ARNTL,BAG3,CBLB,CD36,CDH1,CDKN1A,DRD1,ECT2,EFCAB7,FERMT1,FGF9,GLI3,HCLS1,HIKESHI,IFNG,IPO5,IPO9,KPNA3,KPNA4,KPNB1,LEP,LRRK2,MAPK1,MAPK14,MAVS,MBTPS1,MDFIC,MED1,NF1,NFKBIA,NOLC1,NUP58,NUP62,NUTF2,PHB2,PIK3R1,PIK3R2,PKIA,PSEN1,PTGS2,PTTG1IP,RAB23,RAN,RANBP2,RBM22,RPAIN,RPL23,SHH,SIX3,SMAD3,SMO,STAT3,SUFU,SYK,TARDBP,TNPO1,TP53,TPR,UBR5,ZIC1,ZPR1
Reactome	InlA-mediated entry of Listeria monocytogenes into host cells	experimental (any)	3	0.184	0.021	CBLL1, CDH1,SRC
WikiPathways	DNA Damage Response	experimental (any)	5	1.332	0.021	ABL1, ATM,CDK6,CREB1,E2F1
WikiPathways	Ebola Virus Pathway on Host	experimental (any)	7	2.419	0.021	CAV1, IGF1R,PIK3CA,RASA2,SOCS3,STAT1,TBK1
WikiPathways	Envelope proteins and their potential roles in EDMD physiopathology	experimental (any)	4	0.861	0.021	BANF1, KIF5B,SMAD2,SMAD4
WikiPathways	Hedgehog Signaling Pathway	experimental (any)	4	0.861	0.021	CUL3, GAS1,PRKACB,SMURF2
WikiPathways	IL-2 Signaling Pathway	experimental (any)	4	0.84	0.021	JUN, SOCS3,STAT1,SYK
WikiPathways	IL-6 signaling pathway	experimental (any)	4	0.861	0.021	GSK3B, IL6,SOCS3,STAT1
WikiPathways	Integrin-mediated Cell Adhesion	experimental (any)	6	1.845	0.021	AKT2, CAV1,RAP1A,RAPGEF1,ROCK2,SRC
WikiPathways	LncRNA involvement in canonical Wnt signaling and colorectal cancer	experimental (any)	6	1.845	0.021	CDK6, CXXC4,FZD2,GSK3B,JUN,WIF1
WikiPathways	Metastatic brain tumor	experimental (any)	2	0.164	0.021	CDK6, E2F3
WikiPathways	RAC1/PAK1/p38/MMP2 Pathway	experimental (any)	5	1.332	0.021	BIRC5, MAPK8,MAPK9,PIK3CA,SRC
WikiPathways	Vitamin D in inflammatory diseases	experimental (any)	3	0.451	0.021	IL6, SMAD4,TNF
Gene Ontology - Biological Process	in utero embryonic development	experimental (any)	14	6.272	0.021	BMPR1A, CUL3,DNAJB6,EDNRA,EGLN1,GATA6,GINS4,MBNL1,NR2F2,SMAD2,SMAD4,SNAI1,SOCS3,VEGFA
Gene Ontology - Biological Process	odontogenesis of dentin-containing tooth	experimental (any)	6	1.537	0.021	ACVR2B, BCL11B,BMPR1A,CNNM4,RUNX2,TP63
Gene Ontology - Biological Process	organelle organization	experimental (any)	79	59.87	0.021	ABL1, AKT2,ALOX15,ARID1A,ARID2,ASAP1,ASNA1,ATM,BANF1,BMI1,CALR,CAV1,CCSAP,CIT,CLOCK,COX20,CREB1,CUL3,DLC1,DNAAF2,DNAJB6,DYNLT1,DYRK3,E2F1,FBXW7,FGFR1OP,FMNL2,FYCO1,GDAP1,GINS4,GSK3B,JMY,JUN,KIF13A,KIF2A,KIF5B,MAPK8,MAPK9,MCFD2,MCM9,MTPN,NSD3,PARK7,PAX6,PCGF6,PDCD10,PIP5K1A,PLD2,POLR1B,PRKCA,RAB22A,RAN,RNF41,ROCK2,SATB2,SCO1,SH3GLB1,SLAIN2,SMAD4,SMCHD1,SNAI1,SNAI2,SOD2,SON,SPATA18,SRC,SUMO1,SYNM,T…
Gene Ontology - Biological Process	regulation of cardiac muscle tissue development	experimental (any)	6	1.537	0.021	BMPR1A, CREB1,FGF2,GATA6,GREM1,SMAD4
Gene Ontology - Biological Process	reproductive system development	experimental (any)	16	7.605	0.021	ARID1A, ATM,BCL2L2,DNAJB6,EGLN1,GATA6,NCOA4,NKX2-1,NR2F2,SMAD4,SNAI1,SOCS3,SRC,TP63,VEGFA,WDR77
Gene Ontology - Molecular Function	SH2 domain binding	experimental (any)	4	0.676	0.021	ABL1, DLC1,SRC,SYK
KEGG	Adherens junction	experimental (strong)	5	1.066	0.021	CDH1, SMAD4,SNAI1,SNAI2,SRC
KEGG	Apoptosis	experimental (strong)	5	1.11	0.021	AKT2, ATM,MYD88,PIK3CA,TNF
KEGG	Cell cycle	experimental (strong)	6	1.61	0.021	ABL1, ATM,CDK6,E2F1,E2F3,SMAD4
KEGG	Colorectal cancer	experimental (strong)	5	1.088	0.021	AKT2, BIRC5,JUN,PIK3CA,SMAD4
KEGG	Jak-STAT signaling pathway	experimental (strong)	6	1.61	0.021	AKT2, IL24,LIFR,PIK3CA,SOCS3,STAT1
WikiPathways	Cell Cycle	experimental (strong)	6	1.566	0.021	ABL1, ATM,CDK6,E2F1,E2F3,SMAD4
WikiPathways	Signaling Pathways in Glioblastoma	experimental (strong)	6	1.566	0.021	AKT2, ATM,CDK6,E2F1,PIK3CA,SRC
Gene Ontology - Biological Process	positive regulation of transcription, DNA-templated	predicted (intersection)	432	375.4	0.021	ABL1, ABLIM3,ACTR3,ACVR1,ACVR2A,ADCYAP1,AFAP1L2,AGO1,AGTR2,AHI1,AHR,ANKRD49,APP,AR,ARID1A,ARNT2,ARNTL,ARNTL2,ASXL1,ASXL2,ATF2,ATF6,ATF7IP,ATM,ATMIN,ATOH8,ATP1B4,ATRX,BAMBI,BCL10,BCL11B,BCLAF1,BMP10,BMP2,BMP5,BMPR1A,BMPR1B,BMPR2,BPTF,BRCA1,BRPF1,CAMK4,CAMKK2,CAND1,CARF,CASK,CAVIN4,CBFB,CCNC,CCNT2,CCPG1,CD28,CDC73,CDH13,CDK5RAP2,CDON,CEBPG,CHD6,CHD7,CHUK,CITED2,CNOT7,CREB1,CREB3,CREB3L2,CREB5,CREBL…
Gene Ontology - Biological Process	protein phosphorylation	predicted (intersection)	558	493.9	0.021	AAK1, ABL1,ABL2,ACKR3,ACVR1,ACVR1C,ACVR2A,ACVR2B,ADAM10,ADCY1,ADCY5,ADCY9,ADCYAP1,ADRA1A,ADTRP,AFAP1L2,AIDA,AJUBA,AKAP13,AKT2,AKT3,ALPK3,ALS2,ANGPT4,APOA1,APP,AR,ATG14,ATM,AURKC,AVPI1,BCCIP,BCL2,BDNF,BIRC5,BMP10,BMP2,BMP5,BMPER,BMPR1A,BMPR1B,BMPR2,BRAP,BTC,BUB1,C3,C5AR1,C5AR2,CAB39,CACUL1,CAD,CALM1,CALM3,CAMK4,CAMKK2,CASK,CASP3,CAV2,CCDC88A,CCN2,CCNB1,CCNC,CCND2,CCNG1,CCNG2,CCNI,CCNJ,CCNL2,CCNT2,…
Gene Ontology - Biological Process	regulation of kinase activity	predicted (intersection)	261	217	0.021	ABL1, ACVR2B,ADCY1,ADCY5,ADCY9,ADCYAP1,ADRA1A,AFAP1L2,AIDA,AJUBA,AKAP13,ALS2,ANGPT4,APP,ATG14,AVPI1,BCCIP,BCL10,BDNF,BMP2,C5AR1,CAB39,CACUL1,CALM1,CALM3,CAMKK2,CASP3,CCDC88A,CCNB1,CCNC,CCND2,CCNL2,CCNT2,CCNY,CCR7,CDK12,CDK5R1,CEMIP,CHORDC1,CHRNA3,CLSPN,COPS8,CORO1C,CRK,CSF1R,DAZAP2,DBNL,DDR2,DEPTOR,DGKZ,DIRAS3,DKK1,DTNBP1,DUSP18,DUSP4,DUSP5,DUSP7,DVL3,EDN1,EFNA5,EGF,EGFR,EGR1,EIF2AK2,ELP1,EPGN,ER…
Gene Ontology - Molecular Function	RNA polymerase II proximal promoter sequence-specific DNA binding	predicted (intersection)	149	116.7	0.021	AEBP2, AGO1,AHR,AR,ARNT2,ARNTL,ARNTL2,ATF2,ATF6,ATOH8,BCL11B,BHLHE41,CARF,CEBPG,CHD2,CHD7,CREB1,CREB3,CREB3L2,CRX,CRY1,CTCFL,DNMT3A,DPF2,E2F7,EBF2,EBF3,EHF,ELF4,ELK1,ELK4,ESR1,ETV1,ETV6,FOXA2,FOXK2,FOXO3,FOXP2,FUBP3,GABPA,GLI3,GZF1,HES2,HEYL,HHEX,HIF1A,HMGA2,HNF4A,HNRNPU,HOXB3,IRF4,ISL1,JUN,KDM2B,KLF10,KLF13,KLF6,KLF7,LEF1,LRRFIP1,MED1,MEF2A,MEIS2,MITF,MYB,MYBL1,MYOCD,NCOA2,NDN,NEUROD1,NFAT5,NFE2…
Gene Ontology - Molecular Function	protein kinase activity	predicted (intersection)	347	297.2	0.021	AAK1, ABL1,ABL2,ACVR1,ACVR1C,ACVR2A,ACVR2B,ADCY1,ADCY5,ADCY9,ADCYAP1,ADRA1A,AFAP1L2,AIDA,AJUBA,AKAP13,AKT2,AKT3,ALPK3,ALS2,ANGPT4,APP,ATM,AURKC,AVPI1,BCCIP,BDNF,BMP2,BMPR1A,BMPR1B,BMPR2,BUB1,C5AR1,CAB39,CACUL1,CAD,CALM1,CALM3,CAMK4,CAMKK2,CASK,CASP3,CCDC88A,CCNB1,CCNC,CCND2,CCNL2,CCNT2,CCNY,CCR7,CDC42BPA,CDC7,CDK12,CDK13,CDK14,CDK15,CDK17,CDK5R1,CDK6,CDKL2,CEMIP,CHORDC1,CHRNA3,CHUK,CIT,CLSPN,COPS…
KEGG	Melanogenesis	experimental (any)	6	1.865	0.022	CREB1, FZD2,GNAS,GSK3B,PRKACB,PRKCA
Reactome	Activation of the AP-1 family of transcription factors	experimental (any)	3	0.205	0.022	JUN, MAPK8,MAPK9
Reactome	Interleukin-6 family signaling	experimental (any)	4	0.43	0.022	IL6, LIFR,SOCS3,STAT1
Reactome	Intracellular signaling by second messengers	experimental (any)	15	5.903	0.022	AKT2, BMI1,CREB1,FGF2,FRK,GSK3B,JUN,MYD88,PIK3CA,PIP5K1A,PRKACB,PRKCA,SNAI1,SNAI2,SRC
Reactome	Signaling by FGFR1 in disease	experimental (any)	5	0.758	0.022	FGF2, FGFR1OP,PIK3CA,STAT1,ZMYM2
Reactome	Signaling by VEGF	experimental (any)	8	1.968	0.022	AKT2, CAV1,PIK3CA,PRKACB,PRKCA,ROCK2,SRC,VEGFA
WikiPathways	EBV LMP1 signaling	experimental (any)	3	0.471	0.022	CXCL8, MAPK8,TNF
WikiPathways	Heart Development	experimental (any)	4	0.881	0.022	BMPR1A, GATA6,SMAD4,VEGFA
WikiPathways	Mechanoregulation and pathology of YAP/TAZ via Hippo and non-Hippo mechanisms	experimental (any)	4	0.881	0.022	CDH1, MAPK8,MAPK9,SRC
Gene Ontology - Biological Process	epithelial to mesenchymal transition	experimental (any)	8	2.583	0.022	GREM1, GSK3B,IL6,NKX2-1,SMAD2,SMAD4,SNAI1,SNAI2
Gene Ontology - Biological Process	epithelial to mesenchymal transition involved in endocardial cushion formation	experimental (any)	3	0.348	0.022	SMAD4, SNAI1,SNAI2
Gene Ontology - Biological Process	gastrulation	experimental (any)	9	3.177	0.022	ACVR2B, ARID1A,BMPR1A,CUL3,EXT1,GATA6,SMAD2,SMAD4,SNAI1
Gene Ontology - Biological Process	negative regulation of transmembrane receptor protein serine/threonine kinase signaling pathway	experimental (any)	7	2.05	0.022	ABL1, CAV1,GREM1,NKX2-1,SMAD2,SMURF2,ZNF451
Gene Ontology - Biological Process	positive regulation of cell adhesion	experimental (any)	15	6.99	0.022	ABL1, ALOX15,ATM,CALR,CAV1,CDK6,GSK3B,IL6,IL7,PIK3CA,PRKCA,SRC,SYK,TNF,VEGFA
Gene Ontology - Biological Process	positive regulation of response to oxidative stress	experimental (any)	3	0.348	0.022	FBXW7, PARK7,TNF
Gene Ontology - Biological Process	regulation of cellular localization	experimental (any)	27	15.74	0.022	ABL1, AKT2,CASK,CAV1,CDH1,E2F1,FBXW7,GAS1,GSK3B,HTR2A,KHDRBS1,KIF5B,MAPK8,MCTP1,PARK7,PDCD10,PIM3,PRNP,RAN,RAP1A,ROCK2,SH3GLB1,SNX4,SRC,STOM,TNF,TP63
Gene Ontology - Biological Process	regulation of fibroblast apoptotic process	experimental (any)	3	0.348	0.022	BTG1, PIK3CA,TP63
Gene Ontology - Biological Process	removal of superoxide radicals	experimental (any)	3	0.348	0.022	PARK7, SOD2,TNF
Gene Ontology - Biological Process	response to interleukin-6	experimental (any)	4	0.676	0.022	IL6, SMAD4,SOCS3,STAT1
Gene Ontology - Molecular Function	kinase binding	experimental (any)	22	12.05	0.022	ABL1, BTG1,CAV1,DAZAP2,E2F1,EXOC2,FGFR1OP,GATA6,GSK3B,KIF5B,MAP3K13,MIDN,PARK7,PAX6,PDCD10,PIP5K1A,PPP1CB,RNF41,SNAI1,SRC,SYK,TOP2A
Gene Ontology - Molecular Function	signaling receptor binding	experimental (any)	37	23.78	0.022	ABL1, ARID1A,ARPP19,CALR,CASK,CAV1,CUL3,CXCL8,DAZAP2,FGF2,GABRB1,GREM1,IGF1R,IL24,IL6,IL7,LIFR,MYD88,NCOA4,NETO2,NPPC,PARK7,PRKCA,PRNP,RAN,RNF41,SMAD2,SMURF2,SNX4,SRC,STAT1,SUMO1,SYK,THRAP3,TNF,UBXN2A,VEGFA
Gene Ontology - Molecular Function	transition metal ion binding	experimental (any)	30	18.2	0.022	ABL1, ALOX15,BMI1,CALR,CXXC4,CYP20A1,EGLN1,FBXL5,GATA6,HEPHL1,LIN28B,MARCH3,MMP1,MMP10,NR2C2,NR2F2,PARK7,PRICKLE2,PRKCA,PRNP,RNF41,SCO1,SOD2,TRIM4,TRIM71,TRPS1,TUT4,ZEB1,ZMYM2,ZNF24
KEGG	Estrogen signaling pathway	experimental (strong)	5	1.153	0.022	AKT2, CREB1,JUN,PIK3CA,SRC
KEGG	Estrogen signaling pathway	predicted (intersection)	43	26.9	0.022	ADCY1, ADCY5,ADCY9,AKT2,AKT3,ATF2,CALM1,CALM3,CREB1,CREB3,CREB3L2,CREB5,EGFR,ESR1,FKBP4,FKBP5,GABBR2,GNAI3,GNAO1,GNAQ,GNAS,HSPA1B,HSPA6,ITPR1,ITPR2,JUN,KCNJ6,MAP2K1,MAPK1,NRAS,OPRM1,PIK3CA,PIK3CB,PIK3CG,PIK3R1,PLCB1,PRKACB,PRKX,SHC1,SHC3,SHC4,SP1,SRC
Reactome	Ca2+ pathway	predicted (intersection)	29	16.63	0.022	AGO1, AGO3,CALM1,FZD2,FZD3,FZD4,FZD5,FZD6,GNAO1,GNB1,GNB4,GNG10,GNG2,GNG4,ITPR1,ITPR2,LEF1,MAP3K7,NFATC1,NLK,PDE6A,PLCB1,PPP3CB,PRKCA,PRKG1,TCF7L2,TNRC6A,TNRC6B,TNRC6C
Gene Ontology - Biological Process	neuron projection development	predicted (intersection)	280	234.6	0.022	ABITRAM, ABL1,ABL2,ACSL4,ADAM10,ADCY1,ADCYAP1,ALS2,ANK3,APBB2,APOA1,APP,ARF1,ARFGEF1,ASAP1,ATL1,ATP7A,ATP8A2,B4GALT5,BAG5,BCL11B,BCL2,BDNF,BLOC1S5,BMP5,BMPR1B,BMPR2,C21orf91,CAMSAP2,CAPRIN1,CASP3,CCDC88A,CDH11,CDH23,CDK5R1,CERS2,CHL1,CHRNA3,CLMN,CNR1,CNTN1,COBL,CREB1,CREB3L2,CRK,CRMP1,CRTC1,CSF1R,CTNNA2,CTNND2,CXCL12,DBNL,DICER1,DISC1,DKK1,DLG5,DNM1L,DNM3,DOCK10,DOCK7,DOK6,DPYSL2,DRAXIN,DTNBP1,DV…
Gene Ontology - Biological Process	regulation of phosphorylation	predicted (intersection)	442	385.1	0.022	ABL1, ACKR3,ACVR1,ACVR2A,ACVR2B,ADCY1,ADCY5,ADCY9,ADCYAP1,ADRA1A,ADTRP,AFAP1L2,AIDA,AJUBA,AKAP13,AKT2,ALS2,ANGPT4,APOA1,APP,AR,ATG14,ATM,ATP7A,AVPI1,BARD1,BCCIP,BCL10,BCL2,BDNF,BMP10,BMP2,BMP5,BMPER,BMPR1A,BMPR2,BTBD10,C3,C5AR1,C5AR2,CAB39,CACUL1,CALM1,CALM3,CAMKK2,CASP3,CAV2,CCDC88A,CCN2,CCNB1,CCNC,CCND2,CCNL2,CCNT2,CCNY,CCR1,CCR7,CD109,CD36,CDK12,CDK5R1,CDON,CEMIP,CHORDC1,CHRNA3,CLSPN,CNKSR3,CN…
Gene Ontology - Biological Process	Wnt signaling pathway, calcium modulating pathway	predicted (union)	29	18.05	0.022	AGO1, AGO2,AGO3,AGO4,CALM1,CAMK2A,CTNNB1,DKK1,FZD2,FZD3,FZD4,FZD5,FZD6,GNAO1,GNB1,GNG2,LEF1,MAP3K7,NFATC1,NLK,PDE6A,PLCB1,PPP3CB,PPP3R1,ROR2,TCF7L2,TNRC6A,TNRC6B,TNRC6C
WikiPathways	Aryl Hydrocarbon Receptor	experimental (any)	4	0.902	0.023	E2F1, SRC,TNF,VEGFA
WikiPathways	Cytokines and Inflammatory Response	experimental (any)	3	0.492	0.023	IL6, IL7,TNF
WikiPathways	IL-7 Signaling Pathway	experimental (any)	3	0.492	0.023	GSK3B, IL7,STAT1
WikiPathways	Physiological and Pathological Hypertrophy of the Heart	experimental (any)	3	0.492	0.023	JUN, LIFR,MAPK8
WikiPathways	Regulatory circuits of the STAT3 signaling pathway	experimental (any)	5	1.373	0.023	LIFR, MAPK8,MAPK9,SOCS3,SRC
WikiPathways	miRNA Regulation of DNA Damage Response	experimental (any)	5	1.373	0.023	ABL1, ATM,CDK6,CREB1,E2F1
Gene Ontology - Biological Process	blood vessel endothelial cell migration	experimental (any)	7	2.07	0.023	ABL1, FBXW7,FGF2,GREM1,PDCD10,PRKCA,VEGFA
Gene Ontology - Biological Process	cellular homeostasis	experimental (any)	25	14.27	0.023	ABL1, CALR,CAND1,CAV1,CCR5,DGAT2,EDNRA,EGLN1,FBXL5,FGF2,FOXK1,FOXK2,GLRX2,HTR2A,IL6,KCNJ2,KIF5B,NCOA4,PIK3CA,PIM3,PRNP,RAP1A,SCO1,SLC12A5,SMAD4
Gene Ontology - Biological Process	cortical cytoskeleton organization	experimental (any)	4	0.697	0.023	CALR, FMNL2,ROCK2,TNF
Gene Ontology - Biological Process	endocardial cushion morphogenesis	experimental (any)	4	0.697	0.023	BMPR1A, SMAD4,SNAI1,SNAI2
Gene Ontology - Biological Process	glycerophospholipid biosynthetic process	experimental (any)	10	3.792	0.023	ALOX15, ATM,FGF2,HTR2A,LCLAT1,PI4K2B,PIK3CA,PIP5K1A,PLD2,SLC44A1
Gene Ontology - Biological Process	intracellular receptor signaling pathway	experimental (any)	12	5.043	0.023	ALOX15, ARID1A,CALR,CLOCK,NCOA4,NR2F2,PARK7,RAN,SNAI2,SRC,TP63,UFL1
Gene Ontology - Biological Process	muscle hypertrophy	experimental (any)	6	1.578	0.023	GATA6, IGFBP5,MTPN,PRKCA,ROCK2,SMAD4
Gene Ontology - Biological Process	regulation of Wnt signaling pathway	experimental (any)	14	6.354	0.023	ABL1, CAV1,CUL3,CXXC4,DLX5,GREM1,GSK3B,RAPGEF1,SMURF2,SNAI2,SRC,WIF1,ZBED3,ZEB2
Gene Ontology - Biological Process	regulation of protein localization	experimental (any)	29	17.38	0.023	ABL1, AKT2,CDH1,CLOCK,DNAJB6,E2F1,FBXW7,GSK3B,IL6,KIF5B,MAPK8,MIDN,PARK7,PDCD10,PIM3,PRKCA,PRNP,RAN,RAP1A,ROCK2,SH3GLB1,SIX1,SRC,STOM,SUMO1,SYK,TNF,TP63,UFL1
Gene Ontology - Cellular Component	caveola	predicted (intersection)	33	19.65	0.023	ADCYAP1R1, ADRA1A,ADTRP,AKAP6,ASAH2,ATP1A2,CAV2,CAVIN2,CAVIN4,CDH13,CORO1C,EFNA5,F2R,FASLG,INSR,IRS1,JAK2,KCNMA1,KIF18A,LRRK2,MAPK1,MYOF,NOS1,P2RY12,PTCH1,PTGS2,SCARB1,SLC2A1,SPRED1,SRC,TFPI,TGFBR2,TRPC4
Gene Ontology - Molecular Function	ATP binding	predicted (intersection)	444	388.7	0.023	AAK1, ABCA4,ABCA5,ABCA6,ABCB10,ABCB11,ABCC5,ABCC6,ABCD2,ABCD3,ABCF1,ABCF2,ABCG2,ABL1,ABL2,ACSBG1,ACSF3,ACSL4,ACSL6,ACSM2A,ACSM2B,ACSS3,ACTBL2,ACTR3,ACVR1,ACVR1C,ACVR2A,ACVR2B,ADCY1,ADCY5,ADCY9,ADK,AFG1L,AGK,AK3,AK4,AK5,AK9,AKT2,AKT3,ALPK3,AQR,ATAD1,ATM,ATP10A,ATP10D,ATP11A,ATP11B,ATP11C,ATP2B1,ATP2C1,ATP5F1A,ATP7A,ATP7B,ATP8A1,ATP8A2,ATP9B,ATRX,AURKC,BBS10,BMPR1A,BMPR1B,BMPR2,BMS1,BRIP1,BTAF1,BUB…
Gene Ontology - Molecular Function	ribonucleoside binding	predicted (intersection)	121	92.5	0.023	ADSS, AGAP1,AK3,AK4,ANXA6,ARF1,ARHGAP5,ARHGEF7,ARL1,ARL10,ARL13B,ARL17A,ARL4A,ATL1,ATL2,ATL3,CCPG1,CHML,CSNK1A1,DIRAS3,DNAJC27,DNM1L,DNM3,EHD1,EIF2B2,EIF2S1,EIF5,FKBP4,GBP4,GBP6,GCH1,GFM1,GFM2,GLUD2,GNA13,GNAI3,GNAL,GNAO1,GNAQ,GNAS,GNL1,GNL3L,GPSM2,GSPT1,GTPBP10,GTPBP8,GUCY1A1,GUCY1A2,GUF1,HBS1L,IFI44L,IFT22,INSR,IRGQ,LANCL2,LRRK2,MET,MFN1,MPPED2,NIN,NKIRAS2,NOA1,NOLC1,NRAS,NUDT16,OLA1,POLR1B,POL…
Gene Ontology - Biological Process	cell migration	predicted (union)	652	591.9	0.023	ABHD2, ABHD6,ABL1,ACKR3,ACVR1,ACVR1B,ACVR1C,ACVRL1,ADAM10,ADAM17,ADAM9,ADAMTS12,ADD2,ADGRE2,ADGRG3,ADGRL3,ADIPOR1,ADORA1,ADRA2A,ADTRP,AFDN,AGO2,AGTR2,AIMP1,AJUBA,AKAP12,AKIRIN1,AKT2,AKT3,ALKBH1,ALOX12,ALX1,AMOT,ANGPT1,ANGPT2,ANGPT4,ANGPTL3,ANO6,APBB2,APOA1,APOB,APP,APPL1,APPL2,ARF6,ARHGEF39,ARHGEF7,ARID2,ARID5B,ARL13B,ARPC5,ARPIN,ARSB,ASTN1,ATM,ATOH8,ATP5F1A,ATP7A,ATP8A1,AUTS2,AVL9,AXL,B4GALT1,BA…
Gene Ontology - Biological Process	cell projection organization	predicted (union)	706	643.5	0.023	ABCD2, ABHD17B,ABI1,ABITRAM,ABL1,ABL2,ABLIM1,ABLIM3,ACSL4,ACTN2,ACTR2,ACTR3,ADAM10,ADAMTS16,ADCY1,ADCYAP1,ADGRB3,ADGRF1,ADNP,AFG3L2,AHI1,AJUBA,AKIRIN1,ALCAM,ALKAL2,ALKBH1,ALS2,ANK3,ANO6,ANOS1,APBB2,APOA1,APP,ARF1,ARF6,ARFGEF1,ARHGEF26,ARHGEF4,ARHGEF7,ARL13B,ARL6,ARPC2,ARPC5,ARPIN,ARSB,ASAP1,ATAT1,ATCAY,ATG3,ATG5,ATL1,ATMIN,ATP6V0D1,ATP7A,ATP8A2,AUTS2,B3GNT2,B4GALT5,B4GALT6,B9D1,BAG4,BAG5,BAIAP2,B…
Gene Ontology - Biological Process	covalent chromatin modification	predicted (union)	236	200.6	0.023	ACTL6A, ARID4B,ARRB1,ASXL1,ATF2,ATF7IP,ATG5,ATM,ATRX,ATXN7,AURKC,AUTS2,BAZ1B,BAZ2A,BCOR,BEND3,BMI1,BRCA1,BRCC3,BRD4,BRD7,BRPF1,BRPF3,CAMK2D,CBX8,CCNB1,CDC73,CDK1,CDK2,CDK5,CDY1,CHD1,CHD5,CHEK1,CPA4,CTCF,CTCFL,CTNNB1,DDB2,DNMT3A,DNMT3B,DOT1L,DPF2,DR1,DRD1,DTX3L,EHMT1,ELK4,ELP3,ENY2,EPC2,EYA1,EYA3,EZH1,FLCN,FMR1,GATA3,GFI1,GTF2B,GTF3C4,HDAC11,HDAC2,HDAC4,HDAC5,HDAC8,HDAC9,HELLS,HIPK4,HMGA2,HUWE1,IN…
Gene Ontology - Biological Process	lysosomal transport	predicted (union)	60	43.31	0.023	AKTIP, ANKFY1,AP1G1,AP3B1,AP3M1,ARF1,ARSB,ATG14,CCDC91,CDX2,CHMP2B,CHMP3,CHMP5,DTX3L,EHD3,FAM160A2,GCC2,GNPTAB,GPRASP1,HGS,HGSNAT,HMGXB4,HOOK1,HOOK3,KIF13A,LAMP2,LARS,LRRK2,M6PR,MGRN1,MTM1,NAGPA,NEDD4,NPC1,PCDHGA3,PCSK9,PINK1,PRKN,RAB12,RAB7A,RBSN,SCARB2,SCYL2,SNAPIN,SNX16,SNX27,SORL1,SORT1,TRAK1,TRAK2,VAMP7,VCP,VIPAS39,VPS18,VPS41,VPS4A,VPS4B,VPS52,VPS53,ZFYVE16
Gene Ontology - Biological Process	neuron development	predicted (union)	510	456.8	0.023	ABI1, ABITRAM,ABL1,ABL2,ACSL4,ACTR2,ADAM10,ADCY1,ADCYAP1,ADGRB3,ADGRF1,ADNP,AFG3L2,AHI1,ALCAM,ALKAL2,ALKBH1,ALS2,ANK3,ANOS1,APBB2,APOA1,APP,ARF1,ARF6,ARFGEF1,ARSB,ASAP1,ATAT1,ATCAY,ATF5,ATL1,ATP7A,ATP8A2,AUTS2,B3GNT2,B4GALT5,B4GALT6,BAG5,BAIAP2,BCL11A,BCL11B,BCL2,BDNF,BLOC1S3,BLOC1S4,BLOC1S5,BLOC1S6,BMP5,BMPR1B,BMPR2,C21orf91,C3,CACNG7,CAMK1D,CAMK2A,CAMSAP1,CAMSAP2,CAPRIN1,CASP3,CCDC88A,CD38,CDH1…
Gene Ontology - Biological Process	organophosphate metabolic process	predicted (union)	494	441.9	0.023	ABHD3, ABHD5,ABHD6,ACACB,ACHE,ACOT11,ACOT13,ACOT2,ACOT4,ACOT9,ACPP,ACSBG1,ACSF3,ACSL3,ACSL4,ACSL6,ACSM2A,ADAL,ADCY1,ADCY10,ADCY5,ADCY9,ADCYAP1R1,ADGRF5,ADK,ADPGK,ADSL,ADSS,AFMID,AGK,AGPAT4,AGPAT5,AJUBA,AK2,AK3,AK4,AK5,AK6,AK9,ALDH5A1,AMPD3,ANGPTL3,APOA1,ARF1,ARF3,ARNT,ATG14,ATIC,ATM,ATP5F1A,ATP5F1E,ATP5MC1,ATP5MC3,ATP5MG,ATP5PB,ATP5PF,BAAT,CAD,CALM1,CARD11,CASK,CBFA2T3,CBR4,CCR7,CD244,CDS2,CEPT1,…
Gene Ontology - Biological Process	positive regulation of cell migration	predicted (union)	252	215	0.023	ABL1, ACKR3,ACVR1,ACVR1B,ADAM10,ADAM17,ADAM9,ADRA2A,AGO2,AKAP12,AKIRIN1,AKT2,AKT3,ALOX12,ANGPT1,ANGPT4,ANGPTL3,ANO6,APP,ARF6,ARHGEF39,ARHGEF7,ATM,ATOH8,ATP5F1A,ATP7A,ATP8A1,BAG4,BCL2,BMP2,BMPR2,C5AR1,CALR,CAMK1D,CAPN7,CARMIL1,CBLL1,CCAR1,CCBE1,CCL1,CCL7,CCL8,CCN1,CCN4,CCR1,CCR6,CCR7,CD274,CD99L2,CDH13,CEACAM6,CEMIP,CLASP2,CMKLR1,COL1A1,CREB3,CRK,CRKL,CSF1R,CTSH,CXCL12,CXCL13,CXCL14,CXCL8,CXCR2,CX…
Gene Ontology - Biological Process	positive regulation of kinase activity	predicted (union)	293	253.2	0.023	ABI1, ABL1,ACVR2B,ADAM17,ADAM9,ADCY1,ADCY5,ADCY9,ADCYAP1,ADNP,ADORA1,ADRA1A,ADRA2A,AFAP1L2,AJUBA,AKAP13,ALKAL2,ALS2,ANGPT1,ANGPT4,ARRB1,ATG14,ATP2B4,AVPI1,BCL10,BDNF,BMP2,C5,C5AR1,CAB39,CACUL1,CALM1,CALM3,CCDC88A,CCN1,CCNB1,CCND1,CCND2,CCNT1,CCNT2,CCNY,CCR7,CDC25B,CDC6,CDK1,CDK5,CDK5R1,CDK5R2,CDKN1A,CDKN1B,CEMIP,CENPE,CHRNA3,CKS1B,CLSPN,COPS8,CRK,CRKL,CSF1R,CXCR4,DAZAP2,DBF4,DBF4B,DBNL,DDR2,DGKQ,…
Gene Ontology - Biological Process	protein modification by small protein conjugation	predicted (union)	450	400.6	0.023	ABL1, AMFR,AMN1,ANAPC1,ANAPC10,ANAPC7,ANGPT1,AREL1,ARIH1,ARIH2,ARNT,ARRB1,ARRDC3,ARRDC4,ASB1,ASB14,ASB15,ASB4,ASB5,ASB7,ASB8,ATG10,ATG3,ATG5,ATG7,BAG2,BAG5,BARD1,BCL10,BCL11A,BCL2,BCOR,BIRC2,BIRC3,BLMH,BMI1,BRAP,BRCA1,BTBD1,BTRC,CAMLG,CAND1,CBFB,CBL,CBLB,CBLL1,CBX4,CBX8,CCNF,CDC14B,CDC23,CDC27,CDC73,CDK5,CNOT4,CRBN,CRY1,CTNNB1,CTU1,CUL1,CUL3,CUL5,DCAF10,DCAF11,DCAF13,DCAF16,DCAF17,DCAF5,DCUN1D1,D…
Gene Ontology - Biological Process	regulation of cell motility	predicted (union)	440	390.8	0.023	ABHD2, ABHD6,ABL1,ABL2,ACKR3,ACVR1,ACVR1B,ACVR1C,ACVRL1,ADAM10,ADAM17,ADAM9,ADGRG3,ADIPOR1,ADORA1,ADRA2A,ADTRP,AFDN,AGO2,AGTR2,AJUBA,AKAP12,AKIRIN1,AKT2,AKT3,ALOX12,AMOT,ANGPT1,ANGPT2,ANGPT4,ANGPTL3,ANO6,AP1AR,APP,APPL1,APPL2,ARF6,ARHGAP18,ARHGEF39,ARHGEF7,ARID2,ARPIN,ARSB,ATM,ATOH8,ATP5F1A,ATP7A,ATP8A1,BAG4,BCL2,BMERB1,BMP10,BMP2,BMP5,BMPER,BMPR1A,BMPR2,BTC,C5,C5AR1,C5AR2,CALR,CAMK1D,CAMK2A,CAPN…
Gene Ontology - Biological Process	tube development	predicted (union)	518	464.5	0.023	AARD, ABL1,ACKR3,ACVR1,ACVR2B,ACVRL1,ADAM12,ADAMTS12,ADAMTS16,ADAMTS2,ADGRB3,ADGRF5,ADIPOR2,ADM2,ADTRP,AGO1,AGO2,AGTR2,AHI1,AIMP1,AKT3,ALDH1A2,ALOX12,ALX1,ALX4,AMOT,ANGPT1,ANGPT2,ANGPT4,ANGPTL3,APAF1,APOB,AQP1,AQP2,AR,ARHGAP24,ARID1A,ARID2,ARL13B,ASB4,ASXL1,ATF2,ATOH8,ATP5IF1,ATP7A,ATRX,ATXN1L,B4GALT1,BBS7,BCL10,BCL2,BCL2L11,BMP2,BMP5,BMPER,BMPR1A,BMPR2,BRCA1,BRIP1,BTG1,BTRC,C1GALT1,C2CD3,C3,C5,C…
Gene Ontology - Biological Process	vesicle localization	predicted (union)	152	123.7	0.023	ADCY1, ADRA1A,ANKRD28,AP1AR,AP3B1,AP3B2,AP3M1,AP3S2,APBA1,ARF1,ARL6,BACE1,BBS7,BET1,BLOC1S3,BLOC1S4,BLOC1S5,BLOC1S6,CALM3,CAMK2A,CASK,CDH2,CDK5,CHRM2,CHRNA4,CHRNA5,CLASP2,CNR1,COL7A1,CPLX1,CPLX3,CTBP2,CTNNB1,CTSC,CUL3,DGKI,DNM1L,DRD1,DTNBP1,DYNC1I1,ERC2,EXOC4,F5,F8,FAM91A1,FBXL20,FMR1,FNBP1L,FYCO1,GORASP1,GRIA1,GRIN3A,GSK3B,HTT,ITGA4,KIF13A,KIF1A,KIF1B,KIF1C,KIF23,KIF3A,KIF3B,KIF5A,KIF5B,KIFAP3,L…
KEGG	B cell receptor signaling pathway	experimental (any)	5	1.373	0.024	AKT2, GSK3B,JUN,PIK3CA,SYK
KEGG	Serotonergic synapse	experimental (any)	6	1.906	0.024	ALOX15, GABRB1,GNAS,HTR2A,PRKACB,PRKCA
Reactome	Interleukin-6 signaling	experimental (any)	3	0.225	0.024	IL6, SOCS3,STAT1
Reactome	Loss of Function of SMAD4 in Cancer	experimental (any)	2	0.061	0.024	SMAD2, SMAD4
Reactome	RUNX2 regulates osteoblast differentiation	experimental (any)	4	0.471	0.024	ABL1, RUNX2,SATB2,SRC
Reactome	SMAD2/3 MH2 Domain Mutants in Cancer	experimental (any)	2	0.061	0.024	SMAD2, SMAD4
Reactome	SMAD4 MH2 Domain Mutants in Cancer	experimental (any)	2	0.061	0.024	SMAD2, SMAD4
Reactome	Signaling by SCF-KIT	experimental (any)	5	0.82	0.024	PIK3CA, PRKCA,SOCS6,SRC,STAT1
Gene Ontology - Biological Process	cell part morphogenesis	experimental (any)	20	10.62	0.024	ABL1, BCL11B,CREB1,DLX5,DYNLT1,ENAH,EXT1,GSK3B,MAP3K13,NEK3,NKX2-1,PARD6B,PAX6,PIK3CA,PRKCA,RAPH1,SMAD4,SRC,VEGFA,ZEB2
Gene Ontology - Biological Process	embryonic organ morphogenesis	experimental (any)	12	5.063	0.024	ARID1A, DLX5,FZD2,GNAS,HOXA1,HOXD3,PAX6,RUNX2,SATB2,SIX1,SMAD2,ZEB1
Gene Ontology - Biological Process	platelet activation	experimental (any)	8	2.644	0.024	GNAS, IL6,PEAR1,PIK3CA,PRKCA,RAP2B,SRC,SYK
Gene Ontology - Molecular Function	WW domain binding	experimental (any)	3	0.369	0.024	DAZAP2, ENAH,TP63
Gene Ontology - Molecular Function	insulin receptor binding	experimental (any)	3	0.369	0.024	IGF1R, SNX4,SRC
Gene Ontology - Molecular Function	nuclear receptor binding	experimental (any)	7	2.111	0.024	ARID1A, CALR,NCOA4,PARK7,RAN,SRC,SUMO1
KEGG	Bladder cancer	experimental (strong)	4	0.761	0.024	CDH1, E2F1,E2F3,VEGFA
KEGG	Measles	experimental (strong)	6	1.719	0.024	AKT2, CDK6,MYD88,PIK3CA,STAT1,TBK1
KEGG	Renal cell carcinoma	experimental (strong)	5	1.197	0.024	AKT2, JUN,PIK3CA,RAP1A,VEGFA
KEGG	Tuberculosis	experimental (strong)	6	1.697	0.024	AKT2, CREB1,MYD88,SRC,STAT1,TNF
KEGG	VEGF signaling pathway	experimental (strong)	4	0.783	0.024	AKT2, PIK3CA,SRC,VEGFA
WikiPathways	Estrogen signaling pathway	experimental (strong)	3	0.37	0.024	CREB1, JUN,PIK3CA
WikiPathways	MECP2 and Associated Rett Syndrome	experimental (strong)	4	0.718	0.024	CREB1, DLX5,E2F1,FGF2
WikiPathways	Non-small cell lung cancer	experimental (strong)	5	1.153	0.024	AKT2, CDK6,E2F1,E2F3,PIK3CA
WikiPathways	TP53 Network	experimental (strong)	3	0.37	0.024	ABL1, ATM,TP63
WikiPathways	Ectoderm Differentiation	predicted (intersection)	57	39	0.024	AHI1, ANKS1B,BCOR,BMPR1A,C1GALT1,CDH6,CDON,CTNNA2,CTNND2,DMD,EDA,EDA2R,ELOVL2,ELOVL4,FOXA2,FOXL1,FYN,FZD4,FZD5,GATA6,GLB1,GLI3,GREB1,KCNK10,MECP2,NARS2,NFATC1,NLGN1,NLK,NR2F2,PAX3,PAX6,PDE7A,PHF8,PLCXD3,PLXNA2,PRKAG2,PTPRB,RAB8B,RGMA,RIT1,ROR2,SHH,SKIL,SMURF1,SOCS2,SORCS1,ST8SIA4,STX16,TBL1X,TOX3,TRIM33,TSC22D1,TSKU,TTC14,ZBTB16,ZBTB7B
Gene Ontology - Biological Process	blood coagulation	predicted (intersection)	116	87.66	0.024	ADTRP, AK3,ANO6,ANXA5,AP3B1,CAPZA1,CAPZB,CARMIL1,CBX5,CD36,CLEC1B,CLIC1,DGKB,DGKE,DGKH,DGKI,DGKZ,DOCK8,DOCK9,DTNBP1,EDN1,EHD1,ENTPD1,F11,F13A1,F13B,F2R,F2RL2,F5,F8,FERMT3,FGA,FGB,FGG,FOXA2,FYN,FZD6,GATA6,GGCX,GNA13,GNAQ,GNAS,GNB1,GNG2,GP5,HDAC2,HNF4A,HPS4,HPSE,IFNA1,IFNA10,IFNA14,IFNA16,IFNA17,IFNA2,IFNA21,IFNA4,IFNA6,IFNA7,ITGA2,ITPK1,ITPR1,ITPR2,JAK2,KRT1,LCP2,LMAN1,LNPK,LYN,MAFF,MAFG,MAFK,MAPK…
Gene Ontology - Biological Process	organelle organization	predicted (intersection)	983	902.3	0.024	AARS2, ABCD3,ABITRAM,ABL1,ABL2,ABLIM3,ABRAXAS2,ACOT2,ACTR3,ADD1,ADGRG6,AEBP2,AFF2,AFG1L,AGFG1,AGK,AGPS,AGTPBP1,AHI1,AKAP13,AKT2,AKT3,ALS2,AMOT,ANK3,ANKFY1,ANP32E,AP1AR,AP1G1,AP3B1,APOA1,ARF1,ARFGEF1,ARHGAP12,ARHGAP18,ARHGEF10,ARHGEF7,ARID1A,ARID2,ARIH2,ARL1,ARL13B,ARL6,ARL6IP1,ARPC5,ARPIN,ARPIN-AP3S2,ASAP1,ASXL1,ATF2,ATF7IP,ATG14,ATG5,ATL1,ATL2,ATL3,ATM,ATMIN,ATP2C1,ATP5F1A,ATP5F1E,ATP5MC1,ATP5MC…
Gene Ontology - Biological Process	positive regulation of macromolecule biosynthetic process	predicted (intersection)	531	469.8	0.024	ABL1, ABLIM3,ACTR3,ACVR1,ACVR2A,ADCYAP1,AFAP1L2,AGO1,AGTR2,AHI1,AHR,AKT2,ALG10B,ANKRD49,APP,AR,ARFGEF1,ARID1A,ARID5B,ARNT2,ARNTL,ARNTL2,ASXL1,ASXL2,ATF2,ATF6,ATF7IP,ATM,ATMIN,ATOH8,ATP1B4,ATRX,BAMBI,BCL10,BCL11B,BCLAF1,BIRC2,BMP10,BMP2,BMP5,BMPR1A,BMPR1B,BMPR2,BPTF,BRCA1,BRPF1,CAMK4,CAMKK2,CAND1,CARF,CASK,CAVIN4,CBFB,CCNC,CCNT2,CCPG1,CCR7,CCT4,CD28,CDC7,CDC73,CDH13,CDK5RAP2,CDON,CEBPG,CHD6,CHD7,C…
Gene Ontology - Biological Process	regulation of Wnt signaling pathway	predicted (intersection)	119	90.39	0.024	ABL1, AMER2,APCDD1,APP,ARNTL,ATP6V1C2,BAMBI,BMP2,CBFB,CCN4,CCNY,CDC73,CDK14,CSNK1A1,CTNND2,CUL3,CXXC4,DISC1,DIXDC1,DKK1,DKK2,DKK3,DRAXIN,DVL3,EDA,EGF,EGFR,EGR1,ESR1,FERMT1,FGF10,FGF9,FOXL1,FOXO3,FRZB,FZD1,FZD6,G3BP1,GID8,GLI3,GNAQ,GPRC5B,GSK3B,GSKIP,HHEX,ISL1,LATS1,LEF1,LGR4,LIMD1,LRRK2,MAPK14,MCC,MDFIC,MESP1,MLLT3,NFATC1,NFATC4,NKD1,NLE1,NLK,OTULIN,PLPP3,PPM1A,PPP2CA,PSMA4,PSMA5,PSMD10,PSMD12,PS…
Gene Ontology - Biological Process	regulation of intracellular signal transduction	predicted (intersection)	523	461.9	0.024	ABL1, ABL2,ABRA,ACKR3,ADCYAP1,ADCYAP1R1,ADGRG3,ADRA1A,AGO1,AGO3,AIDA,AJUBA,AKAP13,AKAP6,AKR1C2,AKT3,ALS2,AMOT,ANKRD17,APLP1,APOA1,APOL3,APP,AR,ARFGEF1,ARFGEF3,ARHGAP12,ARHGAP18,ARHGAP20,ARHGAP28,ARHGAP29,ARHGAP32,ARHGAP5,ARHGEF10,ARHGEF12,ARHGEF38,ARHGEF39,ARHGEF7,ARNTL,ARRDC3,ATM,ATP2C1,AVPI1,BAG5,BARD1,BCL10,BCL2,BCL2L11,BCLAF1,BIRC2,BMP2,BMPER,BMT2,BRCA1,BRIP1,BRPF1,BTC,C5AR1,C5AR2,CALM1,CALM3…
Gene Ontology - Biological Process	regulation of signal transduction	predicted (intersection)	932	853.4	0.024	AAK1, ABCE1,ABL1,ABL2,ABRA,ACKR3,ACTRT1,ACVR1,ACVR2A,ACVR2B,ADAMTS12,ADCYAP1,ADCYAP1R1,ADGRG3,ADRA1A,AFAP1L2,AGO1,AGO3,AGTR2,AIDA,AIMP1,AJUBA,AKAP13,AKAP6,AKR1C2,AKT3,ALS2,AMER2,AMOT,ANGPTL3,ANKRD17,APCDD1,APLP1,APOA1,APOL3,APP,APPL1,AR,ARFGEF1,ARFGEF3,ARHGAP12,ARHGAP18,ARHGAP20,ARHGAP28,ARHGAP29,ARHGAP32,ARHGAP5,ARHGEF10,ARHGEF12,ARHGEF38,ARHGEF39,ARHGEF7,ARL6,ARNTL,ARRDC3,ASAH2,ASPN,ASXL1,ASXL2…
Gene Ontology - Molecular Function	kinase binding	predicted (union)	343	300.6	0.024	ABL1, ACSL3,ACVRL1,ADAM10,ADAM9,ADD2,ADIPOR1,ADRA2A,AKAP13,AKAP7,ALKAL2,ANGPT1,ANGPT2,ANGPT4,ANKRA2,APPL1,ARHGEF7,ARRB1,ATF2,ATF5,ATF7,ATG13,ATP2B4,AVPR1A,BAG5,BARD1,BCL10,BCL11A,BCL2L11,BICD1,BLNK,BTG1,CAB39,CACUL1,CALM1,CALM3,CARD16,CASP1,CASP9,CCDC88A,CCNB1,CCND1,CCND2,CCNT1,CCNY,CD226,CD28,CDC25A,CDC25B,CDC37,CDC5L,CDC6,CDH2,CDK12,CDK13,CDK5,CDK5R1,CDK5RAP2,CDKN1A,CDKN1B,CDKN2B,CEACAM1,CEP68,…
Gene Ontology - Molecular Function	protein kinase activity	predicted (union)	561	506.8	0.024	AAK1, ABI1,ABL1,ABL2,ACVR1,ACVR1B,ACVR1C,ACVR2A,ACVR2B,ACVRL1,ADAM17,ADAM9,ADCK2,ADCY1,ADCY5,ADCY9,ADCYAP1,ADNP,ADORA1,ADRA1A,ADRA2A,AFAP1L2,AIDA,AJUBA,AKAP13,AKT2,AKT3,ALKAL2,ALPK2,ALPK3,ALS2,ANGPT1,ANGPT4,APP,ARRB1,ATM,ATP2B4,ATR,AURKC,AVPI1,AXL,BAZ1B,BCCIP,BDNF,BMP2,BMPR1A,BMPR1B,BMPR2,BRD4,BTK,BUB1,C5,C5AR1,CAB39,CACUL1,CAD,CALM1,CALM3,CAMK2A,CAMK2D,CAMK4,CAMKK2,CASK,CASP3,CCDC88A,CCL8,CCN1,C…
Gene Ontology - Molecular Function	protein phosphatase binding	predicted (union)	84	63.93	0.024	AKAP11, AKAP5,ANAPC7,ANK1,AP3B1,ARPP19,ATP2B4,BCL2,BOD1,CDC27,CDC5L,CDH2,CDKN1B,CEACAM1,CLEC12B,CSF1R,CTNNB1,CTTNBP2NL,DLG3,EGFR,EIF4EBP1,ENSA,FCRL3,FCRL6,FER,FOXO1,GRIN3A,GTF2F1,HMGCR,HSP90B1,IQGAP1,IRS2,ITGA1,JAK1,KIF3A,KIFAP3,MAP3K5,MAPK14,MAPT,MASTL,MET,MFHAS1,MTMR3,MTMR9,MVP,MYOZ2,NEK2,PHACTR1,PHACTR4,PIK3R1,PIK3R2,PPARG,PPME1,PPP1R15A,PPP1R3C,PPP1R3G,PPP1R9A,PPP2R2A,PPP3CB,PPP6R1,PPP6R3,PTK…
WikiPathways	Endothelin Pathways	experimental (any)	3	0.512	0.025	EDNRA, GNAS,PRKCA
WikiPathways	Ethanol metabolism resulting in production of ROS by CYP2E1	experimental (any)	2	0.184	0.025	MAFK, MAPK8
WikiPathways	Matrix Metalloproteinases	experimental (any)	3	0.512	0.025	MMP1, MMP10,TNF
WikiPathways	Role Altered Glycolysation of MUC1 in Tumour Microenvironment	experimental (any)	2	0.184	0.025	IL6, TNF
WikiPathways	Tgif disruption of Shh signaling	experimental (any)	2	0.184	0.025	NKX2-1, SMAD2
Gene Ontology - Biological Process	apical junction assembly	experimental (any)	5	1.127	0.025	PARD6B, ROCK2,SNAI1,SNAI2,TNF
Gene Ontology - Biological Process	cellular response to amyloid-beta	experimental (any)	4	0.717	0.025	BCL2L2, GSK3B,IGF1R,PRNP
Gene Ontology - Biological Process	cellular response to molecule of bacterial origin	experimental (any)	9	3.239	0.025	ABL1, CCR5,CXCL8,IL24,IL6,MAPK8,PRKCA,SRC,TNF
Gene Ontology - Biological Process	microglial cell activation	experimental (any)	4	0.717	0.025	ATM, IL6,JUN,TNF
Gene Ontology - Biological Process	phospholipid biosynthetic process	experimental (any)	11	4.469	0.025	ALOX15, ATM,FGF2,HTR2A,LCLAT1,PI4K2B,PIK3CA,PIP5K1A,PLD2,SERINC1,SLC44A1
Gene Ontology - Biological Process	positive regulation of epithelial cell migration	experimental (any)	8	2.685	0.025	ABL1, CALR,FGF2,JUN,PRKCA,ROCK2,SRC,VEGFA
Gene Ontology - Biological Process	positive regulation of glucose metabolic process	experimental (any)	4	0.717	0.025	AKT2, ARPP19,DGAT2,SRC
Gene Ontology - Biological Process	protein localization to vacuole	experimental (any)	4	0.717	0.025	NCOA4, ROCK2,SH3BP4,SH3GLB1
Gene Ontology - Biological Process	receptor metabolic process	experimental (any)	9	3.239	0.025	ANKRD13B, CAV1,CXCL8,GREM1,SH3GLB1,SYK,TNF,UVRAG,VEGFA
Gene Ontology - Biological Process	regulation of blood vessel endothelial cell migration	experimental (any)	6	1.619	0.025	ABL1, FBXW7,FGF2,PDCD10,PRKCA,VEGFA
Gene Ontology - Biological Process	regulation of bone resorption	experimental (any)	4	0.717	0.025	IL6, PRKCA,SRC,SYK
Gene Ontology - Biological Process	regulation of epithelial to mesenchymal transition	experimental (any)	6	1.599	0.025	GREM1, IL6,NKX2-1,SMAD2,SMAD4,SNAI1
Gene Ontology - Biological Process	regulation of gene expression, epigenetic	experimental (any)	12	5.104	0.025	ARID1A, BMI1,LIN28B,NUP50,POLR1B,RAN,RLIM,SMAD2,SMCHD1,TASOR,TRIM71,TUT4
Gene Ontology - Biological Process	response to oxidative stress	experimental (any)	16	7.83	0.025	ABL1, EGLN1,FBXW7,GLRX2,IL6,JUN,MAPK8,MAPK9,MCTP1,PARK7,PDCD10,PRNP,SOD2,SRC,STAT1,TNF
Gene Ontology - Biological Process	response to progesterone	experimental (any)	4	0.717	0.025	CAV1, GABRB1,SRC,TYMS
Gene Ontology - Biological Process	vesicle transport along microtubule	experimental (any)	4	0.717	0.025	FYCO1, KIF13A,KIF1C,KIF5B
Gene Ontology - Molecular Function	JUN kinase activity	experimental (any)	6	1.64	0.025	MAP3K13, MAPK8,MAPK9,SYK,TNF,ZEB2
Gene Ontology - Molecular Function	cuprous ion binding	experimental (any)	2	0.123	0.025	PARK7, PRNP
Reactome	Circadian Clock	predicted (intersection)	32	19.04	0.025	ARNTL, ARNTL2,ATF2,BHLHE41,CHD9,CREB1,CREM,CRTC1,CRY1,CUL1,HIF1A,MED1,MEF2C,NAMPT,NCOA1,NCOA2,NCOR1,NFIL3,NOCT,PER2,PPARGC1A,PPP1CB,RBM4,RPS27A,SERPINE1,SIK1,SIRT1,SKP1,TBL1X,TBL1XR1,TGS1,UBB
Reactome	Insulin processing	predicted (intersection)	16	7.557	0.025	CPE, ERO1A,ERO1B,EXOC2,EXOC4,KIF5B,KIF5C,MYO5A,PCSK1,PCSK2,RAB27A,SLC30A5,SLC30A6,SLC30A7,SLC30A8,STX1A
Gene Ontology - Biological Process	cell migration	predicted (intersection)	400	347	0.025	ABHD2, ABL1,ACKR3,ACVR1,ACVR1C,ADAM10,ADAMTS12,ADGRE2,ADGRG3,ADGRL3,ADTRP,AFDN,AGTR2,AIMP1,AJUBA,AKIRIN1,AKT2,AKT3,AMOT,ANGPT2,ANGPT4,ANGPTL3,ANO6,APBB2,APOA1,APP,APPL1,ARHGEF39,ARHGEF7,ARID2,ARID5B,ARL13B,ARPC5,ARPIN,ATM,ATOH8,ATP5F1A,ATP7A,ATP8A1,AVL9,BAMBI,BCL11B,BCL2,BMERB1,BMP10,BMP2,BMP5,BMPER,BMPR1A,BMPR2,BTG1,C5AR1,C5AR2,CALR,CARMIL1,CBLL1,CCBE1,CCDC88A,CCL1,CCN2,CCN3,CCN4,CCR1,CCR5,CCR6,…
Gene Ontology - Biological Process	cellular polysaccharide biosynthetic process	predicted (intersection)	29	16.32	0.025	AKT2, B4GALT5,CSGALNACT1,DYRK2,EXT1,EXT2,GBE1,GSK3B,GYG1,GYG2,GYS1,HAS2,IGF1,INSR,IRS1,IRS2,NDST3,PASK,PER2,PGM2L1,PHKG2,PPP1CB,PPP1R3B,PPP1R3C,PPP1R3D,PPP1R3E,PRKAG3,SELENOS,SORBS1
Gene Ontology - Biological Process	positive regulation of RNA biosynthetic process	predicted (intersection)	460	403.3	0.025	ABL1, ABLIM3,ACTR3,ACVR1,ACVR2A,ADCYAP1,AFAP1L2,AGO1,AGTR2,AHI1,AHR,ANKRD49,APP,AR,ARID1A,ARID5B,ARNT2,ARNTL,ARNTL2,ASXL1,ASXL2,ATF2,ATF6,ATF7IP,ATM,ATMIN,ATOH8,ATP1B4,ATRX,BAMBI,BCL10,BCL11B,BCLAF1,BIRC2,BMP10,BMP2,BMP5,BMPR1A,BMPR1B,BMPR2,BPTF,BRCA1,BRPF1,CAMK4,CAMKK2,CAND1,CARF,CASK,CAVIN4,CBFB,CCNC,CCNT2,CCPG1,CD28,CDC73,CDH13,CDK5RAP2,CDON,CEBPG,CHD6,CHD7,CHUK,CITED2,CNOT6,CNOT7,CREB1,CREB3,…
Gene Ontology - Biological Process	positive regulation of nucleic acid-templated transcription	predicted (intersection)	460	403	0.025	ABL1, ABLIM3,ACTR3,ACVR1,ACVR2A,ADCYAP1,AFAP1L2,AGO1,AGTR2,AHI1,AHR,ANKRD49,APP,AR,ARID1A,ARID5B,ARNT2,ARNTL,ARNTL2,ASXL1,ASXL2,ATF2,ATF6,ATF7IP,ATM,ATMIN,ATOH8,ATP1B4,ATRX,BAMBI,BCL10,BCL11B,BCLAF1,BIRC2,BMP10,BMP2,BMP5,BMPR1A,BMPR1B,BMPR2,BPTF,BRCA1,BRPF1,CAMK4,CAMKK2,CAND1,CARF,CASK,CAVIN4,CBFB,CCNC,CCNT2,CCPG1,CD28,CDC73,CDH13,CDK5RAP2,CDON,CEBPG,CHD6,CHD7,CHUK,CITED2,CNOT6,CNOT7,CREB1,CREB3,…
Gene Ontology - Biological Process	sensory system development	predicted (intersection)	125	95.83	0.025	ACVR2B, AGTPBP1,AHI1,ALDH1A2,ALDH1A3,ARID1A,ARL6,ATF6,ATP2B1,ATP8A2,B9D1,BCAR3,BCL11B,BCL2,BMPR1B,BMPR2,C3,CALB1,CASP2,CDON,CHD7,CLIC4,CNTF,COL4A1,CRB1,DIO3,DLX2,EGFR,FASLG,FAT1,FBN1,FBN2,FGF10,FGF9,FOXP2,FREM2,FRS2,FZD4,FZD5,FZR1,GDF11,GLI3,GNB1,GRHL3,HDAC2,HIF1A,HIPK1,HPCA,IFT122,INHBA,ISL1,JUN,KDM2B,LAMC3,LPCAT1,MAN2A1,MED1,MEIS2,MERTK,MITF,MYF5,MYOM2,NECTIN3,NEUROD1,NEUROD4,NF1,NKD1,NRP1,NTRK…
Gene Ontology - Cellular Component	cell junction	predicted (intersection)	378	328.6	0.025	ABCB11, ABHD17C,ACTR3,ADAM10,ADCYAP1R1,ADD1,ADGRE2,ADGRL1,ADGRL3,AFAP1L1,AFDN,AHI1,AIF1L,AJUBA,AKAP6,AMOT,ANK3,ANKS1B,ANXA5,ANXA6,APBB1IP,APP,ARF1,ARHGAP32,ARHGEF7,ARPC5,ATAD1,ATN1,ATP1A2,BMPR2,CACNG8,CADM1,CADM2,CALR,CASK,CBL,CCDC85C,CCN3,CD2AP,CD46,CD53,CD99L2,CDC42BPA,CDH13,CDH17,CDK5RAP2,CEP68,CGN,CHRM3,CHRNA3,CHRNA5,CHRNE,CLDN1,CLDN12,CLDN16,CLDN8,CLIC4,CLMP,CLTC,COPS4,CORO1C,CPEB4,CRB1,CRIP…
Gene Ontology - Molecular Function	GTP binding	predicted (intersection)	114	86.76	0.025	ADSS, AGAP1,AK3,AK4,ANXA6,ARHGAP5,ARHGEF7,ARL1,ARL10,ARL13B,ARL17A,ARL4A,ATL1,ATL2,ATL3,CCPG1,CSNK1A1,DIRAS3,DNAJC27,DNM1L,DNM3,EHD1,EIF2B2,EIF2S1,EIF5,FKBP4,GBP4,GBP6,GCH1,GFM1,GFM2,GLUD2,GNA13,GNAI3,GNAL,GNAO1,GNAQ,GNAS,GNL1,GNL3L,GSPT1,GTPBP10,GTPBP8,GUCY1A1,GUCY1A2,GUF1,HBS1L,IFI44L,IFT22,INSR,IRGQ,LANCL2,LRRK2,MET,MFN1,NIN,NKIRAS2,NOA1,NOLC1,NRAS,NUDT16,OLA1,RAB10,RAB11A,RAB14,RAB15,RAB18,RA…
Gene Ontology - Molecular Function	proximal promoter sequence-specific DNA binding	predicted (intersection)	153	121.2	0.025	AEBP2, AGO1,AHR,AR,ARNT2,ARNTL,ARNTL2,ATF2,ATF6,ATOH8,BCL11B,BHLHE41,CARF,CEBPG,CHD2,CHD7,CREB1,CREB3,CREB3L2,CRX,CRY1,CTCFL,DNMT3A,DPF2,E2F3,E2F7,EBF2,EBF3,EHF,ELF4,ELK1,ELK4,ESR1,ETV1,ETV6,FOXA2,FOXK2,FOXO3,FOXP2,FUBP3,GABPA,GLI3,GZF1,HES2,HEYL,HHEX,HIF1A,HMGA2,HNF4A,HNRNPU,HOXB3,IRF4,ISL1,JUN,KDM2B,KLF10,KLF13,KLF6,KLF7,LEF1,LRRFIP1,MED1,MEF2A,MEIS2,MITF,MYB,MYBL1,MYOCD,NCOA2,NDN,NEUROD1,NFAT5…
Gene Ontology - Biological Process	axon development	predicted (union)	236	201.1	0.025	ABL1, ADCY1,ADNP,AFG3L2,ALCAM,ALS2,ANK3,ANOS1,APBB2,APOA1,APP,ATL1,ATP8A2,AUTS2,B3GNT2,B4GALT5,B4GALT6,BAIAP2,BCL11B,BCL2,BDNF,BMPR1B,BMPR2,CAMSAP2,CASP3,CDH11,CDK5,CDK5R1,CERS2,CHL1,CHN1,CNP,CNR1,CNTN2,COBL,COL25A1,CREB1,CRMP1,CRPPA,CSF1R,CTNNA2,CTTN,CXCL12,CXCR4,DCC,DCLK1,DDR1,DHFR,DISC1,DOCK7,DOK6,DPYSL2,DPYSL5,DRAXIN,DYNLT1,EFNA5,EGR2,ENAH,EPHA3,EPHA4,EPHA5,EPHA7,ETV1,EXT1,FBXO45,FEZ1,FGF13,F…
Gene Ontology - Biological Process	cell cycle	predicted (union)	843	777	0.025	ABL1, ABRAXAS1,ABRAXAS2,ACTR2,ACTR3,ACTR8,ACVR1,ACVR1B,ADAM17,ADCYAP1,AFAP1L2,AGO4,AHCTF1,AHR,AJUBA,AKT2,ANAPC1,ANAPC10,ANAPC7,ANGEL2,ANK3,ANKRD17,ANXA11,APAF1,APBB2,APP,APPL1,APPL2,ARF1,ARF6,ARHGEF10,ARID3A,ARNTL,ARPP19,ASAH2,ATAD5,ATF2,ATF5,ATM,ATP2B4,ATR,ATRX,AURKC,AVPI1,AZI2,BABAM2,BACH1,BANF1,BARD1,BCAT1,BCCIP,BCL2,BCL2L11,BID,BIRC2,BMI1,BMP2,BOD1,BOD1L2,BOLL,BRCA1,BRCC3,BRD4,BRD7,BRINP3,BRI…
Gene Ontology - Biological Process	chromosome organization	predicted (union)	541	487.7	0.025	ABL1, ABRAXAS1,ACTL6A,ACTR6,ACTR8,AEBP2,AGO4,ANP32E,ARID1A,ARID2,ARID4B,ARRB1,ASCC3,ASF1B,ASXL1,ATAD2,ATF2,ATF7IP,ATG5,ATM,ATR,ATRX,ATXN7,AURKC,AUTS2,BABAM2,BAHD1,BAZ1B,BAZ2A,BAZ2B,BCOR,BCORL1,BEND3,BMI1,BOD1,BPTF,BRCA1,BRCC3,BRD4,BRD7,BRIP1,BRPF1,BRPF3,BRWD1,BUB1,BUB3,CAMK2D,CBX3,CBX4,CBX8,CCNB1,CCT4,CDC23,CDC27,CDC6,CDC73,CDCA5,CDK1,CDK2,CDK5,CDK5RAP2,CDT1,CDY1,CENPA,CENPC,CENPE,CENPF,CENPH,CEN…
Gene Ontology - Biological Process	dendrite development	predicted (union)	122	97.45	0.025	ABI1, ABITRAM,ACSL4,ACTR2,ADAM10,ADGRB3,APP,ARF1,ARF6,ASAP1,BAIAP2,BCL11A,BMP5,C21orf91,CAMK1D,CAMK2A,CAMSAP2,CAPRIN1,CDK5,CDK5R1,CHRNA3,COBL,CRK,CRKL,CRTC1,CTNNA2,CTNND2,CUX1,DCC,DCLK1,DHX36,DISC1,DLG5,DNM1L,DNM3,DOCK10,DTNBP1,DYNLT1,EEF2K,EPHA4,FARP1,FBXO31,FBXW8,FLRT1,FMR1,FSTL4,FYN,GHRL,GORASP1,GRIN3A,GRIP1,GSK3B,HDAC2,HPRT1,IL1RAPL1,IQGAP1,ITSN1,KALRN,KIAA0319,KIDINS220,KLF7,LLPH,LRP8,LRRK2,…
Gene Ontology - Biological Process	establishment of vesicle localization	predicted (union)	143	116	0.025	ADCY1, ADRA1A,ANKRD28,AP1AR,AP3B1,AP3B2,AP3M1,AP3S2,APBA1,ARF1,ARL6,BACE1,BBS7,BET1,BLOC1S3,BLOC1S4,BLOC1S5,BLOC1S6,CALM3,CAMK2A,CASK,CDK5,CHRM2,CHRNA4,CHRNA5,CLASP2,CNR1,COL7A1,CPLX1,CPLX3,CTBP2,CTNNB1,CTSC,CUL3,DGKI,DNM1L,DRD1,DTNBP1,DYNC1I1,ERC2,EXOC4,F5,F8,FAM91A1,FBXL20,FMR1,FNBP1L,FYCO1,GORASP1,GRIA1,GRIN3A,GSK3B,HTT,ITGA4,KIF13A,KIF1A,KIF1B,KIF1C,KIF23,KIF3A,KIF3B,KIF5A,KIF5B,KIFAP3,LIN7A,…
Gene Ontology - Biological Process	forebrain development	predicted (union)	206	173.2	0.025	ADCYAP1, AGTPBP1,ALDH1A2,ALDH1A3,APAF1,APP,AQP1,ARID1A,ARL13B,ARPC5,ATAT1,ATF5,ATIC,ATP2B4,ATP7A,ATRX,AVPR1A,AXL,BCL11B,BMERB1,BMP2,BMPR1A,BNIP3,C21orf91,CASP3,CCDC85C,CDH1,CDH2,CDK5,CDK5R1,CDK5R2,CDK6,CDON,CEP120,CHD5,CHD7,CNP,CNTN2,COL3A1,CREB1,CRH,CRK,CRKL,CSF1R,CTNNB1,CXCL12,CXCR4,DCLK1,DCLK2,DISC1,DIXDC1,DKK1,DLC1,DLX2,DNAH5,DOCK7,DRAXIN,DRD1,E2F1,EFHC1,EFNA2,EGFR,EIF2B3,EOMES,EPHA5,ERBB4,EX…
Gene Ontology - Biological Process	heart development	predicted (union)	287	248	0.025	ACACB, ACAN,ACTC1,ACTN2,ACVR1,ACVR2B,ACVRL1,ADIPOR2,ADRA1A,AGTR2,AHI1,AKAP13,AKAP6,ALDH1A2,ALPK3,ARID1A,ARID2,ARL13B,ASXL1,ATF2,ATG5,ATM,BBS7,BCOR,BICC1,BMP10,BMP2,BMP5,BMPR1A,BMPR2,BORCS8,BVES,C2CD3,CAD,CALCRL,CALR,CASP3,CCDC40,CCN1,CCNB1,CDK1,CDKL1,CDKN1A,CDKN1B,CHD7,CITED2,COL11A1,COL3A1,CPE,CREB1,CRELD1,CRKL,CTDP1,CTNNB1,CXADR,DCTN5,DHX36,DIPK2A,DKK1,DLC1,DLL4,DNAAF1,DNAH5,DSG2,ECE1,EDN1,EDNR…
Gene Ontology - Biological Process	positive regulation of cellular biosynthetic process	predicted (union)	907	838.3	0.025	ABCD2, ABL1,ABLIM3,ABT1,ACSL3,ACTL6A,ACTN2,ACTR2,ACTR3,ACVR1,ACVR1B,ACVR2A,ACVRL1,ADCYAP1,ADCYAP1R1,ADGRF5,AFAP1L2,AGO1,AGO2,AGTR2,AGXT2,AHI1,AHR,AJUBA,AKAP12,AKIRIN2,AKT2,ALG10B,ALX1,ALX4,ANKRD49,APP,APPL1,AR,ARFGEF1,ARID1A,ARID3A,ARID3B,ARID4B,ARID5B,ARNT,ARNT2,ARNTL,ARNTL2,ARPP19,ARRB1,ASXL1,ASXL2,ATAD2,ATAD5,ATF2,ATF5,ATF6,ATF7IP,ATM,ATMIN,ATOH8,ATP1B4,ATR,ATRX,AUTS2,AVPR1A,BACH1,BAMBI,BCL10,…
Gene Ontology - Biological Process	sensory system development	predicted (union)	195	163.4	0.025	ABCB5, ACHE,ACTL6A,ACVR2B,ACVRL1,AGTPBP1,AHI1,ALDH1A2,ALDH1A3,ARID1A,ARL6,ATF6,ATOH7,ATP2B1,ATP2B4,ATP8A2,B9D1,BBS7,BCAR3,BCL11B,BCL2,BLOC1S3,BMP6,BMPR1B,BMPR2,C3,CALB1,CASP2,CDKN1B,CDON,CHD7,CHRDL1,CLIC4,CNTF,COL4A1,COL5A2,COL8A1,CRB1,CST3,CTNNB1,CTNS,CYP1A1,DIO3,DLG1,DLL4,DLX2,EFEMP1,EGFR,FASLG,FAT1,FBN1,FBN2,FGF10,FGF9,FJX1,FOXC1,FOXE3,FOXF2,FOXP2,FREM2,FRS2,FZD4,FZD5,FZR1,GATA3,GDF11,GJE1,GLI…
Gene Ontology - Biological Process	regulation of lipid biosynthetic process	experimental (any)	9	3.28	0.026	CREB1, DGAT2,FBXW7,HTR2A,NFYA,RAN,SNAI1,SNAI2,TNF
Gene Ontology - Cellular Component	cell projection	experimental (any)	49	32.18	0.026	ABL1, AKT2,ASAP1,BCL11B,BMPR1A,CADM2,CASK,CAV1,CCSAP,CDC42SE2,CDH1,CDK6,CERKL,CNNM4,CPEB4,CREB1,CUL3,DLC1,DYNLT1,ENAH,FGFR1OP,GABRB1,GLRX2,GNAS,GSK3B,HNRNPR,HTR2A,KCNJ2,KIF1C,KIF2A,KIF5B,MAPK8,MTPN,NEK3,PARK7,PIK3CA,PIP5K1A,PRKACB,RAB22A,RAN,RAP1A,RAPH1,RGS17,SPATA13,SRC,STAT1,TP63,UFL1,ZWINT
Gene Ontology - Molecular Function	phospholipase C activity	experimental (any)	5	1.168	0.026	ABL1, CCR5,EDNRA,FGF2,HTR2A
KEGG	Bacterial invasion of epithelial cells	experimental (strong)	4	0.805	0.026	CAV1, CDH1,PIK3CA,SRC
WikiPathways	Chromosomal and microsatellite instability in colorectal cancer	experimental (strong)	5	1.197	0.026	AKT2, BIRC5,JUN,SMAD4,TBK1
WikiPathways	Retinoblastoma Gene in Cancer	experimental (strong)	5	1.197	0.026	ABL1, CDK6,E2F1,E2F3,TYMS
KEGG	ErbB signaling pathway	predicted (intersection)	38	23.58	0.026	ABL1, ABL2,AKT2,AKT3,BTC,CBL,CBLB,CRK,EGF,EGFR,ELK1,EREG,GSK3B,JUN,MAP2K1,MAP2K4,MAPK1,MAPK10,MAPK8,MAPK9,NCK1,NRAS,NRG1,NRG2,NRG4,PAK1,PIK3CA,PIK3CB,PIK3CG,PIK3R1,PLCG1,PRKCA,RPS6KB1,SHC1,SHC3,SHC4,SRC,TGFA
KEGG	FoxO signaling pathway	predicted (intersection)	52	35.37	0.026	AKT2, AKT3,ATM,BCL2L11,BNIP3,CCNB1,CCND2,CCNG2,CHUK,EGF,EGFR,FASLG,FBXO32,FOXO3,G6PC,G6PC2,GABARAPL1,HOMER1,IGF1,INSR,IRS1,IRS2,IRS4,MAP2K1,MAPK1,MAPK10,MAPK14,MAPK8,MAPK9,NLK,NRAS,PIK3CA,PIK3CB,PIK3CG,PIK3R1,PLK2,PRKAA2,PRKAB1,PRKAB2,PRKAG2,PRKAG3,PTEN,RAG1,S1PR1,SETD7,SIRT1,SMAD2,SMAD3,SOD2,TGFB2,TGFBR1,TGFBR2
KEGG	Influenza A	predicted (intersection)	65	45.95	0.026	AGFG1, AKT2,AKT3,ATF2,CASP1,CASP9,CXCL8,EIF2AK1,EIF2AK2,EIF2S1,FAS,FASLG,GSK3B,HLA-DOA,HLA-DPB1,HLA-DRB5,HNRNPUL1,HSPA1B,HSPA6,ICAM1,IFNA1,IFNA10,IFNA14,IFNA16,IFNA17,IFNA2,IFNA21,IFNA4,IFNA6,IFNA7,IFNAR1,IL1A,IVNS1ABP,JAK1,JAK2,JUN,KPNA1,MAP2K1,MAP2K4,MAP2K6,MAPK1,MAPK10,MAPK14,MAPK8,MAPK9,MYD88,NFKBIA,OAS2,OAS3,PIK3CA,PIK3CB,PIK3CG,PIK3R1,PLG,PRKCA,SOCS3,STAT1,STAT2,TBK1,TLR3,TLR7,TMPRSS13,TNFR…
KEGG	Pancreatic cancer	predicted (intersection)	30	17.84	0.026	AKT2, AKT3,CASP9,CDK6,CHUK,E2F3,EGF,EGFR,JAK1,MAP2K1,MAPK1,MAPK10,MAPK8,MAPK9,PIK3CA,PIK3CB,PIK3CG,PIK3R1,PLD1,RAD51,RALB,RALBP1,RB1,SMAD2,SMAD3,STAT1,TGFA,TGFB2,TGFBR1,TGFBR2
KEGG	Phosphatidylinositol signaling system	predicted (intersection)	36	22.37	0.026	CALM1, CALM3,CDS2,DGKB,DGKE,DGKH,DGKI,DGKZ,IMPA1,IMPA2,IMPAD1,INPP1,INPP4A,INPP4B,ITPK1,ITPR1,ITPR2,MTM1,OCRL,PI4K2A,PIK3C2A,PIK3C3,PIK3CA,PIK3CB,PIK3CG,PIK3R1,PIKFYVE,PIP4K2C,PIP5K1C,PLCB1,PLCE1,PLCG1,PRKCA,PTEN,SYNJ1,SYNJ2
Gene Ontology - Biological Process	negative regulation of smooth muscle cell differentiation	predicted (intersection)	12	4.837	0.026	ANKRD17, EREG,FGF9,HEY2,MECP2,MED28,NFATC1,NFATC2,PDCD4,PRDM6,RBPMS2,SHH
Gene Ontology - Biological Process	positive regulation of cellular biosynthetic process	predicted (intersection)	553	491.5	0.026	ABCD2, ABL1,ABLIM3,ACTR3,ACVR1,ACVR2A,ADCYAP1,ADCYAP1R1,AFAP1L2,AGO1,AGTR2,AHI1,AHR,AJUBA,AKT2,ALG10B,ANKRD49,APP,APPL1,AR,ARFGEF1,ARID1A,ARID5B,ARNT2,ARNTL,ARNTL2,ARPP19,ASXL1,ASXL2,ATF2,ATF6,ATF7IP,ATM,ATMIN,ATOH8,ATP1B4,ATRX,AVPR1A,BAMBI,BCL10,BCL11B,BCLAF1,BIRC2,BMP10,BMP2,BMP5,BMPR1A,BMPR1B,BMPR2,BPTF,BRCA1,BRPF1,CAMK4,CAMKK2,CAND1,CARF,CASK,CAVIN4,CBFB,CCNC,CCNT2,CCPG1,CCR7,CCT4,CD244,CD28,…
Gene Ontology - Biological Process	positive regulation of kinase activity	predicted (intersection)	184	148.4	0.026	ABL1, ACVR2B,ADCY1,ADCY5,ADCY9,ADCYAP1,ADRA1A,AFAP1L2,AJUBA,AKAP13,ALS2,ANGPT4,ATG14,AVPI1,BCL10,BDNF,BMP2,C5AR1,CAB39,CACUL1,CALM1,CALM3,CCDC88A,CCNB1,CCND2,CCNT2,CCNY,CCR7,CDK5R1,CEMIP,CHRNA3,CLSPN,COPS8,CRK,CSF1R,DAZAP2,DBNL,DDR2,DGKZ,DKK1,DUSP5,DUSP7,DVL3,EDN1,EFNA5,EGF,EGFR,EGR1,EIF2AK2,EPGN,ERCC6,EREG,F2R,FAM20A,FGF10,FGF13,FGF2,FLT1,FPR1,FPR2,FRS2,FYN,FZD4,FZD5,GHR,GPRC5A,GPRC5B,HGF,HIGD1A…
Reactome	Vesicle-mediated transport	predicted (union)	345	300.1	0.026	AAK1, ACBD3,ACTR10,ACTR2,ACTR3,AGFG1,AKT2,AKT3,ALPP,ALS2,ANK1,ANK3,ANKRD28,AP1G1,AP1S1,AP1S2,AP1S3,AP3B1,AP4E1,AP4S1,APOA1,APOB,APP,ARF1,ARF3,ARF6,ARFGAP1,ARFGAP3,ARL1,ARPC1A,ARPC2,ARPC5,ARRB1,ASPSCR1,BET1,BET1L,BICD1,BICD2,BLOC1S3,BLOC1S4,BLOC1S6,BTC,CALM1,CALR,CAPZA1,CAPZA2,CAPZB,CBL,CCZ1,CCZ1B,CD36,CD3D,CD3G,CD55,CENPE,CHM,CHML,CHMP2B,CHMP3,CHMP5,CHRM2,CLINT1,CLTC,CLVS2,COG1,COG5,COG6,COL1A1,C…
Gene Ontology - Biological Process	positive regulation of protein kinase activity	predicted (union)	271	233.6	0.026	ABI1, ABL1,ACVR2B,ADAM17,ADAM9,ADCY1,ADCY5,ADCY9,ADCYAP1,ADNP,ADORA1,ADRA1A,ADRA2A,AFAP1L2,AJUBA,AKAP13,ALKAL2,ALS2,ANGPT1,ANGPT4,ARRB1,ATP2B4,AVPI1,BDNF,BMP2,C5,C5AR1,CAB39,CACUL1,CALM1,CALM3,CCDC88A,CCN1,CCNB1,CCND1,CCND2,CCNT1,CCNT2,CCNY,CCR7,CDC25B,CDC6,CDK1,CDK5,CDK5R1,CDK5R2,CDKN1A,CDKN1B,CEMIP,CENPE,CHRNA3,CKS1B,CLSPN,COPS8,CRK,CRKL,CSF1R,CXCR4,DAZAP2,DBF4,DBF4B,DBNL,DDR2,DGKQ,DKK1,DLG1,DL…
KEGG	Cholinergic synapse	experimental (any)	6	1.968	0.027	AKT2, CREB1,KCNJ2,PIK3CA,PRKACB,PRKCA
KEGG	T cell receptor signaling pathway	experimental (any)	6	1.968	0.027	AKT2, GSK3B,JUN,MAPK9,PIK3CA,TNF
Gene Ontology - Biological Process	JUN phosphorylation	experimental (any)	6	1.64	0.027	MAP3K13, MAPK8,MAPK9,SYK,TNF,ZEB2
Gene Ontology - Biological Process	anterograde neuronal dense core vesicle transport	experimental (any)	2	0.123	0.027	KIF1C, KIF5B
Gene Ontology - Biological Process	branching involved in ureteric bud morphogenesis	experimental (any)	5	1.168	0.027	FGF2, GREM1,SIX1,SMAD4,VEGFA
Gene Ontology - Biological Process	cellular response to inorganic substance	experimental (any)	9	3.3	0.027	ALOX15, CALR,CDH1,CREB1,JUN,MAPK8,MAPK9,PRNP,SUMO1
Gene Ontology - Biological Process	cellular response to nitrosative stress	experimental (any)	2	0.123	0.027	ATM, PARK7
Gene Ontology - Biological Process	forebrain dorsal/ventral pattern formation	experimental (any)	2	0.123	0.027	NKX2-1, PAX6
Gene Ontology - Biological Process	negative regulation of keratinocyte differentiation	experimental (any)	2	0.123	0.027	REG3A, TP63
Gene Ontology - Biological Process	pancreatic A cell differentiation	experimental (any)	2	0.123	0.027	GATA6, PAX6
Gene Ontology - Biological Process	positive regulation of myeloid cell differentiation	experimental (any)	6	1.64	0.027	CREB1, GNAS,JUN,PRKCA,STAT1,TNF
Gene Ontology - Biological Process	ureteric bud formation	experimental (any)	2	0.123	0.027	GREM1, SIX1
Gene Ontology - Molecular Function	enzyme activator activity	experimental (any)	15	7.297	0.027	ASAP1, CAV1,DAZAP2,DLC1,DNAJB6,GNAS,GREM1,JUN,PARK7,PIK3CA,RASA2,RASAL2,RGS17,SRGAP1,TOR1AIP2
Gene Ontology - Molecular Function	nucleotide binding	experimental (any)	51	36.04	0.027	ABL1, ACVR2B,AKT2,ASNA1,ATM,BMPR1A,CASK,CDK6,CDKL2,CIT,DDX3Y,DHX33,DYRK3,FRK,GNAS,GSK3B,HELZ,IGF1R,IPMK,KIF13A,KIF1C,KIF2A,KIF5B,MAP3K13,MAPK8,MAPK9,MCM9,NARS,NEK3,PI4K2B,PIK3CA,PIM3,PIP5K1A,PRKACB,PRKCA,RAB22A,RAN,RAP1A,RAP2B,ROCK2,RUNX2,SH3BP4,SMCHD1,SRC,SYK,TBK1,THRAP3,TOP2A,TRNT1,TYMS,WDR77
Gene Ontology - Molecular Function	transcription cofactor binding	experimental (any)	4	0.758	0.027	CREB1, MAFK,SIX1,SUMO1
Gene Ontology - Molecular Function	transcription coregulator activity	experimental (any)	18	9.409	0.027	ABL1, ARID1A,BTG1,CREB1,FGF2,JMY,JUN,NCOA4,NR2C2,NR2F2,NSD3,PARK7,RLIM,SMAD4,THRAP3,WDR77,ZEB1,ZNF451
Gene Ontology - Biological Process	anoikis	experimental (strong)	5	0.522	0.027	CAV1, E2F1,PIK3CA,SNAI2,SRC
Gene Ontology - Biological Process	cell development	experimental (strong)	27	14.34	0.027	ABL1, AKT2,ASAP1,ATM,CDH1,CDK6,CREB1,DLX5,E2F1,EDNRA,HOXD3,JUN,PIK3CA,RAN,RAP1A,RAPH1,RUNX2,SMAD4,SNAI2,SRC,TCF4,TJP2,TNF,TP63,TYMS,VEGFA,ZEB2
Gene Ontology - Biological Process	cellular response to organic substance	experimental (strong)	34	20.78	0.027	ABCE1, ABL1,AKT2,ATM,BCL2L2,BIRC5,CASK,CAV1,CDH1,CREB1,DLX5,E2F1,FGF2,GDAP1,IFIT1,IL24,JUN,KIF5B,LIFR,MYD88,NR2C2,PIK3CA,RAN,RAP1A,RUNX2,SMAD4,SNAI2,SOCS3,SRC,STAT1,TBK1,TNF,TP63,VEGFA
Gene Ontology - Biological Process	morphogenesis of a branching epithelium	experimental (strong)	10	2.458	0.027	ABL1, EDNRA,FGF2,SMAD4,SNAI2,SOCS3,SRC,TNF,TP63,VEGFA
Gene Ontology - Biological Process	morphogenesis of a branching structure	experimental (strong)	10	2.611	0.027	ABL1, EDNRA,FGF2,SMAD4,SNAI2,SOCS3,SRC,TNF,TP63,VEGFA
Gene Ontology - Biological Process	negative regulation of anoikis	experimental (strong)	4	0.305	0.027	CAV1, PIK3CA,SNAI2,SRC
Gene Ontology - Biological Process	nervous system development	experimental (strong)	28	15.36	0.027	ABL1, AKT2,ASAP1,ATM,CDH1,CDK6,CREB1,DLX5,E2F1,EDNRA,FGF2,HOXD3,JUN,KIF2A,KIF5B,NR2C2,PIK3CA,RAN,RAP1A,RAPH1,SMAD4,SRC,TCF4,TNF,TP63,VEGFA,ZEB2,ZNF148
Gene Ontology - Biological Process	phosphatidylinositol phosphorylation	experimental (strong)	6	0.892	0.027	ATM, FGF2,PIK3CA,SOCS3,SOCS6,SRC
Gene Ontology - Biological Process	positive regulation of transcription from RNA polymerase II promoter involved in cellular response to chemical stimulus	experimental (strong)	4	0.348	0.027	DLX5, RUNX2,SMAD4,VEGFA
Gene Ontology - Biological Process	regulation of anoikis	experimental (strong)	4	0.348	0.027	CAV1, PIK3CA,SNAI2,SRC
Gene Ontology - Biological Process	regulation of lipid metabolic process	experimental (strong)	11	3.067	0.027	AKT2, CAV1,CREB1,FGF2,RAN,SNAI1,SNAI2,SOCS3,SOCS6,SRC,TNF
Gene Ontology - Biological Process	regulation of protein autophosphorylation	experimental (strong)	4	0.348	0.027	CAV1, JUN,SRC,VEGFA
Gene Ontology - Molecular Function	phosphatidylinositol 3-kinase activity	experimental (strong)	6	0.848	0.027	ATM, FGF2,PIK3CA,SOCS3,SOCS6,SRC
Reactome	Activation of NMDA receptors and postsynaptic events	predicted (intersection)	35	21.46	0.027	ADCY1, APBA1,ARHGEF7,CALM1,CAMK4,CAMKK2,CASK,CREB1,DLG2,GRIA1,GRIA2,GRIA4,GRIN2A,GRIN2B,LIN7A,LIN7C,MAPK1,NRAS,NRG1,PPM1E,PRKAA2,PRKAB1,PRKAB2,PRKACB,PRKAG2,PRKAG3,PRKAR1A,PRKAR2A,PRKX,RASGRF1,RASGRF2,RPS6KA2,RPS6KA3,RPS6KA6,SRC
Reactome	FCERI mediated Ca+2 mobilization	predicted (intersection)	15	6.953	0.027	CALM1, GRAP2,ITPR1,ITPR2,LCP2,LYN,NFATC1,NFATC2,PLCG1,PPP3CB,SHC1,SYK,TEC,VAV2,VAV3
Reactome	Transcriptional activity of SMAD2/SMAD3:SMAD4 heterotrimer	predicted (intersection)	22	11.79	0.027	ATP1B4, CCNC,CCNT2,NCOR1,PPM1A,RNF111,RPS27A,SERPINE1,SKIL,SMAD2,SMAD3,SMAD7,SMURF2,SP1,TFDP2,TGIF1,TRIM33,UBB,UBE2D1,UBE2D3,USP9X,WWTR1
WikiPathways	EGF/EGFR Signaling Pathway	predicted (intersection)	61	42.62	0.027	ABL1, ASAP1,CAV2,CBL,CBLB,CREB1,CRK,EGF,EGFR,ELK1,ELK4,ITCH,JAK1,JAK2,JUN,MAP2K1,MAP3K1,MAPK1,MAPK14,MAPK8,MAPK9,MEF2A,MEF2C,NCK1,NEDD4,PAK1,PIK3R1,PLCE1,PLCG1,PLD1,PLD2,PLSCR1,PRKCA,PRKCI,PTEN,PXDN,RALB,RALBP1,RAP1A,RASA1,REPS2,RICTOR,RPS6KA2,RPS6KA3,RPS6KB1,SH3GL2,SH3KBP1,SHC1,SP1,SRC,STAM,STAM2,STAMBP,STAT1,STXBP1,SYNJ1,TWIST1,USP6NL,USP8,VAV2,VAV3
WikiPathways	Human Thyroid Stimulating Hormone (TSH) signaling pathway	predicted (intersection)	30	17.84	0.027	CREB1, EGR1,GNA13,GNAI3,GNAO1,GNAQ,GNAS,GNB1,GNG2,JAK1,JAK2,JUN,MAP2K1,MAP2K6,MAPK1,MAPK14,PDE4D,PIK3CA,PIK3R1,PLCB1,PLD1,RAP1A,RAP1GAP,RB1,RPS6,RPS6KB1,SRC,STAT1,TSHR,TTF2
Gene Ontology - Biological Process	axon guidance	predicted (intersection)	79	56.53	0.027	APBB2, APP,BCL11B,BDNF,BMPR1B,BMPR2,CDK5R1,CHL1,CRMP1,CSF1R,CXCL12,DOK6,DPYSL2,DRAXIN,EFNA5,ENAH,EPHA5,EPHA7,ETV1,EXT1,FEZ1,FLRT2,FRS2,FYN,FZD3,GBX2,GDF7,GDNF,GFRA1,GFRA2,GLI3,HOXA2,IRS2,ISL1,ISL2,KIF5C,KLF7,LHX9,MAPK1,MEGF8,NEO1,NFIB,NRCAM,NRP1,NRP2,NRXN1,OPHN1,PAX6,PIK3CA,PIK3CB,PIK3R1,PLCG1,PLXNA4,POU4F2,PRKCA,PRKCQ,PTCH1,RANBP9,RAP1GAP,RET,ROBO1,ROBO2,SEMA3A,SEMA3C,SEMA5A,SEMA6A,SH3KBP1,SHC1,…
Gene Ontology - Biological Process	regulation of cellular protein metabolic process	predicted (intersection)	712	643.3	0.027	ABCF1, ABL1,ACER2,ACKR3,ACO1,ACVR1,ACVR1C,ACVR2A,ACVR2B,ADCY1,ADCY5,ADCY9,ADCYAP1,ADRA1A,ADTRP,AFAP1L2,AGO1,AGO3,AGTR2,AIDA,AJUBA,AKAP13,AKT2,ALG10B,ALS2,ANGPT4,APOA1,APP,AR,ARFGEF1,ARL6IP1,ARNTL,ARPP19,ARRDC3,ASPH,ASPSCR1,ATG14,ATG5,ATM,ATRX,AVPI1,BAG2,BAG5,BCCIP,BCL10,BCL2,BCL2L11,BCL2L13,BCOR,BDNF,BIRC2,BIRC5,BMI1,BMP10,BMP2,BMP5,BMPER,BMPR1A,BMPR2,BOD1,BRCA1,C3,C5AR1,C5AR2,CAB39,CACUL1,CALM1,…
Gene Ontology - Biological Process	positive regulation of protein modification process	predicted (union)	565	510.9	0.027	ABI1, ABL1,ACKR3,ACVR1,ACVR1B,ACVR2A,ACVR2B,ACVRL1,ADAM17,ADAM9,ADCY1,ADCY5,ADCY9,ADCYAP1,ADNP,ADORA1,ADRA1A,ADRA2A,ADTRP,AFAP1L2,AGTR2,AJUBA,AKAP12,AKAP13,AKT2,AKTIP,ALG10B,ALKAL2,ALS2,ANGPT1,ANGPT4,APP,AR,ARFGEF1,ARNT,ARNTL,ARRB1,ARRDC3,ARRDC4,ASPSCR1,ATG10,ATG14,ATG7,ATM,ATP2B4,AUTS2,AVPI1,BAG4,BCL10,BCL2,BDNF,BIRC2,BIRC3,BMI1,BMP10,BMP2,BMP5,BMP6,BMPER,BMPR1A,BMPR2,BRCA1,BRD4,BRD7,C3,C5,C5AR1…
Reactome	Cellular Senescence	experimental (any)	10	3.239	0.028	ATM, BMI1,CDK6,CXCL8,E2F1,E2F3,IL6,JUN,MAPK8,MAPK9
WikiPathways	Cannabinoid receptor signaling	experimental (any)	3	0.533	0.028	MAPK8, MAPK9,PRKACB
WikiPathways	Wnt Signaling Pathway and Pluripotency	experimental (any)	6	2.029	0.028	FZD2, GSK3B,JUN,MAPK9,NFYA,PRKCA
Gene Ontology - Biological Process	cell-substrate adhesion	experimental (any)	13	5.862	0.028	ABL1, ALOX15,CALR,CASK,CDK6,DLC1,GREM1,GSK3B,HOXD3,PIP5K1A,ROCK2,SRC,VEGFA
Gene Ontology - Biological Process	cellular response to steroid hormone stimulus	experimental (any)	11	4.551	0.028	ARID1A, CALR,CLOCK,NCOA4,NR2C2,NR2F2,PARK7,RAN,SRC,TP63,UFL1
Gene Ontology - Biological Process	regulation of protein stability	experimental (any)	12	5.207	0.028	CALR, CREB1,CUL3,FBXL3,FBXW7,PARK7,PDCD10,PRNP,SH3GLB1,SRC,SUMO1,ZBED3
Gene Ontology - Cellular Component	nucleolus	experimental (any)	29	16.4	0.028	ABL1, ASNA1,ATM,CASK,CERKL,DHX33,DNTTIP2,EN2,FBXW7,HOMEZ,IPMK,KIF2A,LIN28B,MIDN,MRO,NCL,OSBP,POLR1B,PPP1CB,RAN,SERTAD3,SIX1,STAT1,SUMO1,TOP2A,TSR1,TUT4,TYMS,ZEB2
WikiPathways	Apoptosis	experimental (strong)	5	1.24	0.028	BCL2L2, BIRC5,JUN,TNF,TP63
WikiPathways	Apoptosis-related network due to altered Notch3 in ovarian cancer	experimental (strong)	4	0.783	0.028	ABL1, BIRC5,SOCS3,TNF
WikiPathways	Aryl Hydrocarbon Receptor	experimental (strong)	4	0.805	0.028	E2F1, SRC,TNF,VEGFA
WikiPathways	Bladder Cancer	experimental (strong)	4	0.783	0.028	CDH1, E2F1,SRC,VEGFA
WikiPathways	Prader-Willi and Angelman Syndrome	experimental (strong)	3	0.413	0.028	CDK6, DLX5,E2F1
WikiPathways	VEGFA-VEGFR2 Signaling Pathway	experimental (strong)	9	3.503	0.028	CAV1, CREB1,JUN,MMP10,PIK3CA,RAP1A,SRC,STAT1,VEGFA
KEGG	Apoptosis	predicted (union)	54	39.7	0.028	AKT2, AKT3,APAF1,ATM,BCL2,BID,BIRC2,BIRC3,CASP10,CASP3,CASP7,CASP9,CFLAR,CHUK,CYCS,DFFA,DFFB,FAS,FASLG,IL1A,IL1R1,IL1RAP,IL3,IL3RA,IRAK2,IRAK3,IRAK4,MYD88,NFKBIA,PIK3CA,PIK3CB,PIK3CG,PIK3R1,PIK3R2,PIK3R3,PIK3R5,PPP3CB,PPP3CC,PPP3R1,PPP3R2,PRKACA,PRKACB,PRKACG,PRKAR1A,PRKAR2A,PRKAR2B,PRKX,TNFRSF10A,TNFRSF10B,TNFRSF10C,TNFSF10,TP53,TRAF2,XIAP
KEGG	Chronic myeloid leukemia	predicted (union)	45	32.48	0.028	ABL1, AKT2,AKT3,CBL,CBLB,CCND1,CDK6,CDKN1A,CDKN1B,CHUK,CRK,CRKL,CTBP2,E2F1,E2F2,E2F3,GAB2,HDAC2,KRAS,MAP2K1,MAPK1,MECOM,NFKBIA,NRAS,PIK3CA,PIK3CB,PIK3CG,PIK3R1,PIK3R2,PIK3R3,PIK3R5,PTPN11,RB1,RUNX1,SHC1,SHC3,SHC4,SMAD3,SOS2,STAT5B,TGFB2,TGFB3,TGFBR1,TGFBR2,TP53
KEGG	Colorectal cancer	predicted (union)	41	28.87	0.028	AKT2, AKT3,APPL1,BCL2,BIRC5,CASP3,CASP9,CCND1,CTNNB1,CYCS,DCC,GSK3B,JUN,KRAS,LEF1,MAP2K1,MAPK1,MAPK10,MAPK8,MAPK9,MLH1,MSH2,MSH3,MSH6,PIK3CA,PIK3CB,PIK3CG,PIK3R1,PIK3R2,PIK3R3,PIK3R5,RAC1,SMAD2,SMAD3,TCF7,TCF7L2,TGFB2,TGFB3,TGFBR1,TGFBR2,TP53
KEGG	Estrogen signaling pathway	predicted (union)	61	45.89	0.028	ADCY1, ADCY5,ADCY9,AKT2,AKT3,ATF2,CALM1,CALM3,CALML3,CREB1,CREB3,CREB3L2,CREB3L4,CREB5,EGFR,ESR1,FKBP4,FKBP5,GABBR2,GNAI3,GNAO1,GNAQ,GNAS,GRM1,HBEGF,HSP90B1,HSPA1B,HSPA1L,HSPA6,ITPR1,ITPR2,JUN,KCNJ3,KCNJ5,KCNJ6,KCNJ9,KRAS,MAP2K1,MAPK1,NOS3,NRAS,OPRM1,PIK3CA,PIK3CB,PIK3CG,PIK3R1,PIK3R2,PIK3R3,PIK3R5,PLCB1,PLCB4,PRKACA,PRKACB,PRKACG,PRKX,SHC1,SHC3,SHC4,SOS2,SP1,SRC
KEGG	FoxO signaling pathway	predicted (union)	77	60.32	0.028	AKT2, AKT3,ATG12,ATM,BCL2L11,BNIP3,CAT,CCNB1,CCND1,CCND2,CCNG2,CDK2,CDKN1A,CDKN1B,CDKN2B,CHUK,EGF,EGFR,FASLG,FBXO32,FOXO1,FOXO3,G6PC,G6PC2,GABARAPL1,GRM1,HOMER1,IGF1,IL6,INSR,IRS1,IRS2,IRS4,KLF2,KRAS,MAP2K1,MAPK1,MAPK10,MAPK13,MAPK14,MAPK8,MAPK9,NLK,NRAS,PDPK1,PIK3CA,PIK3CB,PIK3CG,PIK3R1,PIK3R2,PIK3R3,PIK3R5,PLK2,PRKAA1,PRKAA2,PRKAB1,PRKAB2,PRKAG2,PRKAG3,PTEN,RAG1,RBL2,S1PR1,SETD7,SIRT1,SKP2,SMAD…
KEGG	Hepatitis B	predicted (union)	85	65.48	0.028	AKT2, AKT3,APAF1,ATF2,BCL2,BIRC5,CASP10,CASP3,CASP9,CCND1,CDK2,CDK6,CDKN1A,CDKN1B,CHUK,CREB1,CREB3,CREB3L2,CREB3L4,CREB5,CXCL8,CYCS,DDB2,E2F1,E2F2,E2F3,EGR2,EGR3,ELK1,FAS,FASLG,IFNA1,IFNA10,IFNA14,IFNA16,IFNA17,IFNA2,IFNA21,IFNA4,IFNA6,IFNA7,IFNAR1,IL6,JAK1,JUN,KRAS,MAP2K1,MAP2K4,MAP3K1,MAPK1,MAPK10,MAPK8,MAPK9,MAVS,MYD88,NFATC1,NFATC2,NFATC4,NFKBIA,NRAS,PCNA,PIK3CA,PIK3CB,PIK3CG,PIK3R1,PIK3R2,PI…
KEGG	Hepatitis C	predicted (union)	75	58.26	0.028	AKT2, AKT3,CDKN1A,CHUK,CLDN1,CLDN11,CLDN16,CLDN18,CLDN19,CLDN22,CLDN23,CLDN8,CXCL8,EGF,EGFR,EIF2AK1,EIF2AK2,EIF2S1,GSK3B,IFIT1,IFNA1,IFNA10,IFNA14,IFNA16,IFNA17,IFNA2,IFNA21,IFNA4,IFNA6,IFNA7,IFNAR1,IRF1,JAK1,KRAS,LDLR,MAPK1,MAPK10,MAPK13,MAPK14,MAPK8,MAPK9,MAVS,NFKBIA,NRAS,OAS1,OAS2,OAS3,OCLN,PDPK1,PIAS1,PIK3CA,PIK3CB,PIK3CG,PIK3R1,PIK3R2,PIK3R3,PIK3R5,PPP2CA,PPP2R1A,PPP2R1B,PPP2R2A,PPP2R2B,PPP2…
KEGG	Insulin signaling pathway	predicted (union)	82	64.96	0.028	ACACB, AKT2,AKT3,CALM1,CALM3,CALML3,CBL,CBLB,CRK,CRKL,EIF4E,EIF4E2,EIF4EBP1,ELK1,FOXO1,G6PC,G6PC2,GSK3B,GYS1,GYS2,HK2,INSR,IRS1,IRS2,IRS4,KRAS,MAP2K1,MAPK1,MAPK10,MAPK8,MAPK9,NRAS,PDE3A,PDE3B,PDPK1,PHKA1,PHKA2,PHKG2,PIK3CA,PIK3CB,PIK3CG,PIK3R1,PIK3R2,PIK3R3,PIK3R5,PKLR,PPARGC1A,PPP1CB,PPP1CC,PPP1R3A,PPP1R3B,PPP1R3C,PPP1R3D,PPP1R3E,PRKAA1,PRKAA2,PRKAB1,PRKAB2,PRKACA,PRKACB,PRKACG,PRKAG2,PRKAG3,PRK…
KEGG	Pancreatic cancer	predicted (union)	43	30.42	0.028	AKT2, AKT3,CASP9,CCND1,CDK6,CHUK,E2F1,E2F2,E2F3,EGF,EGFR,JAK1,KRAS,MAP2K1,MAPK1,MAPK10,MAPK8,MAPK9,PIK3CA,PIK3CB,PIK3CG,PIK3R1,PIK3R2,PIK3R3,PIK3R5,PLD1,RAC1,RAD51,RALA,RALB,RALBP1,RB1,SMAD2,SMAD3,STAT1,STAT3,TGFA,TGFB2,TGFB3,TGFBR1,TGFBR2,TP53,VEGFA
KEGG	Pathways in cancer	predicted (union)	183	153.6	0.028	ABL1, AKT2,AKT3,APPL1,AR,ARNT,ARNT2,BCL2,BID,BIRC2,BIRC3,BIRC5,BMP2,CASP3,CASP9,CBL,CBLB,CCDC6,CCND1,CDH1,CDK2,CDK6,CDKN1A,CDKN1B,CDKN2B,CHUK,CKS1B,COL4A1,COL4A3,COL4A4,CRK,CRKL,CSF1R,CTBP2,CTNNA2,CTNNA3,CTNNB1,CXCL8,CYCS,DCC,DVL3,E2F1,E2F2,E2F3,EGF,EGFR,EGLN1,EGLN3,ELOC,EPAS1,FAS,FASLG,FGF1,FGF10,FGF12,FGF13,FGF14,FGF16,FGF18,FGF19,FGF2,FGF5,FGF9,FLT3,FN1,FOXO1,FZD1,FZD2,FZD3,FZD4,FZD5,FZD6,FZD7…
KEGG	Proteoglycans in cancer	predicted (union)	127	103.6	0.028	AKT2, AKT3,ANK1,ANK3,ARHGEF12,CAMK2A,CAMK2D,CASP3,CAV2,CBL,CBLB,CCND1,CD44,CDKN1A,COL21A1,CTNNB1,CTSL,CTTN,DCN,DDX5,EGFR,ELK1,ERBB3,ERBB4,ESR1,FAS,FASLG,FGF1,FGF10,FGF12,FGF13,FGF14,FGF16,FGF18,FGF19,FGF2,FGF5,FGF9,FN1,FRS2,FZD1,FZD2,FZD3,FZD4,FZD5,FZD6,FZD7,FZD8,GAB1,GPC1,HBEGF,HCLS1,HGF,HIF1A,HPSE,IGF1,IQGAP1,ITGA2,ITGAV,ITPR1,ITPR2,KRAS,LUM,MAP2K1,MAPK1,MAPK13,MAPK14,MET,MRAS,MSN,NANOG,NRAS,PA…
KEGG	Renal cell carcinoma	predicted (union)	41	29.39	0.028	AKT2, AKT3,ARNT,ARNT2,CRK,CRKL,EGLN1,EGLN3,ELOC,EPAS1,FLCN,GAB1,HGF,HIF1A,JUN,KRAS,MAP2K1,MAPK1,MET,NRAS,PAK1,PAK2,PAK3,PIK3CA,PIK3CB,PIK3CG,PIK3R1,PIK3R2,PIK3R3,PIK3R5,PTPN11,RAC1,RAP1A,RAPGEF1,SLC2A1,SOS2,TGFA,TGFB2,TGFB3,VEGFA,VHL
KEGG	Small cell lung cancer	predicted (union)	54	40.22	0.028	AKT2, AKT3,APAF1,BCL2,BIRC2,BIRC3,CASP9,CCND1,CDK2,CDK6,CDKN1B,CDKN2B,CHUK,CKS1B,COL4A1,COL4A3,COL4A4,CYCS,E2F1,E2F2,E2F3,FN1,ITGA2,ITGAV,LAMA1,LAMA2,LAMA4,LAMB4,LAMC1,LAMC2,LAMC3,NFKBIA,PIAS2,PIK3CA,PIK3CB,PIK3CG,PIK3R1,PIK3R2,PIK3R3,PIK3R5,PTEN,PTGS2,PTK2,RARB,RB1,SKP2,TP53,TRAF1,TRAF2,TRAF3,TRAF4,TRAF5,TRAF6,XIAP
WikiPathways	RANKL/RANK (Receptor activator of NFKB (ligand)) Signaling Pathway	predicted (union)	38	25.78	0.028	AKT2, CALCR,CBL,CHUK,FHL2,GAB2,ICAM1,JUN,LYN,MAP2K1,MAP2K6,MAP3K7,MAPK1,MAPK14,MAPK8,MAPK9,MITF,NFATC1,NFKB2,NFKBIA,PAPSS2,PIK3R1,PIK3R2,PLCG1,PTK2,RAC1,SRC,STAT1,SYK,TAB1,TNFRSF11A,TNFRSF11B,TRAF1,TRAF2,TRAF3,TRAF5,TRAF6,VCAM1
Gene Ontology - Biological Process	circadian rhythm	predicted (union)	117	93.32	0.028	ADCY1, ADORA1,AHCY,AHR,ARNTL,ARNTL2,ATF5,ATG7,ATOH7,BHLHE40,BHLHE41,BTBD9,BTRC,CAVIN3,CDK1,CIPC,CPT1A,CREB1,CREM,CRH,CRTC1,CRX,CRY1,CST3,DYRK1A,EGFR,EGR1,EGR3,F7,FBXL3,FBXW11,GFPT1,GHRL,GNA11,GNAQ,GPR157,GPR176,GSK3B,HDAC2,HNF4A,HNRNPD,HNRNPR,HNRNPU,HUWE1,JUN,KCNA2,KCND2,KDM2A,KDM5A,KLF10,KLF9,KMT2A,LEP,LGR4,MAGEL2,MAPK10,MAPK8,MAPK9,MYCBP2,NAMPT,NCOA2,NCOR1,NDUFA9,NKX2-1,NLGN1,NOCT,NPY2R,NR1D2,N…
Gene Ontology - Biological Process	neuron projection development	predicted (union)	448	400.1	0.028	ABI1, ABITRAM,ABL1,ABL2,ACSL4,ACTR2,ADAM10,ADCY1,ADCYAP1,ADGRB3,ADGRF1,ADNP,AFG3L2,ALCAM,ALKAL2,ALKBH1,ALS2,ANK3,ANOS1,APBB2,APOA1,APP,ARF1,ARF6,ARFGEF1,ARSB,ASAP1,ATCAY,ATL1,ATP7A,ATP8A2,AUTS2,B3GNT2,B4GALT5,B4GALT6,BAG5,BAIAP2,BCL11A,BCL11B,BCL2,BDNF,BLOC1S3,BLOC1S4,BLOC1S5,BLOC1S6,BMP5,BMPR1B,BMPR2,C21orf91,CACNG7,CAMK1D,CAMK2A,CAMSAP1,CAMSAP2,CAPRIN1,CASP3,CCDC88A,CD38,CDH1,CDH11,CDH23,CDK5,C…
Gene Ontology - Biological Process	response to X-ray	predicted (union)	21	12.37	0.028	ATM, BRCC3,CASP3,CCND1,CDKN1A,ERCC1,ERCC6,GATA3,HMGA2,IKBIP,KARS,MSH2,NIPBL,NUCKS1,SFRP1,SFRP2,THBD,TP53,XRCC2,XRCC4,XRRA1
WikiPathways	Nanoparticle triggered regulated necrosis	experimental (any)	2	0.205	0.029	MAPK8, TNF
Gene Ontology - Biological Process	anterior/posterior pattern specification	experimental (any)	9	3.341	0.029	ACVR2B, ATM,BMPR1A,HOXD3,NR2F2,PAX6,SMAD2,SMAD4,ZEB2
Gene Ontology - Biological Process	autophagy	experimental (any)	17	8.691	0.029	ABL1, ATM,FBXW7,FOXK1,FOXK2,FYCO1,GSK3B,MAPK8,PARK7,PIK3CA,RNF41,SH3BP4,SH3GLB1,SPATA18,SRC,TBK1,UVRAG
Gene Ontology - Biological Process	carbohydrate metabolic process	experimental (any)	19	10.13	0.029	AKT2, ARPP19,DGAT2,EXT1,FOXK1,FOXK2,G6PC,GSK3B,GSTO2,HTR2A,IGFBP5,LDHA,MIDN,NUP50,PIK3CA,PPP1CB,SLC23A1,SRC,TNF
Gene Ontology - Biological Process	cellular macromolecule catabolic process	experimental (any)	30	18.63	0.029	ANP32A, ATM,CAV1,CLOCK,CUL3,E2F1,FBXL3,FBXL5,FBXW7,GSK3B,HNRNPR,IL6,KLHL15,LIN28B,MAPK9,MYD88,PARK7,PRKCA,RLIM,RNF41,ROCK2,SCO1,SMURF2,SOCS6,SPATA18,SUMO1,THRAP3,TRIM71,TUT4,UFL1
Gene Ontology - Biological Process	forebrain generation of neurons	experimental (any)	5	1.189	0.029	BCL11B, DLX5,NKX2-1,PAX6,SATB2
Gene Ontology - Biological Process	leukocyte differentiation	experimental (any)	17	8.712	0.029	ABL1, ATM,BCL11B,CDK6,CREB1,FBXW7,GNAS,IL6,IL7,JUN,PRKCA,RNF41,RUNX2,SYK,TNF,VEGFA,ZEB1
Gene Ontology - Biological Process	limb development	experimental (any)	9	3.362	0.029	BMPR1A, DLX5,GNAS,GREM1,MBNL1,NR2F2,RUNX2,SMAD4,TP63
Gene Ontology - Biological Process	lung epithelial cell differentiation	experimental (any)	3	0.389	0.029	CREB1, GATA6,NKX2-1
Gene Ontology - Biological Process	negative regulation of osteoblast differentiation	experimental (any)	4	0.758	0.029	CDK6, GREM1,IGFBP5,TNF
Gene Ontology - Biological Process	negative regulation of viral process	experimental (any)	6	1.681	0.029	BANF1, IFIT1,JUN,STAT1,TASOR,TNF
Gene Ontology - Biological Process	positive regulation of autophagy	experimental (any)	7	2.214	0.029	FYCO1, GSK3B,PARK7,SH3BP4,SH3GLB1,TBK1,UVRAG
Gene Ontology - Biological Process	positive regulation of branching involved in ureteric bud morphogenesis	experimental (any)	3	0.389	0.029	GREM1, SIX1,VEGFA
Gene Ontology - Biological Process	positive regulation of mitochondrion organization	experimental (any)	7	2.193	0.029	E2F1, FBXW7,GSK3B,MAPK8,PARK7,SH3GLB1,TP63
Gene Ontology - Biological Process	potassium ion transport	experimental (any)	9	3.362	0.029	ARPP19, CAV1,HTR2A,KCNJ2,KIF5B,NETO2,PRNP,SLC12A5,SUMO1
Gene Ontology - Biological Process	regulation of Ras protein signal transduction	experimental (any)	10	3.956	0.029	ABL1, ARHGEF28,CDC42SE2,CUL3,DLC1,DYNLT1,RAPGEF1,RASA2,RGL2,SPATA13
Gene Ontology - Biological Process	regulation of long-term synaptic potentiation	experimental (any)	4	0.758	0.029	ABL1, CREB1,GSK3B,PRNP
Gene Ontology - Biological Process	regulation of tyrosine phosphorylation of STAT protein	experimental (any)	5	1.189	0.029	CAV1, IL24,IL6,SOCS3,TNF
Gene Ontology - Biological Process	type B pancreatic cell development	experimental (any)	3	0.389	0.029	CDK6, CLOCK,GSK3B
Gene Ontology - Cellular Component	host cell	experimental (any)	6	1.353	0.029	DYNLT1, IFIT1,NUP50,RAN,SCO1,TOP2A
KEGG	Rap1 signaling pathway	experimental (strong)	7	2.393	0.029	AKT2, CDH1,FGF2,PIK3CA,RAP1A,SRC,VEGFA
KEGG	TNF signaling pathway	experimental (strong)	6	1.849	0.029	AKT2, CREB1,JUN,PIK3CA,SOCS3,TNF
WikiPathways	Adipogenesis	experimental (strong)	6	1.806	0.029	CREB1, E2F1,LIFR,SOCS3,STAT1,TNF
WikiPathways	Ebola Virus Pathway on Host	experimental (strong)	5	1.284	0.029	CAV1, PIK3CA,SOCS3,STAT1,TBK1
WikiPathways	Hypothesized Pathways in Pathogenesis of Cardiovascular Disease	experimental (strong)	3	0.435	0.029	NR2C2, RUNX2,SMAD4
WikiPathways	Phosphodiesterases in neuronal function	predicted (intersection)	25	14.21	0.029	ADCY1, ADCY5,ADCY9,CREB1,DRD1,GRIA1,GRIN2A,GRIN2B,GUCY1A1,GUCY1A2,NOS1,PDE10A,PDE11A,PDE12,PDE1C,PDE3B,PDE4D,PDE5A,PDE6A,PDE6D,PDE6H,PDE7A,PDE7B,PDE8B,PDE9A
Gene Ontology - Biological Process	RNA stabilization	predicted (intersection)	22	11.49	0.029	ANGEL2, ELAVL1,GDNF,HNRNPA0,HNRNPU,IGF2BP1,MAPK14,MYD88,NAF1,NOCT,PABPC1,PARN,RBM24,RBM46,SLC11A1,SYNCRIP,TARDBP,TENT2,TENT4A,TENT5C,THRAP3,TIRAP
Gene Ontology - Biological Process	axonogenesis	predicted (intersection)	136	106.1	0.029	ABL1, ADCY1,ALS2,ANK3,APBB2,APP,ATL1,ATP8A2,B4GALT5,BCL11B,BCL2,BDNF,BMPR1B,BMPR2,CDH11,CDK5R1,CHL1,COBL,CREB1,CRMP1,CSF1R,CTNNA2,CXCL12,DISC1,DOCK7,DOK6,DPYSL2,DRAXIN,EFNA5,ENAH,EPHA5,EPHA7,ETV1,EXT1,FBXO45,FEZ1,FGF13,FLRT2,FOXB1,FRS2,FSTL4,FYN,FZD3,GBX2,GDF7,GDNF,GFRA1,GFRA2,GLI3,GSK3B,HOXA2,IFRD1,IRS2,ISL1,ISL2,ITGA4,KIF5C,KLF7,LHX9,LPAR3,MAP2,MAP2K1,MAP3K13,MAPK1,MCF2,MEGF8,NDN,NEO1,NFIB,NIN,…
Gene Ontology - Biological Process	cell-cell signaling by wnt	predicted (intersection)	168	134.5	0.029	ABL1, AGO1,AGO3,AMER2,AMER3,AMOTL2,APCDD1,APP,ARL6,ARNTL,ATP6V1C2,BAMBI,BMP2,CALM1,CBFB,CCN4,CCNY,CDC73,CDK14,CLTC,CPE,CSNK1A1,CSNK1G1,CTNNBIP1,CTNND2,CUL1,CUL3,CXXC4,DAAM1,DISC1,DIXDC1,DKK1,DKK2,DKK3,DRAXIN,DVL3,EDA,EGF,EGFR,EGR1,ESR1,FERMT1,FGF10,FGF9,FOXL1,FOXO3,FRZB,FZD1,FZD2,FZD3,FZD4,FZD5,FZD6,G3BP1,GID8,GLI3,GNAO1,GNAQ,GNB1,GNG2,GPC4,GPC6,GPRC5B,GRHL3,GRK5,GSK3B,GSKIP,HHEX,ISL1,LATS1,LDB1,…
Gene Ontology - Biological Process	keratinocyte proliferation	predicted (intersection)	22	11.49	0.029	BCL11B, CASK,CD109,CDH13,EREG,FERMT1,FGF10,HAS2,INTU,KDF1,KLF9,MED1,NOTCH2,PTCH1,PTPRK,REG3A,REG3G,SDR16C5,SNAI2,WNT16,YAP1,ZFP36L1
Gene Ontology - Biological Process	positive regulation of cellular component movement	predicted (intersection)	170	136.3	0.029	ABL1, ACKR3,ACVR1,ADAM10,AKIRIN1,AKT2,AKT3,ANGPT4,ANGPTL3,ANO6,APP,ARHGEF39,ARHGEF7,ATM,ATOH8,ATP5F1A,ATP7A,ATP8A1,BCL2,BMP2,BMPR2,C5AR1,CALR,CARMIL1,CBLL1,CCBE1,CCL1,CCN4,CCR1,CCR6,CCR7,CD274,CD99L2,CDH13,CEACAM6,CEMIP,CFAP20,CLASP2,CMKLR1,CREB3,CRK,CSF1R,CXCL12,CXCL14,CXCL8,DDR2,DOCK7,DOCK8,DRD1,EDN1,EGF,EGFR,ELP1,EPB41L4B,EPB41L5,F2R,FAM110C,FBXO31,FBXO5,FER,FERMT3,FEZ1,FGF10,FGF2,FGF9,FGFR1OP…
Gene Ontology - Biological Process	positive regulation of protein modification process	predicted (intersection)	348	299.6	0.029	ABL1, ACKR3,ACVR1,ACVR2A,ACVR2B,ADCY1,ADCY5,ADCY9,ADCYAP1,ADRA1A,ADTRP,AFAP1L2,AGTR2,AJUBA,AKAP13,AKT2,ALG10B,ALS2,ANGPT4,APP,AR,ARFGEF1,ARNTL,ARRDC3,ASPSCR1,ATG14,ATM,AVPI1,BCL10,BCL2,BDNF,BIRC2,BMI1,BMP10,BMP2,BMP5,BMPER,BMPR1A,BMPR2,BRCA1,C3,C5AR1,C5AR2,CAB39,CACUL1,CALM1,CALM3,CAMKK2,CAMTA1,CAV2,CCDC88A,CCN2,CCNB1,CCND2,CCNT2,CCNY,CCR1,CCR7,CD36,CDC14B,CDK5R1,CDON,CEMIP,CHRNA3,CLSPN,CNEP1R1,C…
Gene Ontology - Biological Process	positive regulation of macromolecule biosynthetic process	predicted (union)	867	801.2	0.029	ABL1, ABLIM3,ABT1,ACTL6A,ACTN2,ACTR2,ACTR3,ACVR1,ACVR1B,ACVR2A,ACVRL1,ADCYAP1,AFAP1L2,AGO1,AGO2,AGTR2,AHI1,AHR,AKAP12,AKIRIN2,AKT2,ALG10B,ALX1,ALX4,ANKRD49,APP,AR,ARFGEF1,ARID1A,ARID3A,ARID3B,ARID4B,ARID5B,ARNT,ARNT2,ARNTL,ARNTL2,ARRB1,ASXL1,ASXL2,ATAD2,ATAD5,ATF2,ATF5,ATF6,ATF7IP,ATM,ATMIN,ATOH8,ATP1B4,ATR,ATRX,AUTS2,BACH1,BAMBI,BCL10,BCL11B,BCLAF1,BIRC2,BMP10,BMP2,BMP5,BMP6,BMPR1A,BMPR1B,BMPR2,…
KEGG	Adrenergic signaling in cardiomyocytes	experimental (any)	7	2.624	0.03	AKT2, CREB1,GNAS,PIK3CA,PPP1CB,PRKACB,PRKCA
KEGG	Vascular smooth muscle contraction	experimental (any)	6	2.029	0.03	EDNRA, GNAS,PPP1CB,PRKACB,PRKCA,ROCK2
WikiPathways	Follicle Stimulating Hormone (FSH) signaling pathway	experimental (any)	3	0.553	0.03	CREB1, PRKCA,SRC
WikiPathways	Nanoparticle-mediated activation of receptor signaling	experimental (any)	3	0.553	0.03	MAPK8, MAPK9,SRC
WikiPathways	Pathways in clear cell renal cell carcinoma	experimental (any)	5	1.517	0.03	KCNJ2, LDHA,PSAT1,VEGFA,ZEB1
WikiPathways	Photodynamic therapy-induced AP-1 survival signaling.	experimental (any)	4	1.004	0.03	IL6, JUN,MAPK8,TNF
Gene Ontology - Biological Process	cellular response to oxidative stress	experimental (any)	12	5.268	0.03	ABL1, FBXW7,GLRX2,IL6,JUN,MAPK8,MAPK9,PARK7,PDCD10,SOD2,SRC,TNF
Gene Ontology - Biological Process	lipid storage	experimental (any)	5	1.209	0.03	CAV1, DGAT2,FBXW7,IL6,TNF
Gene Ontology - Biological Process	phosphatidylinositol-mediated signaling	experimental (any)	8	2.788	0.03	HTR2A, IGF1R,PEAR1,PIK3CA,PIP5K1A,RGL2,SRC,TNF
Gene Ontology - Biological Process	receptor signaling pathway via JAK-STAT	experimental (any)	7	2.234	0.03	CAV1, IL24,IL6,SOCS3,SOCS6,STAT1,TNF
Gene Ontology - Biological Process	regulation of fat cell differentiation	experimental (any)	7	2.234	0.03	CREB1, E2F1,HTR2A,IL6,SNAI2,TNF,WIF1
Gene Ontology - Biological Process	regulation of potassium ion transmembrane transport	experimental (any)	5	1.209	0.03	CAV1, KCNJ2,NETO2,PRNP,SUMO1
Gene Ontology - Biological Process	sex differentiation	experimental (any)	11	4.633	0.03	ATM, BCL2L2,BMPR1A,CDKL2,GATA6,NCOA4,NKX2-1,SMAD4,SRC,TP63,VEGFA
Gene Ontology - Cellular Component	RNA polymerase II transcription factor complex	experimental (any)	8	2.398	0.03	CREB1, E2F1,E2F3,JUN,NFYA,SMAD2,SMAD4,TCF4
Gene Ontology - Cellular Component	other organism cell	experimental (any)	6	1.394	0.03	DYNLT1, IFIT1,NUP50,RAN,SCO1,TOP2A
Gene Ontology - Cellular Component	plasma membrane bounded cell projection	experimental (any)	47	31.16	0.03	ABL1, AKT2,ASAP1,BCL11B,BMPR1A,CADM2,CASK,CAV1,CCSAP,CDH1,CDK6,CERKL,CNNM4,CPEB4,CREB1,CUL3,DLC1,DYNLT1,ENAH,GABRB1,GLRX2,GNAS,GSK3B,HNRNPR,HTR2A,KCNJ2,KIF1C,KIF2A,KIF5B,MAPK8,MTPN,NEK3,PARK7,PIK3CA,PIP5K1A,PRKACB,RAB22A,RAN,RAP1A,RAPH1,RGS17,SPATA13,SRC,STAT1,TP63,UFL1,ZWINT
Gene Ontology - Cellular Component	ribonucleoprotein granule	experimental (any)	10	3.526	0.03	CLOCK, DYRK3,MBNL1,NCL,NUFIP2,POLI,ROCK2,SUMO1,TRIM71,TUT4
Gene Ontology - Molecular Function	protein binding, bridging	experimental (any)	9	3.423	0.03	CAV1, CDC42SE2,FBXW7,KHDRBS1,LASP1,SERINC1,SRC,SUMO1,TJP2
KEGG	ErbB signaling pathway	experimental (strong)	5	1.371	0.03	ABL1, AKT2,JUN,PIK3CA,SRC
KEGG	Focal adhesion	experimental (strong)	7	2.524	0.03	AKT2, CAV1,JUN,PIK3CA,RAP1A,SRC,VEGFA
KEGG	Leishmaniasis	experimental (strong)	4	0.892	0.03	JUN, MYD88,STAT1,TNF
KEGG	Non-alcoholic fatty liver disease (NAFLD)	experimental (strong)	5	1.371	0.03	AKT2, JUN,PIK3CA,SOCS3,TNF
KEGG	Small cell lung cancer	experimental (strong)	5	1.371	0.03	AKT2, CDK6,E2F1,E2F3,PIK3CA
KEGG	mTOR signaling pathway	experimental (strong)	4	0.87	0.03	AKT2, PIK3CA,TNF,VEGFA
WikiPathways	Metastatic brain tumor	experimental (strong)	2	0.152	0.03	CDK6, E2F3
Reactome	Negative regulation of MET activity	predicted (intersection)	13	5.744	0.03	CBL, HGF,MET,PTPN1,PTPN2,PTPRJ,RPS27A,SH3GL2,SH3KBP1,STAM,STAM2,UBB,USP8
WikiPathways	T-Cell antigen Receptor (TCR) Signaling Pathway	predicted (intersection)	39	25.09	0.03	ATF2, BCL10,CBL,CBLB,CCR5,CD28,CHUK,CREB1,CRK,DBNL,FAS,FYN,GRAP2,ICOS,IL1A,IRF4,ITPR1,JUN,LCP2,MAP2K1,MAP3K7,MAPK1,MAPK14,MAPK8,MAPK9,NCK1,NFATC1,NFATC2,NFKBIA,OPRM1,PAK1,PIK3R1,PLCG1,PRKCQ,REL,SH2B3,SHC1,TNFRSF9,VAV3
Gene Ontology - Biological Process	protein import into nucleus	predicted (intersection)	44	28.11	0.03	ABRA, AGTR2,APPL1,ARNTL,BAG3,CBLB,CD36,DRD1,FERMT1,FGF9,GLI3,IPO5,IPO9,KPNA4,KPNB1,LRRK2,MAPK1,MAPK14,MDFIC,MED1,NF1,NFKBIA,NOLC1,NUP58,PIK3R1,PKIA,PTGS2,PTTG1IP,RAB23,RAN,RANBP2,RPAIN,RPL23,SHH,SMAD3,SMO,SUFU,SYK,TARDBP,TNPO1,TPR,UBR5,ZIC1,ZPR1
Gene Ontology - Cellular Component	glutamatergic synapse	predicted (intersection)	123	95.83	0.03	ABHD17C, ABLIM3,ACTBL2,ADAM10,ADAM22,ADAM23,ADCY1,ADGRL3,ADRA1A,APBA1,ARF1,ATP2B1,CALB1,CAMK4,CDH10,CDH11,CHMP2B,CHRM3,CLSTN2,CLSTN3,CNKSR2,CNR1,CRTC1,CTBP2,DGKB,DGKE,DGKI,DGKZ,DLG2,DLGAP3,DNM3,DRD1,DTNBP1,DYNLL2,EGLN1,EIF4A3,EIF4E,ELAVL1,EPHA7,ERC2,FBXL20,FBXO45,FRMPD4,FXR1,FYN,FZD4,GHSR,GPC4,GPC6,GRIA1,GRIN2A,GRIP1,GSK3B,GUCY1A1,HIP1,HOMER1,HPCA,IL1RAP,IL1RAPL1,ITSN1,JAK2,KCNA1,KCNA3,KCND2,KPNA…
Gene Ontology - Molecular Function	adenyl nucleotide binding	predicted (intersection)	459	404.8	0.03	AAK1, ABCA4,ABCA5,ABCA6,ABCB10,ABCB11,ABCC5,ABCC6,ABCD2,ABCD3,ABCF1,ABCF2,ABCG2,ABL1,ABL2,ACSBG1,ACSF3,ACSL4,ACSL6,ACSM2A,ACSM2B,ACSS3,ACTBL2,ACTR3,ACVR1,ACVR1C,ACVR2A,ACVR2B,ADCY1,ADCY5,ADCY9,ADK,AFG1L,AGK,AK3,AK4,AK5,AK9,AKT2,AKT3,ALDH6A1,ALPK3,AQR,ATAD1,ATM,ATP10A,ATP10D,ATP11A,ATP11B,ATP11C,ATP2B1,ATP2C1,ATP5F1A,ATP7A,ATP7B,ATP8A1,ATP8A2,ATP9B,ATRX,AURKC,BAG2,BAG3,BBS10,BMPR1A,BMPR1B,BMPR2,BM…
Gene Ontology - Molecular Function	protein domain specific binding	predicted (intersection)	217	179.6	0.03	ABL1, ACVR2A,ADAM10,ADAM12,AFAP1L2,AIDA,APP,AR,ARF1,ARFIP1,ARHGAP29,ARHGAP5,ARL1,ATN1,ATRX,BANF1,BCL10,BCL2,BCL2L2,BMI1,CABYR,CADM1,CALM1,CALM3,CARD16,CARD8,CASP1,CASP10,CASP2,CASP9,CBL,CBX3,CCDC6,CD2AP,CEP68,CHMP2B,CIT,CITED2,CLCN3,CLTC,CNOT1,CNTLN,CRIPT,CRK,CRX,CTNNBIP1,CUL3,CXXC4,DAP,DAZAP2,DBNL,DFFA,DICER1,DIXDC1,DNM1L,DTNA,EBF1,ENAH,ENKUR,EPB41L2,EPB41L5,EPN3,ESRRG,ETV6,EXOC4,FMN1,FOXA2,FOXA…
WikiPathways	TGF-beta Signaling Pathway	predicted (union)	78	59.81	0.03	APP, ATF2,BTRC,CCND1,CDK1,CDKN1A,CDKN2B,COL1A2,CUL1,E2F5,EID2,FN1,HGS,ITCH,ITGA2,JUN,KLF10,KLF6,MAP2K1,MAP2K4,MAP2K6,MAP3K7,MAPK1,MAPK14,MAPK8,MAPK9,MEF2A,MEF2C,MET,NEDD9,NUP214,PAK2,PDK1,PIAS1,PIAS2,PIK3R1,PIK3R2,PPM1A,PRKAR2A,PTK2,RAC1,RBL1,RBL2,RNF111,ROCK1,RUNX2,SHC1,SIK1,SIN3A,SKI,SKIL,SKP1,SMAD2,SMAD3,SMAD7,SMURF1,SMURF2,SNIP1,SP1,SPTBN1,SRC,STAMBPL1,SUMO1,TAB1,TFDP1,TGFBR1,TGFBR2,TGFBR3,TG…
Gene Ontology - Cellular Component	asymmetric synapse	predicted (union)	161	135.1	0.03	ABHD17A, ABHD17B,ABHD17C,ABI1,ACTN2,ACTR2,ADAM10,ADAM22,ADCY1,ADORA1,ALS2,ANKS1B,ARF1,ARFGAP1,ARFGEF2,ARHGAP32,ARRB1,BAALC,BAIAP2,BCL11A,BMPR2,BNIP3,BSN,CACNG2,CACNG4,CACNG7,CACNG8,CAMK2A,CAP2,CDK5,CDK5R1,CHMP2B,CHRM2,CHRM3,CHRNA3,CLSTN2,CLSTN3,CNKSR2,CPEB4,CRIPT,CRTC1,CTNNA2,CTNNB1,DBNL,DCC,DCLK1,DGKI,DGKZ,DISC1,DLG2,DLG3,DLG5,DLGAP1,DLGAP3,DNM3,DTNBP1,DYNLL2,EEF2K,EGLN1,EIF3A,EPB41L3,EPHA4,EPHA…
Gene Ontology - Cellular Component	neuron projection	predicted (union)	546	497.5	0.03	AAK1, ABAT,ABCA4,ABHD13,ABHD17A,ABHD17B,ABHD17C,ABI1,ABITRAM,ABL1,ACADM,ACTN2,ACVRL1,ADAM10,ADAM22,ADCY10,ADCY9,ADCYAP1,ADGRL1,ADGRL3,ADNP,ADORA1,AGO2,AHCY,AHCYL2,ALCAM,ALS2,AMFR,ANK1,ANK3,ANKS1B,AP1S1,AP3B1,AP3B2,AP3M1,AP3S2,APBA1,APBB2,APP,ARF1,ARFGEF2,ARHGAP32,ARHGEF7,ARPC2,ARPC5,ARRB1,ASAP1,ATAT1,ATCAY,ATG7,ATL1,ATP1A2,ATP2B1,ATP2B4,ATP6V0D1,ATP7A,ATP8A2,ATXN1L,AUTS2,BAALC,BACE1,BAG2,BAG3,BAI…
Gene Ontology - Cellular Component	postsynaptic density	predicted (union)	159	133	0.03	ABHD17A, ABHD17B,ABHD17C,ABI1,ACTN2,ACTR2,ADAM10,ADAM22,ADCY1,ADORA1,ALS2,ANKS1B,ARF1,ARFGAP1,ARHGAP32,ARRB1,BAALC,BAIAP2,BCL11A,BMPR2,BNIP3,BSN,CACNG2,CACNG4,CACNG7,CACNG8,CAMK2A,CAP2,CDK5,CDK5R1,CHMP2B,CHRM3,CHRNA3,CLSTN2,CLSTN3,CNKSR2,CPEB4,CRIPT,CRTC1,CTNNA2,CTNNB1,DBNL,DCC,DCLK1,DGKI,DGKZ,DISC1,DLG2,DLG3,DLG5,DLGAP1,DLGAP3,DNM3,DTNBP1,DYNLL2,EEF2K,EGLN1,EIF3A,EPB41L3,EPHA4,EPHA7,ERBB4,FABP5,…
Gene Ontology - Molecular Function	ATP binding	predicted (union)	723	663	0.03	AAK1, AASDH,ABCA1,ABCA10,ABCA4,ABCA5,ABCA6,ABCA8,ABCA9,ABCB10,ABCB11,ABCB5,ABCB6,ABCB8,ABCB9,ABCC12,ABCC5,ABCC6,ABCD2,ABCD3,ABCD4,ABCF1,ABCF2,ABCF3,ABCG1,ABCG2,ABL1,ABL2,ACACB,ACSBG1,ACSF3,ACSL3,ACSL4,ACSL6,ACSM2A,ACSM2B,ACSM3,ACSM4,ACSS3,ACTBL2,ACTC1,ACTR2,ACTR3,ACTR3C,ACTR8,ACVR1,ACVR1B,ACVR1C,ACVR2A,ACVR2B,ACVRL1,ADCK2,ADCY1,ADCY10,ADCY5,ADCY9,ADK,AFG1L,AFG3L2,AGK,AK2,AK3,AK4,AK5,AK9,AKT2,AKT3…
KEGG	Vibrio cholerae infection	experimental (any)	4	0.984	0.031	GNAS, PRKACB,PRKCA,TJP2
KEGG	Viral carcinogenesis	experimental (any)	9	3.915	0.031	CCR5, CDK6,CREB1,JUN,PIK3CA,PRKACB,RASA2,SRC,SYK
Reactome	Transcriptional regulation of pluripotent stem cells	experimental (any)	4	0.533	0.031	FGF2, GATA6,SMAD2,SMAD4
Gene Ontology - Biological Process	artery morphogenesis	experimental (any)	5	1.23	0.031	ARID2, BMPR1A,HOXA1,SIX1,VEGFA
Gene Ontology - Biological Process	cellular response to amino acid stimulus	experimental (any)	5	1.23	0.031	CPEB4, SH3BP4,SIX1,TNF,ZEB1
Gene Ontology - Biological Process	glucose homeostasis	experimental (any)	10	4.038	0.031	FOXK1, FOXK2,G6PC,IGFBP5,KIF5B,PARK7,PAX6,PIK3CA,PIM3,RAP1A
Gene Ontology - Biological Process	hair follicle morphogenesis	experimental (any)	3	0.41	0.031	IGFBP5, SNAI1,TP63
Gene Ontology - Biological Process	limb morphogenesis	experimental (any)	8	2.808	0.031	BMPR1A, DLX5,GNAS,GREM1,MBNL1,RUNX2,SMAD4,TP63
Gene Ontology - Biological Process	lung alveolus development	experimental (any)	4	0.779	0.031	CREB1, GATA6,IGFBP5,NKX2-1
Gene Ontology - Biological Process	lung cell differentiation	experimental (any)	3	0.41	0.031	CREB1, GATA6,NKX2-1
Gene Ontology - Biological Process	muscle organ development	experimental (any)	14	6.662	0.031	BMPR1A, CAV1,CREB1,EGLN1,FGF2,FOXK1,FZD2,GATA6,GPCPD1,GREM1,MTPN,NR2F2,SIX1,SMAD4
Gene Ontology - Biological Process	negative regulation of protein acetylation	experimental (any)	3	0.41	0.031	GSK3B, PARK7,ZNF451
Gene Ontology - Biological Process	positive regulation of DNA-templated transcription, initiation	experimental (any)	3	0.41	0.031	CAND1, CREB1,JUN
Gene Ontology - Biological Process	positive regulation of NF-kappaB transcription factor activity	experimental (any)	8	2.808	0.031	CAV1, CLOCK,DHX33,GREM1,MAP3K13,MTPN,MYD88,TNF
Gene Ontology - Biological Process	positive regulation of cell migration involved in sprouting angiogenesis	experimental (any)	3	0.41	0.031	ABL1, FGF2,VEGFA
Gene Ontology - Biological Process	proteasomal protein catabolic process	experimental (any)	15	7.379	0.031	CAV1, CLOCK,CUL3,FBXL3,FBXL5,FBXW7,GSK3B,KLHL15,MAPK9,PARK7,RNF41,SCO1,SOCS6,SUMO1,UFL1
Gene Ontology - Biological Process	regulation of microglial cell activation	experimental (any)	3	0.41	0.031	ATM, IL6,TNF
Gene Ontology - Biological Process	regulation of transcription initiation from RNA polymerase II promoter	experimental (any)	3	0.41	0.031	CAND1, CREB1,ZNF451
Gene Ontology - Biological Process	skin development	experimental (any)	12	5.33	0.031	BCL11B, GNAS,IGFBP5,LCE1A,PAX6,PIP5K1A,REG3A,ROCK2,SMAD4,SNAI1,TNF,TP63
Gene Ontology - Biological Process	stem cell development	experimental (any)	5	1.23	0.031	BMPR1A, EDNRA,MSI2,SNAI2,ZEB2
Gene Ontology - Biological Process	thyroid gland development	experimental (any)	3	0.41	0.031	HOXD3, NKX2-1,SIX1
Gene Ontology - Biological Process	tyrosine phosphorylation of STAT protein	experimental (any)	5	1.23	0.031	CAV1, IL24,IL6,SOCS3,TNF
Gene Ontology - Molecular Function	1-phosphatidylinositol-3-kinase activity	experimental (any)	2	0.143	0.031	ATM, PIK3CA
Gene Ontology - Molecular Function	cell adhesion molecule binding	experimental (any)	16	8.158	0.031	ASAP1, CALR,CDH1,FGF2,FMNL2,KIF5B,LASP1,LDHA,PARK7,PRKCA,RAN,SH3GLB1,SRC,STAT1,SYK,TJP2
Gene Ontology - Molecular Function	insulin-like growth factor I binding	experimental (any)	2	0.143	0.031	IGF1R, IGFBP5
Gene Ontology - Molecular Function	steroid hormone receptor binding	experimental (any)	6	1.742	0.031	CALR, NCOA4,PARK7,RAN,SRC,SUMO1
Gene Ontology - Molecular Function	transcription coactivator activity	experimental (any)	12	5.412	0.031	ABL1, ARID1A,FGF2,JMY,JUN,NCOA4,NR2C2,NSD3,PARK7,THRAP3,WDR77,ZEB1
Gene Ontology - Molecular Function	vascular endothelial growth factor receptor 2 binding	experimental (any)	2	0.143	0.031	GREM1, VEGFA
Reactome	Interferon alpha/beta signaling	experimental (strong)	4	0.587	0.031	ABCE1, IFIT1,SOCS3,STAT1
Reactome	Interleukin-6 family signaling	experimental (strong)	3	0.283	0.031	LIFR, SOCS3,STAT1
Reactome	Oxidative Stress Induced Senescence	experimental (strong)	5	0.979	0.031	BMI1, CDK6,E2F1,E2F3,JUN
WikiPathways	Endochondral Ossification	experimental (strong)	4	0.848	0.031	FGF2, RUNX2,STAT1,VEGFA
WikiPathways	Focal Adhesion	experimental (strong)	7	2.437	0.031	AKT2, CAV1,JUN,PIK3CA,RAP1A,SRC,VEGFA
Reactome	Transcriptional Regulation by MECP2	predicted (intersection)	30	17.84	0.031	AGO1, AGO3,BDNF,CALM1,CAMK4,CREB1,FKBP5,GAD1,GAD2,GRIA2,GRIN2A,GRIN2B,HDAC2,HTT,LBR,MECP2,MEF2C,MET,NCOR1,OPRK1,OPRM1,PTEN,PTPN1,PTPN4,SLC2A3,TBL1X,TBL1XR1,TNRC6A,TNRC6B,TNRC6C
Gene Ontology - Biological Process	Wnt signaling pathway	predicted (intersection)	167	133.9	0.031	ABL1, AGO1,AGO3,AMER2,AMER3,AMOTL2,APCDD1,APP,ARL6,ARNTL,ATP6V1C2,BAMBI,BMP2,CALM1,CBFB,CCN4,CCNY,CDC73,CDK14,CLTC,CPE,CSNK1A1,CSNK1G1,CTNNBIP1,CTNND2,CUL1,CUL3,CXXC4,DAAM1,DISC1,DIXDC1,DKK1,DKK2,DKK3,DRAXIN,DVL3,EDA,EGF,EGFR,EGR1,ESR1,FERMT1,FGF10,FGF9,FOXL1,FOXO3,FRZB,FZD1,FZD2,FZD3,FZD4,FZD5,FZD6,G3BP1,GID8,GLI3,GNAO1,GNAQ,GNB1,GNG2,GPC4,GPC6,GPRC5B,GRHL3,GRK5,GSK3B,GSKIP,HHEX,ISL1,LATS1,LDB1,…
Gene Ontology - Biological Process	coagulation	predicted (intersection)	116	88.87	0.031	ADTRP, AK3,ANO6,ANXA5,AP3B1,CAPZA1,CAPZB,CARMIL1,CBX5,CD36,CLEC1B,CLIC1,DGKB,DGKE,DGKH,DGKI,DGKZ,DOCK8,DOCK9,DTNBP1,EDN1,EHD1,ENTPD1,F11,F13A1,F13B,F2R,F2RL2,F5,F8,FERMT3,FGA,FGB,FGG,FOXA2,FYN,FZD6,GATA6,GGCX,GNA13,GNAQ,GNAS,GNB1,GNG2,GP5,HDAC2,HNF4A,HPS4,HPSE,IFNA1,IFNA10,IFNA14,IFNA16,IFNA17,IFNA2,IFNA21,IFNA4,IFNA6,IFNA7,ITGA2,ITPK1,ITPR1,ITPR2,JAK2,KRT1,LCP2,LMAN1,LNPK,LYN,MAFF,MAFG,MAFK,MAPK…
Gene Ontology - Biological Process	double-strand break repair	predicted (intersection)	76	54.41	0.031	APLF, ATM,BARD1,BRCA1,BRIP1,CDCA5,ERCC4,ESCO2,FAN1,FIGNL1,HELB,HELQ,HERC2,HMGA2,KDM2A,KLHL15,LIG3,MARF1,MCM8,MCM9,MCMDC2,MEIOC,MMS22L,MORF4L1,MRE11,NABP1,NBN,NSD2,NSMCE2,NUCKS1,NUDT16,PARP9,PARPBP,PIAS4,POLM,PPP4R2,PRKDC,PRPF19,RAD21L1,RAD50,RAD51,RAD51AP1,RAD51B,RAD51C,RAD52,RAD54B,RADX,RNF169,RPA1,RPA3,SETX,SHLD1,SHLD2,SLF1,SLF2,SMARCAD1,SMC5,SMC6,SMCHD1,SPIRE1,SUMO1,TENT4A,TERF2IP,TRIP12,TRIP1…
Gene Ontology - Biological Process	locomotion	predicted (intersection)	501	443.8	0.031	ABHD2, ABL1,ABL2,ACKR3,ACTR3,ACVR1,ACVR1C,ADAM10,ADAMTS12,ADGRE2,ADGRG3,ADGRL3,ADTRP,AFDN,AGTR2,AIMP1,AJUBA,AKIRIN1,AKT2,AKT3,AMOT,ANGPT2,ANGPT4,ANGPTL3,ANO6,AP1AR,APBB2,APOA1,APP,APPL1,ARHGAP18,ARHGEF39,ARHGEF7,ARID2,ARID5B,ARL13B,ARPC5,ARPIN,ARRDC3,ATM,ATOH8,ATP1A2,ATP5F1A,ATP7A,ATP8A1,AVL9,BAMBI,BCL11B,BCL2,BDNF,BMERB1,BMP10,BMP2,BMP5,BMPER,BMPR1A,BMPR1B,BMPR2,BTC,BTG1,C5AR1,C5AR2,CALR,CARMIL1…
Gene Ontology - Biological Process	positive regulation of locomotion	predicted (intersection)	175	141.2	0.031	ABL1, ACKR3,ACVR1,ADAM10,AKIRIN1,AKT2,AKT3,ANGPT4,ANGPTL3,ANO6,APP,ARHGEF39,ARHGEF7,ATM,ATOH8,ATP5F1A,ATP7A,ATP8A1,BCL2,BMP2,BMPR2,C5AR1,CALR,CARMIL1,CAV2,CBLL1,CCBE1,CCL1,CCN4,CCR1,CCR6,CCR7,CD274,CD99L2,CDH13,CEACAM6,CEMIP,CFAP20,CHMP2B,CHMP3,CLASP2,CMKLR1,CREB3,CRK,CSF1R,CXCL12,CXCL14,CXCL8,DDR2,DOCK7,DOCK8,DRD1,EDN1,EGF,EGFR,ELP1,EPB41L4B,EPB41L5,F2R,FAM110C,FBXO31,FBXO5,FER,FERMT3,FGF10,FGF2…
Gene Ontology - Biological Process	positive regulation of phosphorylation	predicted (intersection)	300	255.4	0.031	ABL1, ACKR3,ACVR1,ACVR2A,ACVR2B,ADCY1,ADCY5,ADCY9,ADCYAP1,ADRA1A,ADTRP,AFAP1L2,AJUBA,AKAP13,AKT2,ALS2,ANGPT4,APP,AR,ATG14,ATM,AVPI1,BCL10,BCL2,BDNF,BMP10,BMP2,BMP5,BMPER,BMPR1A,BMPR2,BTBD10,C3,C5AR1,C5AR2,CAB39,CACUL1,CALM1,CALM3,CAMKK2,CAV2,CCDC88A,CCN2,CCNB1,CCND2,CCNT2,CCNY,CCR1,CCR7,CD36,CDK5R1,CDON,CEMIP,CHRNA3,CLSPN,CNTF,CNTN1,COPS8,CREBL2,CRK,CSF1R,DAZAP2,DBNL,DDR2,DGKZ,DHX33,DKK1,DNAJC27,…
Gene Ontology - Biological Process	regulation of organelle organization	predicted (intersection)	360	311.4	0.031	ABITRAM, ABL1,ABL2,ABLIM3,ACTR3,ADD1,AKAP13,AKT2,AP1AR,APOA1,ARF1,ARFGEF1,ARHGAP18,ARHGEF10,ARIH2,ARPC5,ARPIN,ARPIN-AP3S2,ATF7IP,ATG5,ATL3,ATM,ATMIN,ATRX,BAG3,BCL2,BCL2L11,BCOR,BICD1,BMERB1,BMP10,BNIP3,BNIP3L,BRCA1,BTC,BUB1,CALR,CAMKK2,CAMSAP2,CAPN6,CARMIL1,CAV2,CCDC88A,CCN2,CCNB1,CCR7,CCT4,CD28,CD2AP,CDC27,CDCA5,CDK13,CDK5R1,CDK5RAP2,CDKL1,CENPF,CEP120,CEP135,CEP97,CFL2,CHMP2B,CHMP3,CHMP5,CHORDC…
Gene Ontology - Biological Process	regulation of protein phosphorylation	predicted (intersection)	400	348.5	0.031	ABL1, ACKR3,ACVR1,ACVR2A,ACVR2B,ADCY1,ADCY5,ADCY9,ADCYAP1,ADRA1A,ADTRP,AFAP1L2,AIDA,AJUBA,AKAP13,AKT2,ALS2,ANGPT4,APOA1,APP,AR,ATG14,ATM,AVPI1,BCCIP,BCL2,BDNF,BMP10,BMP2,BMP5,BMPER,BMPR1A,BMPR2,C3,C5AR1,C5AR2,CAB39,CACUL1,CALM1,CALM3,CAMKK2,CASP3,CAV2,CCDC88A,CCN2,CCNB1,CCNC,CCND2,CCNL2,CCNT2,CCNY,CCR1,CCR7,CD109,CD36,CDK12,CDK5R1,CDON,CEMIP,CHORDC1,CHRNA3,CLSPN,CNKSR3,CNOT7,CNTF,CNTN1,COPS8,CORO…
Gene Ontology - Biological Process	positive regulation of protein phosphorylation	predicted (union)	460	412	0.031	ABI1, ABL1,ACKR3,ACVR1,ACVR1B,ACVR2A,ACVR2B,ACVRL1,ADAM17,ADAM9,ADCY1,ADCY5,ADCY9,ADCYAP1,ADNP,ADORA1,ADRA1A,ADRA2A,ADTRP,AFAP1L2,AJUBA,AKAP12,AKAP13,AKT2,AKTIP,ALKAL2,ALS2,ANGPT1,ANGPT4,APP,AR,ARRB1,ATG14,ATM,ATP2B4,AVPI1,BAG4,BCL2,BDNF,BMP10,BMP2,BMP5,BMP6,BMPER,BMPR1A,BMPR2,C3,C5,C5AR1,C5AR2,CAB39,CACUL1,CALCR,CALM1,CALM3,CAMKK2,CAV2,CAVIN3,CCDC88A,CCN1,CCN2,CCNB1,CCND1,CCND2,CCNT1,CCNT2,CCNY,…
Gene Ontology - Biological Process	regulation of cell morphogenesis	predicted (union)	229	195.4	0.031	ABL1, ACTR2,ADAM10,ADGRB3,ADNP,AGO4,AP1AR,APOA1,ARHGAP18,ARHGEF7,ARPC2,ARPIN,ATP10A,BAIAP2,BAMBI,BCL11A,BDNF,BMPR2,BRWD1,BRWD3,BVES,CACNG7,CALR,CAMSAP1,CAPRIN1,CAPZB,CARMIL1,CCL7,CD44,CDC42EP4,CDC42SE2,CDK5,CDK5R1,CHN1,CHRNA3,CNTN2,COCH,CORO1C,CRK,CRKL,CSF1R,CTTN,CUX1,CXCL12,CXCR4,DCC,DHX36,DISC1,DLC1,DLG1,DNM1L,DNM3,DOCK1,DOCK5,DPYSL2,DRAXIN,DVL3,EEF2K,EFNA5,ENAM,EPB41L3,EPHA4,EPHA7,ERMN,FBLIM1,…
Gene Ontology - Biological Process	regulation of organelle organization	predicted (union)	585	531.1	0.031	ABITRAM, ABL1,ABL2,ABLIM3,ACTN2,ACTR2,ACTR3,ACTR3C,ADAMTS16,ADD1,ADD2,AKAP13,AKT2,ANK1,AP1AR,APOA1,ARF1,ARF6,ARFGEF1,ARHGAP18,ARHGEF10,ARIH2,ARPC2,ARPC4-TTLL3,ARPC5,ARPIN,ARPIN-AP3S2,ARRB1,ATAT1,ATF5,ATF7IP,ATG13,ATG3,ATG5,ATL3,ATM,ATMIN,ATP5IF1,ATR,ATRX,AUTS2,BAG3,BAG4,BAIAP2,BCL2,BCL2L11,BCOR,BICD1,BICD2,BID,BMERB1,BMP10,BNIP3,BNIP3L,BRCA1,BRD4,BRD7,BTC,BUB1,CALCOCO2,CALR,CAMK2D,CAMKK2,CAMSAP1,…
Gene Ontology - Biological Process	telencephalon development	predicted (union)	138	112.4	0.031	AGTPBP1, ALDH1A3,AQP1,ARL13B,ATAT1,ATF5,ATIC,ATP2B4,AVPR1A,BCL11B,BMERB1,BMP2,BNIP3,CASP3,CCDC85C,CDH2,CDK5,CDK5R1,CDK5R2,CDK6,CDON,CEP120,CHD7,CNTN2,COL3A1,CRK,CRKL,CSF1R,CTNNB1,CXCL12,CXCR4,DCLK2,DISC1,DIXDC1,DLX2,DNAH5,DRD1,EFHC1,EFNA2,EGFR,EIF2B3,EOMES,EPHA5,ERBB4,EXT1,EZH1,FAT4,FBXO45,FEZ1,FGF13,FOXB1,FOXP2,GART,GLI3,GNG12,GSK3B,HIF1A,HPRT1,HTR5A,ID4,IGF2BP1,INHBA,JAKMIP1,KCNA1,KDM2B,KIF14,K…
Gene Ontology - Molecular Function	adenyl nucleotide binding	predicted (union)	751	690.4	0.031	AAK1, AASDH,ABCA1,ABCA10,ABCA4,ABCA5,ABCA6,ABCA8,ABCA9,ABCB10,ABCB11,ABCB5,ABCB6,ABCB8,ABCB9,ABCC12,ABCC5,ABCC6,ABCD2,ABCD3,ABCD4,ABCF1,ABCF2,ABCF3,ABCG1,ABCG2,ABL1,ABL2,ACACB,ACADL,ACBD3,ACBD5,ACBD7,ACSBG1,ACSF3,ACSL3,ACSL4,ACSL6,ACSM2A,ACSM2B,ACSM3,ACSM4,ACSS3,ACTBL2,ACTC1,ACTR2,ACTR3,ACTR3C,ACTR8,ACVR1,ACVR1B,ACVR1C,ACVR2A,ACVR2B,ACVRL1,ADCK2,ADCY1,ADCY10,ADCY5,ADCY9,ADK,AFG1L,AFG3L2,AGK,AHCY,…
Reactome	Cyclin D associated events in G1	experimental (any)	5	0.902	0.032	ABL1, CDK6,E2F1,E2F3,SRC
Reactome	G1 Phase	experimental (any)	5	0.902	0.032	ABL1, CDK6,E2F1,E2F3,SRC
WikiPathways	Cardiac Progenitor Differentiation	experimental (any)	4	1.025	0.032	FGF2, GSK3B,LIN28B,PAX6
WikiPathways	Spinal Cord Injury	experimental (any)	6	2.111	0.032	CXCL8, E2F1,IL6,PRKCA,ROCK2,TNF
Gene Ontology - Biological Process	DNA damage induced protein phosphorylation	experimental (any)	2	0.143	0.032	ABL1, ATM
Gene Ontology - Biological Process	blood coagulation	experimental (any)	12	5.35	0.032	CAV1, GATA6,GNAS,IL6,MAFK,PEAR1,PIK3CA,PRKACB,PRKCA,RAP2B,SRC,SYK
Gene Ontology - Biological Process	carbohydrate homeostasis	experimental (any)	10	4.059	0.032	FOXK1, FOXK2,G6PC,IGFBP5,KIF5B,PARK7,PAX6,PIK3CA,PIM3,RAP1A
Gene Ontology - Biological Process	cardiac vascular smooth muscle cell differentiation	experimental (any)	2	0.143	0.032	GATA6, VEGFA
Gene Ontology - Biological Process	cellular component assembly	experimental (any)	63	46.92	0.032	ABL1, ALOX15,ASAP1,ATM,CALR,CAND1,CAV1,CCSAP,CELF2,CIAO1,COX20,CREB1,CUL3,DHX33,DLC1,DNAAF2,DNAJB6,FGFR1OP,GREM1,GSK3B,IGF1R,JMY,KCNJ2,KHDRBS1,KIF2A,MAPK9,MCFD2,MMP1,MTPN,PARD6B,PARK7,PDCD10,PIP5K1A,PLAGL2,PRKACB,PRKCA,PRNP,RAP1A,RAPGEF1,ROCK2,SCO1,SH3GLB1,SIX1,SLAIN2,SMAD2,SMAD4,SMCHD1,SNAI1,SNAI2,SOD2,SPATA13,SRC,STOM,SUMO1,TCF4,TMEM70,TNF,TP63,TRIM4,TRPS1,VEGFA,WDR77,ZNF148
Gene Ontology - Biological Process	embryonic cleavage	experimental (any)	2	0.143	0.032	CUL3, TOP2A
Gene Ontology - Biological Process	intrinsic apoptotic signaling pathway in response to oxidative stress	experimental (any)	4	0.799	0.032	FBXW7, PARK7,PDCD10,SOD2
Gene Ontology - Biological Process	lipid biosynthetic process	experimental (any)	21	11.79	0.032	ALOX15, ATM,CERKL,CREB1,DGAT2,FBXW7,FGF2,HTR2A,LCLAT1,NFYA,OSBP,PI4K2B,PIK3CA,PIP5K1A,PLD2,RAN,SERINC1,SLC44A1,SNAI1,SNAI2,TNF
Gene Ontology - Biological Process	lymphatic endothelial cell differentiation	experimental (any)	2	0.143	0.032	ACVR2B, NR2F2
Gene Ontology - Biological Process	mammary gland involution	experimental (any)	2	0.143	0.032	CAV1, IGFBP5
Gene Ontology - Biological Process	mitotic cell cycle	experimental (any)	28	17.24	0.032	ABL1, ARPP19,ATM,BANF1,CCSAP,CDK6,CIT,CUL3,DYNLT1,E2F1,FGFR1OP,FOXN3,GAS1,KHDRBS1,KIF2A,NEK3,PAX6,PIM3,PPP1CB,PRKCA,RAN,SON,TNF,TPD52L1,TRIM71,TYMS,ZNF268,ZWINT
Gene Ontology - Biological Process	multi-organism intracellular transport	experimental (any)	2	0.143	0.032	DYNLT1, IFIT1
Gene Ontology - Biological Process	negative regulation of hydrolase activity	experimental (any)	14	6.744	0.032	ABCE1, ABL1,ARPP19,BIRC5,DNAJB6,EGLN1,GSK3B,IFIT1,PARK7,ROCK2,SH3BP4,SRC,TNF,VEGFA
Gene Ontology - Biological Process	negative regulation of translation	experimental (any)	7	2.275	0.032	CALR, HNRNPR,IGFBP5,NCL,ROCK2,TRIM71,TYMS
Gene Ontology - Biological Process	negative regulation of voltage-gated potassium channel activity	experimental (any)	2	0.143	0.032	CAV1, SUMO1
Gene Ontology - Biological Process	nerve growth factor signaling pathway	experimental (any)	2	0.143	0.032	RAP1A, RAPGEF1
Gene Ontology - Biological Process	odontogenesis	experimental (any)	7	2.296	0.032	ACVR2B, BCL11B,BMPR1A,CNNM4,RUNX2,SRC,TP63
Gene Ontology - Biological Process	positive regulation of Fc receptor mediated stimulatory signaling pathway	experimental (any)	2	0.143	0.032	RAP1A, RAPGEF1
Gene Ontology - Biological Process	positive regulation of activin receptor signaling pathway	experimental (any)	2	0.143	0.032	ACVR2B, SMAD2
Gene Ontology - Biological Process	positive regulation of deacetylase activity	experimental (any)	2	0.143	0.032	MAPK8, VEGFA
Gene Ontology - Biological Process	positive regulation of vascular associated smooth muscle cell apoptotic process	experimental (any)	2	0.143	0.032	E2F3, SOD2
Gene Ontology - Biological Process	positive regulation of vesicle fusion	experimental (any)	2	0.143	0.032	AKT2, KIF5B
Gene Ontology - Biological Process	post-embryonic camera-type eye development	experimental (any)	2	0.143	0.032	BCL11B, VEGFA
Gene Ontology - Biological Process	protein localization to nuclear envelope	experimental (any)	2	0.143	0.032	SUMO1, TOR1AIP2
Gene Ontology - Biological Process	regulation of GTPase activity	experimental (any)	15	7.42	0.032	AKT2, ASAP1,DLC1,DYNLT1,GSK3B,JUN,NUP50,PIP5K1A,RAP1A,RAPGEF1,RASA2,RASAL2,RGS17,SH3BP4,SRGAP1
Gene Ontology - Biological Process	regulation of cellular protein localization	experimental (any)	18	9.593	0.032	AKT2, CDH1,E2F1,FBXW7,GSK3B,KIF5B,MAPK8,PARK7,PDCD10,PRNP,RAN,RAP1A,ROCK2,SH3GLB1,SRC,STOM,TNF,TP63
Gene Ontology - Biological Process	regulation of developmental growth	experimental (any)	12	5.35	0.032	ABL1, BMPR1A,CREB1,FGF2,GATA6,GSK3B,IL7,MAP3K13,NPPC,PIK3CA,SIX1,VEGFA
Gene Ontology - Biological Process	regulation of glucose transmembrane transport	experimental (any)	5	1.25	0.032	AKT2, ARPP19,EDNRA,RAP1A,TNF
Gene Ontology - Biological Process	regulation of myosin-light-chain-phosphatase activity	experimental (any)	2	0.143	0.032	ROCK2, TNF
Gene Ontology - Biological Process	regulation of protein catabolic process	experimental (any)	14	6.723	0.032	CAV1, CDH1,EGLN1,FBXL5,FBXW7,GSK3B,MAPK9,PARK7,RNF41,SCO1,SUMO1,TNF,UBXN2A,UFL1
Gene Ontology - Biological Process	regulation of protein transport	experimental (any)	21	11.79	0.032	ABL1, AKT2,CDH1,CLOCK,FBXW7,GSK3B,IL6,KIF5B,MIDN,PARK7,PDCD10,PIM3,PRKCA,PRNP,RAN,RAP1A,SH3GLB1,SRC,STOM,SYK,TNF
Gene Ontology - Biological Process	regulation of sprouting angiogenesis	experimental (any)	5	1.25	0.032	ABL1, FBXW7,FGF2,PDCD10,VEGFA
Gene Ontology - Biological Process	semicircular canal morphogenesis	experimental (any)	2	0.143	0.032	HOXA1, ZEB1
Gene Ontology - Cellular Component	cell	experimental (any)	275	257.9	0.032	ABCE1, ABL1,ACVR2B,AKT2,ALOX15,ANKRD13B,ANP32A,ARHGEF28,ARID1A,ARID2,ARID3B,ARPP19,ASAP1,ASNA1,ASPA,ATM,BANF1,BCL11B,BCL2L2,BIRC5,BMI1,BMPR1A,BOLA3,BTG1,C15orf48,CADM2,CALR,CAND1,CASK,CAV1,CBLL1,CCR5,CCSAP,CDC42SE2,CDH1,CDH7,CDK6,CDKL2,CELF2,CERKL,CIAO1,CIT,CLOCK,CNNM3,CNNM4,COX20,CPEB4,CREB1,CUL3,CXCL8,CXXC4,DAZAP2,DDX3Y,DGAT2,DHX33,DLC1,DLX5,DNAAF2,DNAJB6,DNTTIP2,DUSP5,DYNLT1,DYRK3,E2F1,E2F3,ED…
WikiPathways	Interferon type I signaling pathways	experimental (strong)	4	0.87	0.032	CREB1, RAP1A,SOCS3,STAT1
Reactome	Lipophagy	predicted (intersection)	6	1.814	0.032	PLIN3, PRKAA2,PRKAB1,PRKAB2,PRKAG2,PRKAG3
Gene Ontology - Biological Process	energy reserve metabolic process	predicted (intersection)	36	22.07	0.032	AKT2, CALM1,DYRK2,G6PC,GBE1,GFPT1,GNAS,GSK3B,GYG1,GYG2,GYS1,IGF1,IL6ST,INSR,IRS1,IRS2,KL,LEPR,PASK,PCDH12,PER2,PGM2L1,PHKA2,PHKG2,PID1,PPP1CB,PPP1R3A,PPP1R3B,PPP1R3C,PPP1R3D,PPP1R3E,PRKAG2,PRKAG3,RUBCNL,SELENOS,SORBS1
Gene Ontology - Biological Process	enzyme linked receptor protein signaling pathway	predicted (intersection)	301	256.9	0.032	ABL1, ACTR3,ACVR1,ACVR1C,ACVR2A,ACVR2B,ADAMTS12,AFAP1L2,AGTR2,AHI1,AKT2,ANGPT2,ANGPT4,APH1B,APP,APPL1,AR,ARHGEF7,ARID5B,ARPC5,ASPN,ATOH8,ATP6V0D1,ATP6V1C2,BAMBI,BDNF,BMP10,BMP2,BMP5,BMPER,BMPR1A,BMPR1B,BMPR2,BTC,CAMLG,CASP3,CAV2,CBL,CBLB,CCBE1,CCN2,CCN3,CD109,CDH13,CDK5R1,CEP57,CGN,CHRNA3,CILP,CITED2,COL4A1,COL4A3,CREB1,CRK,CSF1R,CTDSPL2,DDR2,DKK1,DKK3,DSG4,EFNA2,EFNA5,EGF,EGFR,EGR1,EID2,EIF4EBP2…
Gene Ontology - Biological Process	forebrain cell migration	predicted (intersection)	28	16.02	0.032	ARL13B, BMERB1,CDK5R1,CXCL12,DISC1,DIXDC1,DRD1,EFHC1,EGFR,FBXO45,FGF13,FOXB1,GLI3,LHX6,LRRK2,MBOAT7,NRG1,NRP1,NRP2,P2RY12,PEX13,POU3F2,POU3F3,ROBO1,RTN4,SEMA3A,SLIT2,TNR
Gene Ontology - Biological Process	glycogen biosynthetic process	predicted (intersection)	23	12.39	0.032	AKT2, DYRK2,GBE1,GSK3B,GYG1,GYG2,GYS1,IGF1,INSR,IRS1,IRS2,PASK,PER2,PGM2L1,PHKG2,PPP1CB,PPP1R3B,PPP1R3C,PPP1R3D,PPP1R3E,PRKAG3,SELENOS,SORBS1
Gene Ontology - Biological Process	glycogen metabolic process	predicted (intersection)	32	19.04	0.032	AKT2, CALM1,DYRK2,G6PC,GBE1,GSK3B,GYG1,GYG2,GYS1,IGF1,IL6ST,INSR,IRS1,IRS2,LEPR,PASK,PCDH12,PER2,PGM2L1,PHKA2,PHKG2,PPP1CB,PPP1R3A,PPP1R3B,PPP1R3C,PPP1R3D,PPP1R3E,PRKAG2,PRKAG3,RUBCNL,SELENOS,SORBS1
Gene Ontology - Biological Process	hemostasis	predicted (intersection)	116	89.18	0.032	ADTRP, AK3,ANO6,ANXA5,AP3B1,CAPZA1,CAPZB,CARMIL1,CBX5,CD36,CLEC1B,CLIC1,DGKB,DGKE,DGKH,DGKI,DGKZ,DOCK8,DOCK9,DTNBP1,EDN1,EHD1,ENTPD1,F11,F13A1,F13B,F2R,F2RL2,F5,F8,FERMT3,FGA,FGB,FGG,FOXA2,FYN,FZD6,GATA6,GGCX,GNA13,GNAQ,GNAS,GNB1,GNG2,GP5,HDAC2,HNF4A,HPS4,HPSE,IFNA1,IFNA10,IFNA14,IFNA16,IFNA17,IFNA2,IFNA21,IFNA4,IFNA6,IFNA7,ITGA2,ITPK1,ITPR1,ITPR2,JAK2,KRT1,LCP2,LMAN1,LNPK,LYN,MAFF,MAFG,MAFK,MAPK…
Gene Ontology - Biological Process	neuron projection guidance	predicted (intersection)	79	57.13	0.032	APBB2, APP,BCL11B,BDNF,BMPR1B,BMPR2,CDK5R1,CHL1,CRMP1,CSF1R,CXCL12,DOK6,DPYSL2,DRAXIN,EFNA5,ENAH,EPHA5,EPHA7,ETV1,EXT1,FEZ1,FLRT2,FRS2,FYN,FZD3,GBX2,GDF7,GDNF,GFRA1,GFRA2,GLI3,HOXA2,IRS2,ISL1,ISL2,KIF5C,KLF7,LHX9,MAPK1,MEGF8,NEO1,NFIB,NRCAM,NRP1,NRP2,NRXN1,OPHN1,PAX6,PIK3CA,PIK3CB,PIK3R1,PLCG1,PLXNA4,POU4F2,PRKCA,PRKCQ,PTCH1,RANBP9,RAP1GAP,RET,ROBO1,ROBO2,SEMA3A,SEMA3C,SEMA5A,SEMA6A,SH3KBP1,SHC1,…
Gene Ontology - Biological Process	positive regulation of cell motility	predicted (intersection)	165	132.4	0.032	ABL1, ACKR3,ACVR1,ADAM10,AKIRIN1,AKT2,AKT3,ANGPT4,ANGPTL3,ANO6,APP,ARHGEF39,ARHGEF7,ATM,ATOH8,ATP5F1A,ATP7A,ATP8A1,BCL2,BMP2,BMPR2,C5AR1,CALR,CARMIL1,CBLL1,CCBE1,CCL1,CCN4,CCR1,CCR6,CCR7,CD274,CD99L2,CDH13,CEACAM6,CEMIP,CFAP20,CLASP2,CMKLR1,CREB3,CRK,CSF1R,CXCL12,CXCL14,CXCL8,DDR2,DOCK7,DOCK8,DRD1,EDN1,EGF,EGFR,ELP1,EPB41L4B,EPB41L5,F2R,FAM110C,FBXO31,FBXO5,FER,FERMT3,FGF10,FGF2,FGF9,FGFR1OP,FLT1…
Gene Ontology - Biological Process	regulation of neuron differentiation	predicted (intersection)	196	160.5	0.032	ABL1, ABL2,ADAM10,ADCYAP1,APP,ARF1,ASAP1,ATP8A2,BAG5,BCL11B,BCL2,BDNF,BMP2,BMP5,BMPR2,C21orf91,CALR,CAMSAP2,CAPRIN1,CCDC88A,CDK5R1,CDK5RAP2,CDON,CERS2,CHRNA3,CNR1,CNTF,CNTN1,COBL,CREB3L2,CRK,CRMP1,CRTC1,CRX,CTNNA2,CXCL12,CYB5D2,DIO3,DISC1,DIXDC1,DKK1,DLG5,DLX2,DNM1L,DNM3,DNMT3B,DPYSL2,DRAXIN,DVL3,DYNLT1,EEF2K,EFNA5,EIF4E,EPHA3,EPHA7,ETV5,FBXO31,FEZ1,FGF13,FIG4,FKBP1B,FKBP4,FMR1,FOXO3,FRMD7,FSTL4,…
Gene Ontology - Biological Process	response to growth factor	predicted (intersection)	218	180.5	0.032	ABL1, ACVR1,ACVR2A,ACVR2B,ADAMTS12,AGTR2,ANGPT2,APP,APPL1,ASPN,ATP7A,BAMBI,BDNF,BMP10,BMP2,BMPER,BMPR1A,BMPR1B,BMPR2,CAD,CASK,CASP3,CAV2,CBL,CCBE1,CCN2,CD109,CEP57,CGN,CILP,CITED2,CLDN1,CNKSR3,CPS1,CREB1,CRK,CTDSPL2,CXCL8,DKK1,DKK3,DSG4,EDN1,EEF2K,EGFR,EGR1,EGR3,EHD1,EID2,EIF4A3,ELK1,EPB41L5,FASLG,FBN1,FBN2,FER,FERMT1,FEZ1,FGF10,FGF2,FGF9,FLRT2,FLT1,FMOD,FNDC4,FOXO3,FRS2,FSHB,FSTL1,FUT8,FYN,FZD1,…
Gene Ontology - Biological Process	synaptic vesicle cycle	predicted (intersection)	63	43.83	0.032	ADCY1, ADRA1A,AP3B1,APBA1,BACE1,BTBD9,CALM3,CASK,CDK5R1,CHRNA5,CNR1,CTBP2,DGKI,DNM1L,DNM3,DRD1,DTNBP1,ERC2,FBXL20,FGF14,FMR1,GSK3B,ITSN1,LRRK2,NLGN1,NRXN1,P2RX1,P2RX7,P2RY1,PCDH17,PCLO,PIP5K1C,PLAA,PLD1,PLD2,PPP3CB,PREPL,PTEN,RAB27B,RAB3B,RAB3GAP1,RAP1A,RIMS3,RIMS4,SH3GL2,SLC17A6,SLC17A8,SNAP25,STX1A,STX3,STXBP1,STXBP5,STXBP5L,SYN3,SYNDIG1,SYNJ1,SYT11,SYT4,SYT9,TOR1A,VAMP1,VAMP4,VPS18
Gene Ontology - Molecular Function	nucleoside binding	predicted (intersection)	122	94.62	0.032	ADSS, AGAP1,AK3,AK4,ANXA6,ARF1,ARHGAP5,ARHGEF7,ARL1,ARL10,ARL13B,ARL17A,ARL4A,ATL1,ATL2,ATL3,CCPG1,CHML,CSNK1A1,DIRAS3,DNAJC27,DNM1L,DNM3,EHD1,EIF2B2,EIF2S1,EIF5,FKBP4,GBP4,GBP6,GCH1,GFM1,GFM2,GLUD2,GNA13,GNAI3,GNAL,GNAO1,GNAQ,GNAS,GNL1,GNL3L,GPSM2,GSPT1,GTPBP10,GTPBP8,GUCY1A1,GUCY1A2,GUF1,HBS1L,IFI44L,IFT22,INSR,IRGQ,LANCL2,LRRK2,MET,MFN1,MPPED2,NIN,NKIRAS2,NOA1,NOLC1,NRAS,NUDT16,OLA1,PNP,POLR1B…
WikiPathways	T-Cell antigen Receptor (TCR) Signaling Pathway	predicted (union)	58	42.79	0.032	ATF2, BCL10,CARD11,CBL,CBLB,CCR5,CD28,CD3D,CD3G,CD83,CHUK,CREB1,CRK,CRKL,DBNL,FAS,FYB1,FYN,GAB2,GATA3,GRAP2,ICOS,IL15RA,IL17A,IL1A,IL6,IRF4,ITK,ITPR1,JUN,LCP2,MALT1,MAP2K1,MAP3K7,MAP3K8,MAPK1,MAPK14,MAPK8,MAPK9,NCK1,NFATC1,NFATC2,NFKBIA,OPRM1,PAK1,PDPK1,PIK3R1,PIK3R2,PLCG1,PRKCQ,PTPN11,REL,RIPK2,SH2B3,SHC1,TNFRSF9,TRAF6,VAV3
Gene Ontology - Biological Process	amide transport	predicted (union)	880	814.6	0.032	AAGAB, ABAT,ABCA1,ABCB9,ABCG1,ABL1,ABLIM3,ABRA,ACHE,ACOT2,ACOT4,ACOX1,ACSL3,ACVR1C,ACVR2B,ADAM9,ADCY5,ADCYAP1,ADORA1,ADRA2A,ADTRP,AFTPH,AGAP1,AGFG1,AGK,AGPS,AGTR2,AGXT,AHCTF1,AHCYL1,AIMP1,AKAP12,AKAP5,AKAP6,AKT2,AKTIP,AMACR,ANGPT1,ANK3,ANKRD50,ANXA4,AP1AR,AP1G1,AP1S1,AP1S2,AP1S3,AP3B1,AP3B2,AP3M1,AP3S2,AP4E1,AP4S1,AP5B1,AP5M1,APBA1,APOA1,APOB,APPBP2,APPL1,APPL2,AQP7,AQP9,ARF1,ARF6,ARFGAP1,ARFGAP3…
Gene Ontology - Biological Process	forebrain cell migration	predicted (union)	40	27.33	0.032	ARL13B, AXL,BMERB1,CDK5,CDK5R1,CDK5R2,CNTN2,CTNNB1,CXCL12,CXCR4,DISC1,DIXDC1,DRD1,EFHC1,EGFR,FBXO45,FGF13,FOXB1,GLI3,LHX6,LRRK2,MBOAT7,NDEL1,NKX2-1,NRG1,NRG3,NRP1,NRP2,P2RY12,PAFAH1B1,PEX13,POU3F2,POU3F3,PSEN1,ROBO1,RTN4,SEMA3A,SLIT2,TNR,TYRO3
Gene Ontology - Biological Process	regulation of phosphorylation	predicted (union)	716	656.9	0.032	ABI1, ABL1,ACKR3,ACVR1,ACVR1B,ACVR2A,ACVR2B,ACVRL1,ADAM17,ADAM9,ADCY1,ADCY5,ADCY9,ADCYAP1,ADNP,ADORA1,ADRA1A,ADRA2A,ADTRP,AFAP1L2,AIDA,AJUBA,AKAP12,AKAP13,AKT2,AKTIP,ALKAL2,ALS2,ANGPT1,ANGPT4,APOA1,APP,AR,ARNT,ARRB1,ATG14,ATM,ATP2B4,ATP7A,AVPI1,BAG4,BARD1,BCCIP,BCL10,BCL2,BDNF,BMP10,BMP2,BMP5,BMP6,BMPER,BMPR1A,BMPR2,BRD4,BTBD10,C3,C5,C5AR1,C5AR2,CAB39,CACUL1,CALCR,CALM1,CALM3,CAMKK2,CASP3,CAV2,CA…
Gene Ontology - Biological Process	vesicle transport along microtubule	predicted (union)	27	17.01	0.032	AP3B1, AP3B2,AP3M1,AP3S2,BLOC1S3,BLOC1S4,BLOC1S5,BLOC1S6,DTNBP1,DYNC1I1,FYCO1,HTT,KIF13A,KIF1A,KIF1B,KIF1C,KIF23,KIF3A,KIF3B,KIF5A,KIF5B,KIFAP3,MAP2,PAFAH1B1,RAB1A,SNAPIN,VAMP7
KEGG	Circadian rhythm	experimental (any)	3	0.574	0.033	CLOCK, CREB1,FBXL3
KEGG	Endometrial cancer	experimental (any)	4	1.025	0.033	AKT2, CDH1,GSK3B,PIK3CA
KEGG	GABAergic synapse	experimental (any)	5	1.537	0.033	GABRB1, PRKACB,PRKCA,SLC12A5,SRC
Reactome	Signaling by Activin	experimental (any)	3	0.266	0.033	ACVR2B, SMAD2,SMAD4
WikiPathways	Apoptosis-related network due to altered Notch3 in ovarian cancer	experimental (any)	4	1.045	0.033	ABL1, BIRC5,SOCS3,TNF
WikiPathways	Development of pulmonary dendritic cells and macrophage subsets	experimental (any)	2	0.225	0.033	RUNX2, TCF4
Gene Ontology - Biological Process	beta-catenin destruction complex disassembly	experimental (any)	3	0.43	0.033	CAV1, FZD2,GSK3B
Gene Ontology - Biological Process	carbohydrate biosynthetic process	experimental (any)	9	3.485	0.033	AKT2, ARPP19,DGAT2,EXT1,FOXK1,FOXK2,G6PC,GSK3B,PPP1CB
Gene Ontology - Biological Process	coagulation	experimental (any)	12	5.412	0.033	CAV1, GATA6,GNAS,IL6,MAFK,PEAR1,PIK3CA,PRKACB,PRKCA,RAP2B,SRC,SYK
Gene Ontology - Biological Process	establishment of organelle localization	experimental (any)	16	8.179	0.033	ATM, CASK,CUL3,DYNLT1,FYCO1,GSK3B,HTR2A,KIF13A,KIF1C,KIF5B,MCFD2,PAX6,PDCD10,RAN,RAP1A,SNX4
Gene Ontology - Biological Process	organ growth	experimental (any)	8	2.89	0.033	ACVR2B, ARID2,BMPR1A,FGF2,GATA6,IL7,NPPC,SMAD2
Gene Ontology - Biological Process	positive regulation of receptor internalization	experimental (any)	3	0.43	0.033	GREM1, SYK,VEGFA
Gene Ontology - Biological Process	receptor signaling pathway via STAT	experimental (any)	7	2.316	0.033	CAV1, IL24,IL6,SOCS3,SOCS6,STAT1,TNF
Gene Ontology - Biological Process	vitamin D metabolic process	experimental (any)	3	0.43	0.033	SNAI1, SNAI2,TNF
Gene Ontology - Molecular Function	protein phosphorylated amino acid binding	experimental (any)	4	0.82	0.033	ABL1, FBXW7,SOCS3,SYK
Reactome	Extra-nuclear estrogen signaling	experimental (strong)	5	1.001	0.033	AKT2, CAV1,CREB1,PIK3CA,SRC
WikiPathways	IL-1 signaling pathway	predicted (intersection)	25	14.51	0.033	ATF2, CHUK,IL1A,IL1RAP,IRAK2,IRAK3,JUN,MAP2K1,MAP2K4,MAP2K6,MAP3K1,MAP3K7,MAPK1,MAPK14,MAPK8,MAPK9,MYD88,NFKBIA,PELI2,PIK3R1,PLCG1,REL,TAB1,TAB3,UBE2N
WikiPathways	TGF-beta Signaling Pathway	predicted (intersection)	51	35.07	0.033	APP, ATF2,CUL1,EID2,ITCH,ITGA2,JUN,KLF10,KLF6,MAP2K1,MAP2K4,MAP2K6,MAP3K7,MAPK1,MAPK14,MAPK8,MAPK9,MEF2A,MEF2C,MET,NEDD9,PDK1,PIAS2,PIK3R1,PPM1A,PRKAR2A,RNF111,RUNX2,SHC1,SIK1,SKIL,SKP1,SMAD2,SMAD3,SMAD7,SMURF1,SMURF2,SNIP1,SP1,SPTBN1,SRC,STAMBPL1,SUMO1,TAB1,TGFBR1,TGFBR2,TGIF1,UCHL5,WWP1,YAP1,ZEB1
WikiPathways	VEGFA-VEGFR2 Signaling Pathway	predicted (intersection)	85	63.78	0.033	ACKR3, ACP1,AFDN,AMOT,ATF2,ATF6,BCL2,BMP10,CAMKK2,CBL,CCN2,CLTC,CREB1,CRK,CXCL8,DKK1,EEA1,EGR1,EGR3,EIF4E,ELK1,FAS,FGA,FGB,FGG,FLT1,FOXO3,FRS2,FYN,GSK3B,HDAC9,ICAM1,INPP4B,ITCH,JUN,KL,MAP2K1,MAP2K4,MAP2K6,MAP3K5,MAPK1,MAPK14,MAPK8,MAPK9,MAPKAPK5,MEF2C,MYO6,NCK1,NCL,NDRG1,NFATC1,NFATC2,NFKBIA,NRP2,OCLN,PAK1,PIK3CA,PIK3R1,PLCG1,PRKAA2,PRKCA,PRKCI,PRKG1,PTGS2,PTPN1,PTPRJ,PTPRZ1,PXN,RAB11A,RAB4A,RAP1…
Gene Ontology - Biological Process	protein localization to nucleus	predicted (union)	132	107.2	0.033	ABRA, AGTR2,ANGPT1,APPL1,APPL2,ARNTL,BAG3,BARD1,BYSL,CALR,CBLB,CCT4,CD2AP,CD36,CDH1,CDK1,CDK5,CDKN1A,CLDN18,CNEP1R1,COL1A1,DCLK1,DCLK2,DCLK3,DKC1,DNAJB6,DRD1,DTX3L,ECT2,EFCAB7,FERMT1,FGF9,FLCN,FYN,GBP2,GLI3,GLUL,GSK3B,HCLS1,HHEX,HIKESHI,HNRNPU,IFNG,INTS13,IPO5,IPO9,KAT7,KPNA3,KPNA4,KPNB1,LEP,LILRB4,LRRK2,MAPK1,MAPK14,MAVS,MBTPS1,MDFIC,MED1,MFHAS1,NF1,NFKBIA,NMD3,NOL8,NOLC1,NOP53,NUP58,NUP62,NUTF2…
Gene Ontology - Cellular Component	cell junction	predicted (union)	611	560.4	0.033	ABCB11, ABHD17A,ABHD17B,ABHD17C,ABI1,ACHE,ACTC1,ACTN2,ACTR2,ACTR3,ADAM10,ADAM9,ADCYAP1R1,ADD1,ADGRE2,ADGRL1,ADGRL3,AFAP1L1,AFDN,AGO2,AHI1,AHNAK,AIF1L,AJAP1,AJUBA,AKAP12,AKAP6,ALCAM,AMOT,AMTN,ANK3,ANKS1B,ANO7,ANXA5,ANXA6,APBB1IP,APP,AQP7,ARF1,ARF6,ARFGEF2,ARHGAP24,ARHGAP31,ARHGAP32,ARHGAP44,ARHGEF7,ARL14EP,ARPC2,ARPC5,ARPC5L,ATAD1,ATAT1,ATCAY,ATN1,ATP1A2,B4GALT1,BAALC,BAIAP2,BMPR2,BSN,BVES,CACNG2,…
Gene Ontology - Cellular Component	plasma membrane bounded cell projection	predicted (union)	901	840.4	0.033	AAK1, ABAT,ABCA4,ABHD13,ABHD17A,ABHD17B,ABHD17C,ABHD2,ABI1,ABITRAM,ABL1,ABLIM1,ABLIM3,ACADM,ACPP,ACTC1,ACTN2,ACTR2,ACTR3,ACVRL1,ADAM10,ADAM22,ADCY10,ADCY5,ADCY9,ADCYAP1,ADGRE2,ADGRL1,ADGRL3,ADNP,ADORA1,AFAP1L1,AGO2,AHCY,AHCYL2,AHI1,AJUBA,AK2,AKT2,ALCAM,ALS2,AMFR,AMOT,ANGPT1,ANGPTL3,ANK1,ANK3,ANKMY2,ANKS1B,ANKS4B,ANKS6,ANTXR1,AOC3,AP1S1,AP3B1,AP3B2,AP3M1,AP3S2,APBA1,APBB1IP,APBB2,APP,APPL1,APPL2,A…
Gene Ontology - Molecular Function	guanyl ribonucleotide binding	predicted (union)	192	161.9	0.033	ADSS, AGAP1,AK3,AK4,ANXA6,ARF1,ARF6,ARHGAP5,ARHGEF7,ARL1,ARL10,ARL13B,ARL17A,ARL4A,ATL1,ATL2,ATL3,CCPG1,CHM,CHML,CNGB1,CNGB3,CSNK1A1,DIRAS2,DIRAS3,DNAJC27,DNM1L,DNM3,EHD1,EHD3,EIF2B2,EIF2S1,EIF2S3,EIF2S3B,EIF5,EIF5B,EPHA4,FKBP4,FPGT,GBP1,GBP2,GBP3,GBP4,GBP6,GBP7,GCH1,GDI1,GDI2,GFM1,GFM2,GLUD1,GLUD2,GNA11,GNA12,GNA13,GNAI3,GNAL,GNAO1,GNAQ,GNAS,GNAT1,GNL1,GNL3,GNL3L,GPSM2,GSPT1,GSPT2,GTPBP1,GTPBP10…
Gene Ontology - Molecular Function	phosphatidylinositol-3-phosphatase activity	predicted (union)	12	6.187	0.033	FIG4, MTM1,MTMR1,MTMR14,MTMR2,MTMR3,MTMR6,MTMR7,MTMR8,PTEN,SACM1L,SYNJ1
Reactome	Oxidative Stress Induced Senescence	experimental (any)	7	1.845	0.034	BMI1, CDK6,E2F1,E2F3,JUN,MAPK8,MAPK9
Reactome	PIP3 activates AKT signaling	experimental (any)	13	5.186	0.034	AKT2, BMI1,CREB1,FGF2,FRK,GSK3B,JUN,MYD88,PIK3CA,PIP5K1A,SNAI1,SNAI2,SRC
Reactome	RNA Polymerase II Transcription	experimental (any)	39	24.45	0.034	ABL1, AKT2,ARID1A,ARID2,ATM,BIRC5,BMI1,BTG1,CAV1,CDK6,COX20,CREB1,DLX5,E2F1,FBXW7,G6PC,GSK3B,JMY,JUN,LIFR,NFYA,NR2C2,PCGF6,RUNX2,SATB2,SCO1,SMAD2,SMAD4,SMURF2,SOCS3,SOD2,SRC,STAT1,SUMO1,TP63,VEGFA,ZNF200,ZNF268,ZNF704
Reactome	Triglyceride metabolism	experimental (any)	4	0.574	0.034	CAV1, DGAT2,PPP1CB,PRKACB
Gene Ontology - Biological Process	cell morphogenesis	experimental (any)	26	15.82	0.034	ABL1, BCL11B,CALR,CDC42SE2,CREB1,CUL3,DLC1,DLX5,DYNLT1,ENAH,EXT1,FMNL2,GREM1,GSK3B,MAP3K13,NEK3,NKX2-1,PARD6B,PAX6,PIK3CA,PRKCA,RAPH1,SMAD4,SRC,VEGFA,ZEB2
Gene Ontology - Biological Process	cell-cell junction organization	experimental (any)	7	2.337	0.034	CAV1, PARD6B,PRKCA,ROCK2,SNAI1,SNAI2,TNF
Gene Ontology - Biological Process	cochlea development	experimental (any)	4	0.82	0.034	FZD2, HOXA1,SIX1,ZEB1
Gene Ontology - Biological Process	digestive tract development	experimental (any)	7	2.337	0.034	ACVR2B, CXCL8,GATA6,SMAD2,TNF,TP63,TYMS
Gene Ontology - Biological Process	hemostasis	experimental (any)	12	5.432	0.034	CAV1, GATA6,GNAS,IL6,MAFK,PEAR1,PIK3CA,PRKACB,PRKCA,RAP2B,SRC,SYK
Gene Ontology - Biological Process	neural tube development	experimental (any)	8	2.911	0.034	ABL1, ARID1A,DLC1,FZD2,PAX6,PRKACB,TRIM71,ZEB2
Gene Ontology - Biological Process	receptor internalization	experimental (any)	6	1.783	0.034	ANKRD13B, CAV1,CXCL8,GREM1,SYK,VEGFA
Gene Ontology - Biological Process	regulation of DNA binding	experimental (any)	7	2.337	0.034	E2F1, FBXW7,JUN,MAPK8,PARK7,PAX6,SUMO1
Gene Ontology - Biological Process	regulation of gluconeogenesis	experimental (any)	4	0.82	0.034	ARPP19, DGAT2,FOXK1,FOXK2
Gene Ontology - Biological Process	regulation of neurogenesis	experimental (any)	23	13.49	0.034	ABL1, ASAP1,ASPA,BCL11B,BMPR1A,CALR,CREB1,DYNLT1,E2F1,GSK3B,HOXD3,IL6,MAP3K13,PAX6,RAP1A,RAPGEF1,SIX1,TCF4,TNF,UFL1,VEGFA,ZEB1,ZEB2
Gene Ontology - Biological Process	renal tubule development	experimental (any)	6	1.783	0.034	FGF2, GREM1,SIX1,SMAD4,STAT1,VEGFA
Gene Ontology - Molecular Function	protein C-terminus binding	experimental (any)	9	3.546	0.034	ABL1, BANF1,DYNLT1,FOXN3,NCL,SRC,SUMO1,TCF4,TOP2A
WikiPathways	Prolactin Signaling Pathway	experimental (strong)	5	1.371	0.034	JUN, PIK3CA,SOCS3,SRC,STAT1
Gene Ontology - Biological Process	angiotensin-activated signaling pathway involved in heart process	experimental (strong)	2	0.044	0.034	CAV1, SRC
Gene Ontology - Biological Process	intrinsic apoptotic signaling pathway in response to DNA damage	experimental (strong)	6	1.044	0.034	ABL1, E2F1,SNAI1,SNAI2,TNF,TP63
Gene Ontology - Biological Process	lipid phosphorylation	experimental (strong)	6	1.022	0.034	ATM, FGF2,PIK3CA,SOCS3,SOCS6,SRC
Gene Ontology - Biological Process	positive regulation of cell differentiation	experimental (strong)	19	8.767	0.034	ABL1, CREB1,E2F1,FGF2,HOXD3,JUN,RAP1A,RUNX2,SMAD4,SNAI1,SNAI2,SOCS3,STAT1,TCF4,TNF,TP63,VEGFA,WIF1,ZEB2
Gene Ontology - Biological Process	positive regulation of transcription, DNA-templated	experimental (strong)	24	12.53	0.034	ABL1, ATM,CASK,CDH1,CREB1,DLX5,E2F1,E2F3,FGF2,HOXD3,JUN,NR2C2,RAN,RUNX2,SMAD4,SNAI1,SRC,STAT1,TBK1,TCF4,TNF,TP63,VEGFA,ZEB2
Gene Ontology - Biological Process	regulation of vitamin metabolic process	experimental (strong)	3	0.174	0.034	SNAI1, SNAI2,TNF
Gene Ontology - Biological Process	tissue development	experimental (strong)	26	14.25	0.034	ABL1, AKT2,ATM,CAV1,CDK6,CREB1,DLX5,EDNRA,FGF2,HOXD3,JUN,PIK3CA,RAP1A,RUNX2,SMAD4,SNAI1,SNAI2,SOCS3,SRC,STAT1,TJP2,TNF,TP63,TYMS,VEGFA,ZEB2
Gene Ontology - Biological Process	cellular response to steroid hormone stimulus	predicted (intersection)	89	65.9	0.034	ABHD2, ADCYAP1,ADTRP,AGTR2,AKAP13,AR,ARID1A,ARNTL,ATP1A2,ATP2B1,BCL2L11,BRCA1,CALR,CASP9,CBFB,CBX3,CNOT1,CNOT2,CRY1,CYP7B1,DNMT3B,EDN1,EGFR,EIF4E,ESR1,ESRRG,FBXO32,FKBP4,FOXO3,FOXP1,GJB2,GPAM,GRIP1,HEYL,HNF4A,HNRNPU,ICAM1,ISL1,JAK2,KANK2,KLF9,LATS1,LBH,LEF1,MED1,MGARP,MSTN,NCOA1,NCOR1,NEDD4,NKX3-1,NPAS4,NR1D2,NR2C2,NR2F2,NR6A1,PADI2,PAK1,PAQR8,PGR,PIAS2,POU4F2,PPARGC1A,PPARGC1B,PRMT2,RAN,RARB,RB1…
[truncated: 393 more rows]
