# Supplementary material for: Characterization of the MicroRNA Cargo of Extracellular Vesicles Isolated from a Pulmonary Tumor-Draining Vein Identifies miR-203a-3p as a Relapse Biomarker for Resected Non-Small Cell Lung Cancer
Source: Int J Mol Sci. 2022 Jun 27;23(13):7138. doi: 10.3390/ijms23137138 (PMC9266391; doi:10.3390/ijms23137138)
Supplement: Supplementary file 1 [file ijms-23-07138-s001.zip › Supplementary_Table_S1.xlsx]

## Sheet: Supplementary_Table_S1
				Non-relapsed	Relapsed	Relapsed	Non-Relapsed	Relapsed	Relapsed	Non-Relapsed	Non-Relapsed	Non-Relapsed	Non-Relapsed	Non-Relapsed	Non-Relapsed	Relapsed	Non-Relapsed	Relapsed	Relapsed	Relapsed	Relapsed
Name	Sequence	Name count	Identical miRNAs	P4	P7	P15	P16	P8	P9	P2	P3	P14	P5	P17	P12	P11	P10	P18	P6	P1	P13
hsa-miR-16-5p	TAGCAGCACGTAAATATTGGCG	2	hsa-miR-16-5p	36934	47140	123443	47753	26829	62133	60651	32469	24438	69223	120537	226764	110119	94536	44158	53155	47312	85771
hsa-miR-126-3p	TCGTACCGTGAGTAATAATGCG	1	hsa-miR-126-3p	21306	29146	16701	21907	13013	17590	29394	11503	6062	18724	21226	39120	42482	48822	40538	19394	29401	32257
hsa-let-7a-5p	TGAGGTAGTAGGTTGTATAGTT	3	hsa-let-7a-5p	10531	14267	31386	16838	7543	21010	14324	11195	61087	14874	18369	45041	22196	21399	16885	10900	14576	18742
hsa-let-7f-5p	TGAGGTAGTAGATTGTATAGTT	2	hsa-let-7f-5p	6766	8567	19114	10468	4050	16825	7108	7325	37575	9759	9532	46216	16587	12845	9204	5792	7486	11486
hsa-let-7b-5p	TGAGGTAGTAGGTTGTGTGGTT	1	hsa-let-7b-5p	7831	9157	24927	11427	5175	11215	11927	7206	28994	10389	15062	26248	14897	15871	12591	8052	9974	15641
hsa-miR-223-3p	TGTCAGTTTGTCAAATACCCCA	1	hsa-miR-223-3p	8312	7747	6956	10821	3579	8727	2360	5589	2236	8348	4126	50322	20818	16022	11360	2767	19119	7987
hsa-miR-142-3p	TGTAGTGTTTCCTACTTTATGGA	1	hsa-miR-142-3p	9103	7586	14234	12890	3871	16330	5082	7200	2010	8150	7684	33671	14153	11353	8342	4682	11088	7141
hsa-miR-486-5p	TCCTGTACTGAGCTGCCCCGAG	2	hsa-miR-486-5p	2889	4383	16732	4783	3447	8392	6020	2705	922	6586	14004	24491	7695	8077	3801	5194	5459	9992
hsa-let-7i-5p	TGAGGTAGTAGTTTGTGCTGTT	1	hsa-let-7i-5p	3472	4156	9529	4868	1982	8233	3799	3449	11318	5204	6467	29693	11079	8754	3871	3024	3784	6322
hsa-miR-21-5p	TAGCTTATCAGACTGATGTTGA	1	hsa-miR-21-5p	3819	4665	6862	5092	2401	6024	4060	3204	21439	5173	7669	17721	10823	7145	3953	2609	3786	5626
hsa-miR-26a-5p	TTCAAGTAATCCAGGATAGGCT	2	hsa-miR-26a-5p	3614	4690	5095	4306	2212	4360	3928	2792	15262	4251	7016	17140	8315	7628	5253	3499	5202	4518
hsa-miR-26b-5p	TTCAAGTAATTCAGGATAGGT	1	hsa-miR-26b-5p	3124	3289	4610	3975	1954	4351	3235	2467	8433	3241	3606	15940	5893	5618	4178	2408	4525	4118
hsa-miR-146a-5p	TGAGAACTGAATTCCATGGGTT	1	hsa-miR-146a-5p	2017	2274	3163	2831	999	3340	892	2324	2825	2759	5044	28521	11415	5985	1824	1187	2395	2186
hsa-miR-126-5p	CATTATTACTTTTGGTACGCG	1	hsa-miR-126-5p	3006	4418	3144	3176	1718	3039	4151	2025	927	2735	3205	12286	8902	7576	4840	2590	3526	4953
hsa-miR-30d-5p	TGTAAACATCCCCGACTGGAAG	1	hsa-miR-30d-5p	1635	1928	3529	2324	1132	3126	1409	1520	8914	2246	2894	11317	6438	3863	2429	1298	2082	2309
hsa-miR-103a-3p	AGCAGCATTGTACAGGGCTATGA	2	hsa-miR-103a-3p	1499	1547	3410	2287	911	3089	1165	1369	3399	1911	1749	10954	3523	3003	1616	1031	1793	2224
hsa-miR-451a	AAACCGTTACCATTACTGAGTT	1	hsa-miR-451a	1267	909	8621	2383	662	2017	1644	732	198	2649	6188	7165	2408	1892	1292	1367	1371	1804
hsa-miR-125a-5p	TCCCTGAGACCCTTTAACCTGTGA	1	hsa-miR-125a-5p	1142	1680	1510	1146	954	1109	1617	842	18880	1262	1408	1505	1252	2079	2088	1518	1876	2226
hsa-miR-92a-3p	TATTGCACTTGTCCCGGCCTGT	2	hsa-miR-92a-3p	1066	1658	4223	1247	1166	2507	1306	969	1238	1799	3154	6346	3361	2128	1214	1613	2087	2054
hsa-miR-150-5p	TCTCCCAACCCTTGTACCAGTG	1	hsa-miR-150-5p	2203	2442	1501	2184	1262	1857	1325	1878	500	2240	4906	1125	1564	2159	2553	2322	3535	1570
hsa-miR-191-5p	CAACGGAATCCCAAAAGCAGCTG	1	hsa-miR-191-5p	813	897	1356	1221	499	1330	698	898	2304	1403	1526	10378	2290	2858	1329	554	2012	1063
hsa-miR-142-5p	CATAAAGTAGAAAGCACTACT	1	hsa-miR-142-5p	1101	1326	1474	1386	624	1144	1068	847	355	1373	2379	5783	3555	2134	1467	1163	2096	1360
hsa-miR-125b-5p	TCCCTGAGACCCTAACTTGTGA	2	hsa-miR-125b-5p	352	540	1465	584	436	413	1193	469	17692	778	742	210	386	528	679	1379	448	1836
hsa-miR-199a-3p	ACAGTAGTCTGCACATTGGTTA	2	hsa-miR-199a-3p,hsa-miR-199b-3p	679	974	1379	1139	553	1816	1071	715	456	1667	792	7245	3789	1719	1226	1282	827	2263
hsa-miR-25-3p	CATTGCACTTGTCTCGGTCTGA	1	hsa-miR-25-3p	673	1015	2789	989	537	1356	1102	689	1223	1356	2491	6475	2041	2063	848	1013	1040	1804
hsa-miR-423-5p	TGAGGGGCAGAGAGCGAGACTTT	1	hsa-miR-423-5p	628	811	2993	1031	452	1989	684	802	2313	1236	1819	4591	2843	1501	838	568	1281	1228
hsa-miR-93-5p	CAAAGTGCTGTTCGTGCAGGTAG	1	hsa-miR-93-5p	758	826	1888	876	469	1027	801	669	1445	1119	1366	7400	2073	1923	923	828	1054	1524
hsa-miR-30e-5p	TGTAAACATCCTTGACTGGAAG	1	hsa-miR-30e-5p	745	1005	1354	1006	439	1211	785	631	2805	1018	1373	5042	3092	2024	983	682	1135	1199
hsa-let-7c-5p	TGAGGTAGTAGGTTGTATGGTT	1	hsa-let-7c-5p	345	548	2178	741	458	712	1199	566	10655	748	934	585	605	681	851	1164	620	2175
hsa-miR-199b-3p	ACAGTAGTCTGCACATTGGTTA	1	hsa-miR-199a-3p,hsa-miR-199b-3p	506	792	1156	923	424	1381	806	566	389	1324	695	6308	3121	1492	1036	1089	708	1744
hsa-miR-148a-3p	TCAGTGCACTACAGAACTTTGT	1	hsa-miR-148a-3p	583	391	882	641	286	1263	510	749	7136	797	1048	2991	1324	931	504	422	1118	1473
hsa-let-7g-5p	TGAGGTAGTAGTTTGTACAGTT	1	hsa-let-7g-5p	674	827	1802	860	424	1098	850	749	1768	975	1410	4348	1635	1549	850	710	932	1056
hsa-miR-151a-3p	CTAGACTGAAGCTCCTTGAGG	1	hsa-miR-151a-3p	533	571	937	719	352	978	415	558	1425	890	684	5929	3332	1695	809	302	604	753
hsa-miR-342-3p	TCTCACACAGAAATCGCACCCGT	1	hsa-miR-342-3p	926	1117	869	996	596	686	770	1047	1387	1004	1952	1611	1875	1511	1313	1004	1619	981
hsa-miR-101-3p	TACAGTACTGTGATAACTGAA	2	hsa-miR-101-3p	779	816	1570	680	507	1070	932	499	1720	765	1416	2974	1950	1375	762	1008	893	1245
hsa-miR-425-5p	AATGACACGATCACTCCCGTTGA	1	hsa-miR-425-5p	555	619	1933	930	335	1044	449	458	674	890	850	4399	1913	1064	677	369	967	801
hsa-let-7e-5p	TGAGGTAGGAGGTTGTATAGTT	1	hsa-let-7e-5p	312	468	645	400	255	612	637	294	7501	502	469	1464	580	552	737	473	683	814
hsa-miR-221-3p	AGCTACATTGTCTGCTGGGTTTC	1	hsa-miR-221-3p	363	435	695	500	248	679	353	381	1190	562	557	4945	2824	1438	574	249	614	522
hsa-miR-10a-5p	TACCCTGTAGATCCGAATTTGTG	1	hsa-miR-10a-5p	420	628	788	562	316	387	783	368	6554	500	486	493	761	862	756	510	531	790
hsa-miR-27b-3p	TTCACAGTGGCTAAGTTCTGC	1	hsa-miR-27b-3p	346	431	279	315	214	323	532	280	6427	479	358	1316	1711	939	502	364	451	550
hsa-miR-30a-5p	TGTAAACATCCTCGACTGGAAG	1	hsa-miR-30a-5p	724	646	642	607	391	394	933	359	3048	430	570	443	962	1281	1505	626	777	1098
hsa-miR-29a-3p	TAGCACCATCTGAAATCGGTTA	1	hsa-miR-29a-3p	470	524	510	467	220	338	384	494	3285	511	1659	1973	1360	938	605	492	520	487
hsa-miR-23a-3p	ATCACATTGCCAGGGATTTCC	1	hsa-miR-23a-3p	346	407	478	380	254	482	441	304	963	457	361	3236	1580	1290	589	406	660	700
hsa-miR-24-3p	TGGCTCAGTTCAGCAGGAACAG	2	hsa-miR-24-3p	419	439	479	520	238	586	400	299	1567	506	386	2129	1751	993	603	325	707	547
hsa-miR-143-3p	TGAGATGAAGCACTGTAGCTC	1	hsa-miR-143-3p	674	556	585	630	252	612	855	479	177	723	287	1438	856	714	861	394	971	937
hsa-miR-10b-5p	TACCCTGTAGAACCGAATTTGTG	1	hsa-miR-10b-5p	471	972	888	672	381	504	992	381	223	415	809	343	769	1038	1040	446	763	862
hsa-miR-185-5p	TGGAGAGAAAGGCAGTTCCTGA	1	hsa-miR-185-5p	205	294	747	332	196	448	422	239	114	535	679	2742	710	758	327	350	604	650
hsa-miR-122-5p	TGGAGTGTGACAATGGTGTTTG	1	hsa-miR-122-5p	306	619	719	612	1329	720	462	802	57	334	280	607	478	362	760	274	616	304
hsa-let-7d-5p	AGAGGTAGTAGGTTGCATAGTT	1	hsa-let-7d-5p	201	319	864	385	172	573	292	222	985	468	634	1964	653	443	335	265	327	415
hsa-miR-15b-5p	TAGCAGCACATCATGGTTTACA	1	hsa-miR-15b-5p	185	235	925	265	119	383	261	244	140	290	593	2638	766	640	199	230	256	411
hsa-miR-99b-5p	CACCCGTAGAACCGACCTTGCG	1	hsa-miR-99b-5p	131	176	169	125	94	137	236	102	4301	213	207	681	267	385	312	172	264	321
hsa-miR-29c-3p	TAGCACCATTTGAAATCGGTTA	1	hsa-miR-29c-3p	222	259	436	189	139	243	255	193	1331	277	891	1167	735	552	388	281	310	304
hsa-miR-155-5p	TTAATGCTAATCGTGATAGGGGT	1	hsa-miR-155-5p	284	338	521	374	189	314	305	338	108	268	1884	724	534	558	392	200	522	300
hsa-miR-148b-3p	TCAGTGCATCACAGAACTTTGT	1	hsa-miR-148b-3p	150	221	264	166	115	392	149	195	647	271	180	1872	1148	601	279	156	363	342
hsa-miR-320a	AAAAGCTGGGTTGAGAGGGCGA	1	hsa-miR-320a	157	237	448	229	144	344	214	198	1256	274	503	1003	566	338	333	158	359	304
hsa-miR-203a	GTGAAATGTTTAGGACCACTAG	1	hsa-miR-203a	154	526	324	138	300	310	242	270	260	205	126	30	99	143	281	253	207	3083
hsa-miR-146b-5p	TGAGAACTGAATTCCATAGGCT	1	hsa-miR-146b-5p	168	235	195	197	106	241	133	186	1951	183	258	1169	469	543	196	107	180	306
hsa-miR-335-5p	TCAAGAGCAATAACGAAAAATGT	1	hsa-miR-335-5p	74	110	148	90	65	180	89	111	3298	153	96	745	212	149	197	73	102	195
hsa-miR-186-5p	CAAAGAATTCTCCTTTTGGGCT	1	hsa-miR-186-5p	100	163	321	191	74	210	138	140	831	157	287	1362	563	352	188	110	131	204
hsa-miR-29b-3p	TAGCACCATTTGAAATCAGTGTT	2	hsa-miR-29b-3p	160	182	220	166	103	148	157	155	1295	176	654	407	294	303	219	195	260	130
hsa-miR-27a-3p	TTCACAGTGGCTAAGTTCCGC	1	hsa-miR-27a-3p	190	245	179	211	81	171	209	126	329	161	207	793	618	486	209	137	255	319
hsa-miR-23b-3p	ATCACATTGCCAGGGATTACC	1	hsa-miR-23b-3p	83	118	150	80	79	63	149	85	2569	86	98	232	166	231	133	128	161	197
hsa-miR-15a-5p	TAGCAGCACATAATGGTTTGTG	1	hsa-miR-15a-5p	120	133	576	177	84	178	140	107	83	159	351	1415	302	259	120	156	152	288
hsa-miR-140-3p	TACCACAGGGTAGAACCACGG	1	hsa-miR-140-3p	112	151	284	163	75	124	132	104	561	192	408	759	299	346	174	124	221	250
hsa-miR-423-3p	AGCTCGGTCTGAGGCCCCTCAGT	1	hsa-miR-423-3p	95	104	195	166	73	251	101	142	471	161	145	995	496	306	164	93	196	210
hsa-miR-584-5p	TTATGGTTTGCCTGGGACTGAG	1	hsa-miR-584-5p	99	196	214	127	65	223	76	111	126	165	103	1096	729	313	143	58	170	183
hsa-miR-361-3p	TCCCCCAGGTGTGATTCTGATTT	1	hsa-miR-361-3p	153	241	245	198	91	197	124	154	653	165	315	338	277	248	263	146	191	168
hsa-miR-432-5p	TCTTGGAGTAGGTCATTGGGTGG	1	hsa-miR-432-5p	164	32	155	184	32	221	20	61	92	238	115	1577	810	56	118	45	125	107
hsa-miR-182-5p	TTTGGCAATGGTAGAACTCACACT	1	hsa-miR-182-5p	106	253	396	170	96	202	117	143	362	246	459	482	117	174	120	73	226	308
hsa-miR-19b-3p	TGTGCAAATCCATGCAAAACTGA	2	hsa-miR-19b-3p	153	119	276	111	60	139	108	90	126	149	247	1241	363	299	147	112	109	181
hsa-miR-181a-5p	AACATTCAACGCTGTCGGTGAGT	2	hsa-miR-181a-5p	159	138	191	198	88	117	171	111	451	140	173	567	376	231	273	170	239	227
hsa-let-7d-3p	CTATACGACCTGCTGCCTTTCT	1	hsa-miR-100-5p	4	17	131	41	107	22	64	46	3018	67	19	10	18	42	27	72	19	124
hsa-miR-100-5p	AACCCGTAGATCCGAACTTGTG	1	hsa-miR-20a-5p	123	116	236	93	75	186	136	111	127	168	209	917	366	295	153	147	143	158
hsa-miR-20a-5p	TAAAGTGCTTATAGTGCAGGTAG	1	hsa-miR-99a-5p	52	85	236	83	54	46	173	53	1709	99	116	58	100	102	114	144	70	208
hsa-miR-99a-5p	AACCCGTAGATCCGATCTTGTG	1	hsa-miR-1307-3p	80	116	167	141	58	173	63	83	251	164	110	985	404	273	102	45	79	82
hsa-miR-1307-3p	ACTCGGCGTGGCGTCGGTCGTG	1	hsa-miR-22-3p	94	96	245	102	78	262	130	61	624	121	146	413	290	160	97	110	171	156
hsa-miR-22-3p	AAGCTGCCAGTTGAAGAACTGT	1	hsa-miR-339-5p	97	94	157	118	50	214	96	77	313	170	166	756	369	234	131	66	85	153
hsa-miR-339-5p	TCCCTGTCCTCCAGGAGCTCACG	1	hsa-miR-128-3p	64	103	126	101	55	173	70	80	248	126	122	852	382	305	106	91	113	158
hsa-miR-128-3p	TCACAGTGAACCGGTCTCTTT	2	hsa-miR-361-5p	78	139	100	108	49	98	107	80	505	108	137	618	341	237	143	82	138	112
hsa-miR-361-5p	TTATCAGAATCTCCAGGGGTAC	1	hsa-miR-98-5p	55	100	264	135	53	230	92	87	328	138	75	653	217	171	112	49	92	99
hsa-miR-98-5p	TGAGGTAGTAAGTTGTATTGTT	1	hsa-miR-107	40	91	296	114	58	137	102	65	52	157	268	630	181	127	87	102	109	170
hsa-miR-107	AGCAGCATTGTACAGGGCTATCA	1	hsa-miR-382-5p	102	41	67	142	27	189	20	73	79	119	172	824	591	40	102	28	69	63
hsa-miR-382-5p	GAAGTTGTTCGTGGTGGATTCG	1	hsa-miR-409-3p	86	41	79	113	12	174	27	66	69	115	183	931	447	51	73	31	81	61
hsa-miR-409-3p	GAATGTTGCTCGGTGAACCCCT	1	hsa-miR-30c-5p	78	92	84	82	46	80	67	65	640	48	93	418	151	177	137	68	150	133
hsa-miR-30c-5p	TGTAAACATCCTACACTCTCAGC	2	hsa-miR-28-3p	51	83	108	110	40	98	58	78	389	96	100	552	256	151	81	56	76	124
hsa-miR-28-3p	CACTAGATTGTGAGCTCCTGGA	1	hsa-miR-152-3p	34	56	77	45	37	85	69	49	1055	80	38	331	159	92	48	70	37	99
hsa-miR-152-3p	TCAGTGCATGACAGAACTTGG	1	hsa-miR-744-5p	60	64	113	88	56	158	66	66	264	129	68	494	280	193	87	54	92	128
hsa-miR-744-5p	TGCGGGGCTAGGGCTAACAGCA	1	hsa-miR-454-3p	68	112	148	104	51	139	74	73	287	77	85	447	143	151	93	95	115	168
hsa-miR-454-3p	TAGTGCAATATTGCTTATAGGGT	1	hsa-miR-3613-5p	69	119	365	94	69	163	101	92	92	72	118	206	84	124	85	98	90	242
hsa-miR-3613-5p	TGTTGTACTTTTTTTTTTGTTC	1	hsa-miR-660-5p	58	69	220	66	60	137	45	44	258	216	105	205	85	110	81	77	138	156
hsa-miR-660-5p	TACCCATTGCATATCGGAGTTG	1	hsa-miR-192-5p	38	73	174	90	63	104	67	47	107	75	335	274	99	122	73	82	122	174
hsa-miR-192-5p	CTGACCTATGAATTGACAGCC	1	hsa-miR-106b-3p	51	57	212	79	27	89	58	61	113	75	166	573	160	116	38	35	37	120
hsa-miR-139-3p	TGGAGACGCGGCCCTGTTGGAGT	1	hsa-miR-34a-5p	6	24	39	15	12	26	36	23	1361	22	12	34	32	59	38	26	26	91
hsa-miR-106b-3p	CCGCACTGTGGGTACTTGCTGC	1	hsa-miR-190a-5p	40	88	127	71	65	83	58	51	424	47	49	166	75	81	79	68	47	80
hsa-miR-34a-5p	TGGCAGTGTCTTAGCTGGTTGT	1	hsa-miR-374a-5p	58	67	96	68	32	78	58	39	296	66	51	288	105	110	75	61	60	80
hsa-miR-190a-5p	TGATATGTTTGATATATTAGGT	1	hsa-miR-484	34	56	321	62	43	128	64	27	32	75	143	238	106	50	52	84	95	78
hsa-miR-425-3p	ATCGGGAATGTCGTGTCCGCCC	1	hsa-miR-431-5p	63	24	98	79	16	59	7	51	32	93	42	524	329	31	62	26	83	19
hsa-miR-374a-5p	TTATAATACAACCTGATAAGTG	1	hsa-miR-130a-3p	35	30	53	29	17	96	26	35	256	59	51	511	155	108	46	29	46	51
hsa-miR-484	TCAGGCTCAGTCCCCTCCCGAT	1	hsa-miR-183-5p	52	84	177	97	49	96	57	68	155	91	155	188	27	58	40	22	65	130
hsa-miR-181b-5p	AACATTCATTGCTGTCGGTGGGT	2	hsa-miR-223-5p	46	64	44	83	31	91	27	47	22	59	24	494	207	116	50	5	134	53
hsa-miR-431-5p	TGTCTTGCAGGCCGTCATGCA	1	hsa-miR-144-5p	66	155	160	48	56	44	57	75	17	55	103	199	60	125	40	142	38	109
hsa-miR-130a-3p	CAGTGCAATGTTAAAAGGGCAT	1	hsa-miR-1	69	72	48	90	64	195	60	87	12	104	82	147	45	94	124	63	42	103
hsa-miR-183-5p	TATGGCACTGGTAGAATTCACT	1	hsa-miR-144-3p	78	111	245	55	39	61	76	58	16	71	112	167	43	91	38	98	35	107
hsa-miR-223-5p	CGTGTATTTGACAAGCTGAGTT	1	hsa-miR-32-5p	58	55	229	43	26	57	71	37	95	69	96	261	74	77	42	61	40	95
hsa-miR-144-5p	GGATATCATCATATACTGTAAG	1	hsa-miR-340-5p	52	59	75	48	21	74	44	44	42	52	31	407	194	81	67	22	85	72
hsa-miR-1	TGGAATGTAAAGAAGTATGTAT	2	hsa-miR-7-5p	41	36	150	49	32	91	96	22	24	72	99	325	66	83	62	59	51	91
hsa-miR-144-3p	TACAGTATAGATGATGTACT	1	hsa-miR-195-5p	40	49	108	55	18	39	104	29	311	61	44	62	64	85	77	93	54	120
hsa-miR-32-5p	TATTGCACATTACTAAGTTGCA	1	hsa-miR-625-3p	77	36	58	55	35	98	61	39	55	138	89	197	98	140	54	10	69	91
hsa-miR-340-5p	TTATAAAGCAATGAGACTGATT	1	hsa-miR-95-3p	21	44	25	24	22	11	35	17	829	22	44	16	36	33	73	26	33	51
hsa-miR-127-3p	TCGGATCCGTCTGAGCTTGGCT	1	hsa-miR-654-3p	40	10	34	37	6	40	11	30	28	72	39	602	281	20	21	17	28	26
hsa-miR-7-5p	TGGAAGACTAGTGATTTTGTTGT	3	hsa-miR-30e-3p	47	40	20	46	24	59	32	41	290	37	65	216	108	83	62	21	79	70
hsa-miR-195-5p	TAGCAGCACAGAAATATTGGC	1	hsa-miR-30a-3p	52	68	56	46	43	27	73	18	333	31	56	36	92	81	124	54	65	82
hsa-miR-625-3p	GACTATAGAACTTTCCCCCTCA	1	hsa-miR-328-3p	54	40	53	45	49	132	35	37	141	86	48	156	81	96	64	40	79	101
hsa-miR-95-3p	TTCAACGGGTATTTATTGAGCA	1	hsa-miR-17-5p	46	52	69	48	24	87	36	25	47	75	72	305	108	64	56	22	53	70
hsa-miR-196b-5p	TAGGTAGTTTCCTGTTGTTGGG	1	hsa-miR-378a-3p	20	28	62	17	5	39	30	25	612	44	22	84	58	44	25	17	35	59
hsa-miR-654-3p	TATGTCTGCTGACCATCACCTT	1	hsa-miR-194-5p	21	24	124	35	20	65	35	46	76	75	147	189	67	70	38	35	38	57
hsa-miR-199a-5p	CCCAGTGTTCAGACTACCTGTTC	2	hsa-miR-134-5p	34	17	22	41	17	74	4	17	29	59	78	379	252	20	31	14	19	28
hsa-miR-19a-3p	TGTGCAAATCTATGCAAAACTGA	1	hsa-miR-363-3p	21	53	146	18	35	52	45	35	6	41	108	267	74	56	46	42	30	59
hsa-miR-30e-3p	CTTTCAGTCGGATGTTTACAGC	1	hsa-miR-140-5p	46	40	53	31	25	39	45	49	177	33	42	199	81	72	42	33	62	53
hsa-miR-200a-3p	TAACACTGTCTGGTAACGATGT	1	hsa-miR-205-5p	34	71	41	54	29	52	57	39	94	20	25	5	21	177	79	43	40	221
hsa-miR-30a-3p	CTTTCAGTCGGATGTTTGCAGC	1	hsa-miR-222-3p	30	53	56	46	26	48	44	20	172	39	64	106	111	67	73	24	38	44
hsa-miR-328-3p	CTGGCCCTCTCTGCCCTTCCGT	1	hsa-miR-3615	35	24	91	60	31	33	63	35	63	58	72	97	110	45	40	35	97	47
hsa-miR-339-3p	TGAGCGCCTCGACGACAGAGCCG	1	hsa-miR-204-5p	6	20	15	7	5	5	17	15	739	12	9	13	11	6	19	12	15	57
hsa-miR-17-5p	CAAAGTGCTTACAGTGCAGGTAG	1	hsa-miR-141-3p	44	40	13	34	15	22	61	27	110	344	12	19	21	66	52	26	28	40
hsa-miR-378a-3p	ACTGGACTTGGAGTCAGAAGGC	1	hsa-miR-532-5p	24	30	62	24	24	24	36	13	178	39	36	157	65	69	42	28	26	78
hsa-miR-194-5p	TGTAACAGCAACTCCATGTGGA	2	hsa-miR-629-5p	10	30	56	31	21	39	23	39	29	63	69	168	102	66	27	38	53	65
hsa-miR-193a-5p	TGGGTCTTTGCGGGCGAGATGA	1	hsa-miR-379-5p	41	13	44	60	11	52	5	23	21	47	29	323	111	15	44	24	23	32
hsa-miR-134-5p	TGTGACTGGTTGACCAGAGGGG	1	hsa-let-7d-3p	17	26	46	34	18	59	14	23	139	41	41	186	98	56	29	17	40	28
hsa-miR-363-3p	AATTGCACGGTATCCATCTGTA	1	hsa-miR-139-3p	26	41	56	43	18	26	36	51	90	37	54	144	53	78	50	26	40	36
hsa-miR-574-3p	CACGCTCATGCACACACCCACA	1	hsa-miR-425-3p	27	26	34	38	7	33	19	25	59	37	41	255	109	67	40	21	49	17
hsa-miR-381-3p	TATACAAGGGCAAGCTCTCTGT	1	hsa-miR-181b-5p	49	55	32	51	7	13	29	15	153	39	31	109	87	66	60	19	40	47
hsa-miR-338-3p	TCCAGCATCAGTGATTTTGTTG	1	hsa-miR-127-3p	26	16	39	43	10	50	10	8	45	71	27	282	94	25	36	22	21	76
hsa-miR-200c-3p	TAATACTGCCGGGTAATGATGGA	1	hsa-miR-196b-5p	20	18	160	43	10	53	24	42	1	34	56	211	54	39	29	31	24	34
hsa-miR-140-5p	CAGTGGTTTTACCCTATGGTAG	1	hsa-miR-199a-5p	21	30	51	54	12	39	54	18	17	33	31	141	85	66	54	75	15	45
hsa-miR-205-5p	TCCTTCATTCCACCGGAGTCTG	1	hsa-miR-19a-3p	32	26	72	34	12	46	27	46	21	29	62	202	68	47	23	28	21	38
hsa-miR-652-3p	AATGGCGCCACTAGGGTTGTG	1	hsa-miR-200a-3p	13	24	6	3	5	9	10	15	482	45	17	11	7	44	27	3	12	42
hsa-miR-222-3p	AGCTACATCTGGCTACTGGGT	1	hsa-miR-193a-5p	15	17	24	24	10	13	19	10	432	15	12	16	20	25	19	17	30	45
hsa-miR-664a-5p	ACTGGCTAGGGAAAATGATTGGAT	1	hsa-miR-574-3p	13	29	18	15	3	20	22	11	386	20	14	36	26	39	27	19	24	40
hsa-miR-3615	TCTCTCGGCTCCTCGCGGCTC	1	hsa-miR-381-3p	29	14	29	32	15	29	17	10	20	61	15	217	155	12	32	12	19	42
hsa-miR-151a-5p	TCGAGGAGCTCACAGTCTAGT	1	hsa-miR-338-3p	47	13	43	18	10	26	14	18	6	22	27	166	70	140	48	31	31	22
hsa-miR-486-3p	CGGGGCAGCTCAGTACAGGAT	2	hsa-miR-200c-3p	38	14	24	18	8	31	22	17	112	282	8	44	11	22	34	14	21	26
hsa-miR-370-3p	GCCTGCTGGGGTGGAACCTGGT	1	hsa-miR-664a-5p	10	17	67	15	5	44	22	23	64	36	54	119	86	39	31	14	26	51
hsa-miR-204-5p	TTCCCTTTGTCATCCTATGCCT	1	hsa-miR-151a-5p	18	16	55	27	10	59	11	22	59	33	29	152	70	39	38	10	37	34
hsa-miR-15b-3p	CGAATCATTATTTGCTGCTCTA	1	hsa-miR-370-3p	23	10	37	32	13	85	7	22	29	44	22	274	60	4	19	5	8	15
hsa-miR-483-5p	AAGACGGGAGGAAAGAAGGGAG	1	hsa-miR-483-5p	24	34	29	40	31	37	39	18	10	36	48	9	37	34	69	31	33	137
hsa-miR-181a-2-3p	ACCACTGACCGTTGACTGTACC	1	hsa-miR-20b-5p	9	24	81	13	17	18	27	15	6	33	44	187	46	37	21	28	19	53
hsa-miR-20b-5p	CAAAGTGCTCATAGTGCAGGTAG	1	hsa-miR-486-3p	20	41	67	32	25	33	29	53	9	33	56	50	65	42	31	15	47	24
hsa-miR-141-3p	TAACACTGTCTGGTAAAGATGG	1	hsa-miR-181a-2-3p	15	36	36	37	10	24	19	20	125	29	36	65	59	48	40	15	28	26
hsa-miR-374b-5p	ATATAATACAACCTGCTAAGTG	1	hsa-miR-374b-5p	21	21	29	23	8	26	13	13	83	29	14	155	79	62	46	10	8	11
hsa-miR-369-3p	AATAATACATGGTTGATCTTT	1	hsa-miR-200b-3p	7	9	12	13	8	16	7	13	401	37	4	12	14	17	13	1	7	36
hsa-miR-200b-3p	TAATACTGCCTGGTAATGATGA	1	hsa-miR-30b-5p	6	28	20	20	16	14	22	11	174	7	19	116	33	34	23	24	23	13
hsa-miR-532-5p	CATGCCTTGAGTGTAGGACCGT	1	hsa-miR-576-5p	13	24	60	35	13	24	16	13	32	33	38	104	51	37	23	10	19	44
hsa-miR-629-5p	TGGGTTTACGTTGGGAGAACT	1	hsa-miR-139-5p	15	34	25	23	25	13	22	15	67	23	24	78	28	58	40	12	28	51
hsa-miR-369-5p	AGATCGACCGTGTTATATTCGC	1	hsa-miR-335-3p	7	6	15	9	3	14	1	10	301	6	11	114	2	31	7	3	3	15
hsa-miR-576-5p	ATTCTAATTTCTCCACGTCTTT	1	hsa-miR-1277-5p	20	13	22	15	8	27	17	18	37	7	11	108	98	29	17	8	35	32
hsa-miR-379-5p	TGGTAGACTATGGAACGTAGG	1	hsa-miR-181a-3p	18	18	17	23	10	22	14	18	41	23	39	72	58	36	34	17	42	15
hsa-miR-320b	AAAAGCTGGGTTGAGAGGGCAA	2	hsa-miR-15b-3p	6	8	29	9	7	9	14	23	13	7	25	168	59	51	27	15	24	21
hsa-miR-199b-5p	CCCAGTGTTTAGACTATCTGTTC	1	hsa-miR-199b-5p	9	21	25	31	7	9	42	5	12	36	11	52	17	17	21	79	37	63
hsa-miR-942-5p	TCTTCTCTGTTTTGGCCATGTG	1	hsa-miR-326	15	18	24	21	8	16	5	8	20	14	11	182	83	40	1	1	14	7
hsa-miR-30b-5p	TGTAAACATCCTACACTCAGCT	1	hsa-miR-324-5p	15	14	48	21	8	35	13	20	51	23	22	92	30	23	9	14	15	22
hsa-miR-326	CCTCTGGGCCCTTCCTCCAG	1	hsa-miR-598-3p	17	17	25	17	6	16	14	5	68	6	22	73	64	42	13	10	47	9
hsa-miR-941	CACCCGGCTGTGTGCACATGTGC	4	hsa-miR-345-5p	4	13	17	10	7	11	7	3	66	17	22	126	45	45	29	5	12	21
hsa-miR-324-5p	CGCATCCCCTAGGGCATTGGTGT	1	hsa-miR-590-3p	18	13	27	23	10	9	1	5	32	12	24	153	34	40	19	5	14	17
hsa-miR-598-3p	TACGTCATCGTTGTCATCGTCA	1	hsa-miR-96-5p	10	9	46	17	8	31	10	10	23	15	61	118	16	20	7	7	10	24
hsa-miR-190b	TGATATGTTTGATATTGGGTT	1	hsa-miR-224-5p	4	17	1	3	3	11	8	17	140	3	8	158	7	20	9	3	14	7
hsa-miR-139-5p	TCTACAGTGCACGTGTCTCCAGT	1	hsa-miR-941	10	17	5	17	8	27	5	20	52	22	15	58	20	31	23	10	49	17
hsa-miR-345-5p	GCTGACTCCTAGTCCAGGGCTC	1	hsa-miR-628-3p	17	6	17	13	5	16	13	13	18	9	15	115	43	29	19	5	26	22
hsa-miR-18a-5p	TAAGGTGCATCTAGTGCAGATAG	1	hsa-miR-18a-5p	7	16	12	17	7	35	8	15	6	15	19	92	45	50	21	1	14	21
hsa-miR-590-3p	TAATTTTATGTATAAGCTAGT	1	hsa-miR-339-3p	6	13	17	7	11	18	4	6	30	17	27	81	53	39	17	14	23	13
hsa-miR-1180-3p	TTTCCGGCTCGCGTGGGTGTGT	1	hsa-miR-652-3p	12	9	56	9	6	16	1	13	11	12	15	111	47	25	9	5	10	26
hsa-miR-335-3p	TTTTTCATTATTGCTCCTGACC	1	hsa-miR-320b	18	21	22	15	5	33	19	5	75	20	17	18	11	7	15	17	26	24
hsa-miR-1277-5p	AAATATATATATATATGTACGTAT	1	hsa-miR-942-5p	15	17	46	24	6	20	10	11	14	23	27	58	22	15	9	14	8	22
hsa-miR-671-5p	AGGAAGCCCTGGAGGGGCTGGAG	1	hsa-miR-1180-3p	6	4	24	7	3	11	16	8	179	7	11	16	4	6	7	14	10	21
hsa-miR-96-5p	TTTGGCACTAGCACATTTTTGCT	1	hsa-miR-133a-3p	9	9	17	18	11	35	7	15	2	26	27	50	16	15	34	14	14	34
hsa-miR-133a-3p	TTTGGTCCCCTTCAACCAGCTG	2	hsa-miR-185-3p	7	6	25	15	2	20	13	15	9	11	15	93	39	23	7	5	14	15
hsa-miR-185-3p	AGGGGCTGGCTTTCCTCTGGTC	1	hsa-miR-29c-5p	12	14	24	7	6	20	8	5	111	7	12	21	17	18	13	7	19	11
hsa-miR-501-3p	AATGCACCCGGGCAAGGATTCT	1	hsa-miR-369-3p	6	2	5	13	1	16	2	3	7	12	9	152	58	6	13	1	5	11
hsa-miR-181a-3p	ACCATCGACCGTTGATTGTACC	1	hsa-miR-197-3p	15	14	10	21	10	14	7	10	34	14	11	50	15	17	7	24	37	7
hsa-miR-4732-5p	TGTAGAGCAGGGAGCAGGAAGCT	1	hsa-miR-4732-5p	1	5	77	17	5	3	13	6	1	25	28	56	15	20	3	14	14	11
hsa-miR-628-3p	TCTAGTAAGAGTGGCAGTCGA	1	hsa-miR-421	6	6	20	9	1	14	14	5	33	14	15	62	26	12	13	10	15	15
hsa-miR-324-3p	ACTGCCCCAGGTGCTGCTGG	1	hsa-miR-411-5p	29	1	20	9	2	9	5	5	13	23	8	78	40	11	3	14	7	9
hsa-miR-503-5p	TAGCAGCGGGAACAGTTCTGCAG	1	hsa-miR-1307-5p	6	25	8	7	5	5	1	3	34	11	9	83	34	20	13	5	10	7
hsa-miR-421	ATCAACAGACATTAATTGGGCGC	1	hsa-miR-206	6	4	8	9	18	42	19	15	2	42	18	4	4	12	11	19	14	34
hsa-miR-1307-5p	TCGACCGGACCTCGACCGGCT	1	hsa-miR-1301-3p	10	8	6	24	6	13	1	15	6	3	9	86	28	22	13	1	12	15
hsa-miR-320c	AAAAGCTGGGTTGAGAGGGT	2	hsa-miR-671-5p	6	4	29	7	5	7	13	8	34	15	4	50	29	20	7	5	17	15
hsa-miR-29c-5p	TGACCGATTTCTCCTGGTGTTC	1	hsa-miR-320c	10	17	13	9	3	16	16	8	55	4	4	10	15	11	23	5	12	24
hsa-miR-411-5p	TAGTAGACCGTATAGCGTACG	1	hsa-miR-184	13	6	22	12	5	33	11	17	9	6	11	44	5	15	17	5	19	1
hsa-miR-589-5p	TGAGAACCACGTCTGCTCTGAG	1	hsa-miR-369-5p	9	1	3	9	1	7	10	8	7	14	12	87	45	4	5	1	3	15
hsa-miR-146b-3p	TGCCCTGTGGACTCAGTTCTGG	1	hsa-miR-324-3p	7	9	22	3	1	14	2	11	27	9	8	46	41	17	5	5	3	9
hsa-miR-374a-3p	CTTATCAGATTGTATTGTAATT	1	hsa-miR-503-5p	1	8	18	7	3	3	7	6	5	15	14	56	20	6	13	7	30	13
hsa-miR-375	TTTGTTCGTTCGGCTCGCGTGA	1	hsa-miR-21-3p	6	6	5	12	3	3	4	1	36	9	5	59	28	26	5	3	3	5
hsa-miR-132-3p	TAACAGTCTACAGCCATGGTCG	1	hsa-miR-374a-3p	10	5	12	12	5	9	5	5	41	1	8	24	9	15	7	8	5	19
hsa-miR-376a-3p	ATCATAGAGGAAAATCCACGT	2	hsa-miR-301a-3p	1	5	10	4	3	11	5	10	12	12	5	48	15	33	5	7	8	5
hsa-miR-485-3p	GTCATACACGGCTCTCCTCTCT	1	hsa-miR-376a-3p	7	6	5	4	3	7	1	1	4	14	5	73	33	7	5	8	5	9
hsa-miR-502-3p	AATGCACCTGGGCAAGGATTCA	1	hsa-miR-190b	6	10	15	7	6	13	7	3	11	6	8	35	8	14	7	3	10	7
hsa-miR-106b-5p	TAAAGTGCTGACAGTGCAGAT	1	hsa-miR-92b-3p	6	5	18	4	2	5	1	8	61	6	4	10	4	9	5	14	5	9
hsa-miR-145-5p	GTCCAGTTTTCCCAGGAATCCCT	1	hsa-miR-501-3p	3	1	24	1	1	13	1	1	15	6	8	31	11	20	3	3	1	30
hsa-miR-1296-5p	TTAGGGCCCTGGCTCCATCTCC	1	hsa-miR-625-5p	6	4	6	7	8	5	2	8	3	6	9	45	14	12	3	5	8	7
hsa-miR-505-3p	CGTCAACACTTGCTGGTTTCCT	1	hsa-miR-146b-3p	4	13	1	3	2	1	5	1	64	3	9	6	7	9	7	7	8	5
hsa-miR-4433b-5p	ATGTCCCACCCCCACTCCTGT	1	hsa-miR-320d	6	4	3	4	2	13	13	5	42	1	4	4	10	4	7	10	10	9
hsa-miR-548j-5p	AAAAGTAATTGCGGTCTTTGGT	1	hsa-miR-497-5p	4	4	10	1	1	5	5	3	40	9	4	14	8	7	11	10	3	11
hsa-miR-130b-3p	CAGTGCAATGATGAAAGGGCAT	1	hsa-miR-2110	4	5	20	3	3	9	2	8	20	3	12	21	16	7	3	7	1	5
hsa-miR-505-5p	GGGAGCCAGGAAGTATTGATGT	1	hsa-miR-132-3p	3	8	1	4	2	5	8	8	37	4	7	17	8	9	3	5	10	7
hsa-miR-769-5p	TGAGACCTCTGGGTTCTGAGCT	1	hsa-miR-502-3p	4	2	13	4	3	9	7	1	18	3	14	22	14	3	1	5	5	15
hsa-miR-483-3p	TCACTCCTCTCCTCCCGTCTT	1	hsa-miR-145-5p	7	9	5	7	1	9	13	1	4	3	7	23	8	12	7	1	15	3
hsa-miR-218-5p	TTGTGCTTGATCTAACCATGT	2	hsa-miR-215-5p	3	6	3	9	7	13	8	5	3	4	7	3	4	11	11	3	14	5
hsa-miR-337-5p	GAACGGCTTCATACAGGAGTT	1	hsa-miR-589-5p	1	6	1	1	3	5	5	10	10	7	4	28	11	11	1	5	5	3
hsa-miR-424-5p	CAGCAGCAATTCATGTTTTGAA	1	hsa-miR-25-5p	3	2	12	7	2	7	2	3	7	4	14	13	10	11	3	3	10	1
hsa-miR-10b-3p	ACAGATTCGATTCTAGGGGAAT	1	hsa-miR-1246	1	12	1	7	12	5	5	5	5	9	7	1	5	11	7	3	7	9
hsa-miR-4532	CCCCGGGGAGCCCGGCG	1	hsa-miR-1304-3p	1	2	6	1	2	3	1	5	3	4	2	21	17	14	3	1	3	1
hsa-miR-125a-3p	ACAGGTGAGGTTCTTGGGAGCC	1	hsa-miR-450b-5p	3	4	3	6	2	1	7	3	4	1	2	16	7	7	13	5	1	5
hsa-miR-224-5p	CAAGTCACTAGTGGTTCCGTT	1	hsa-miR-4433b-5p	10	17	55	3	22	89	8	20	2	56	17	274	78	83	13	0	8	17
hsa-miR-184	TGGACGGAGAACTGATAAGGGT	1	hsa-miR-548j-5p	7	10	17	17	3	16	13	6	1	22	7	78	22	33	3	0	8	9
hsa-miR-625-5p	AGGGGGAAAGTTCTATAGTCC	1	hsa-miR-769-5p	7	12	6	9	1	9	5	3	89	0	5	50	15	14	11	1	3	13
hsa-miR-21-3p	CAACACCAGTCGATGGGCTGT	1	hsa-miR-493-5p	4	5	10	18	2	14	4	0	2	17	2	102	36	1	15	1	7	11
hsa-miR-206	TGGAATGTAAGGAAGTGTGTGG	1	hsa-miR-424-5p	4	14	12	1	1	7	7	0	10	11	9	41	20	9	11	15	23	36
hsa-miR-25-5p	AGGCGGAGACTTGGGCAATTG	1	hsa-miR-375	6	2	5	7	31	0	76	10	1	33	1	1	1	18	27	8	1	1
hsa-miR-1301-3p	TTGCAGCTGCCTGGGAGTGACTTC	1	hsa-miR-93-3p	7	8	15	6	2	3	10	1	31	15	18	47	18	18	0	3	10	13
hsa-miR-2110	TTGGGGAAACGGCCGCTGAGTG	1	hsa-miR-628-5p	7	13	12	10	2	16	1	1	7	4	1	85	16	18	1	0	8	3
hsa-miR-301a-3p	CAGTGCAATAGTATTGTCAAAGC	1	hsa-miR-130b-3p	6	2	17	9	3	20	0	5	7	7	12	40	22	7	11	14	12	9
hsa-miR-378a-5p	CTCCTGACTCCAGGTCCTGTGT	1	hsa-miR-487b-3p	0	1	3	12	1	3	5	1	6	4	5	108	29	6	5	1	5	3
hsa-miR-93-3p	ACTGCTGAGCTAGCACTTCCCG	1	hsa-miR-454-5p	9	8	12	4	5	9	2	3	11	4	19	55	29	4	3	0	7	7
hsa-miR-542-3p	TGTGACAGATTGATAACTGAAA	1	hsa-miR-337-5p	3	5	1	4	0	5	2	3	7	11	7	64	51	1	3	3	8	5
hsa-miR-450b-5p	TTTTGCAATATGTTCCTGAATA	1	hsa-miR-532-3p	3	8	15	4	2	9	7	1	46	0	12	23	8	6	5	12	8	11
hsa-miR-1304-3p	TCTCACTGTAGCCTCGAACCCC	1	hsa-miR-106b-5p	10	6	25	4	1	5	10	0	9	6	8	33	5	12	3	7	12	9
hsa-miR-26b-3p	CCTGTTCTCCATTACTTGGCTC	1	hsa-miR-1306-5p	0	9	13	1	5	18	4	8	25	9	5	8	18	6	5	5	8	5
hsa-miR-628-5p	ATGCTGACATATTTACTAGAGG	1	hsa-miR-26b-3p	4	4	8	6	1	11	4	0	13	4	9	35	20	14	7	3	5	3
hsa-miR-16-2-3p	CCAATATTACTGTGCTGCTTTA	1	hsa-miR-16-2-3p	4	0	15	6	5	5	5	1	1	3	9	41	16	18	5	3	5	7
hsa-miR-671-3p	TCCGGTTCTCAGGGCTCCACC	1	hsa-miR-191-3p	1	1	6	3	5	5	0	5	9	3	9	42	22	11	11	3	7	1
hsa-miR-487b-3p	AATCGTACAGGGTCATCCACTT	1	hsa-miR-671-3p	1	8	5	13	1	14	1	6	16	6	8	29	13	9	5	0	1	7
hsa-let-7a-3p	CTATACAATCTACTGTCTTTC	2	hsa-let-7a-3p	1	8	1	1	1	7	0	5	13	3	8	30	10	28	7	5	8	1
hsa-miR-493-5p	TTGTACATGGTAGGCTTTCATT	1	hsa-miR-483-3p	1	13	1	1	7	7	8	1	2	11	2	0	5	9	11	15	17	13
hsa-miR-532-3p	CCTCCCACACCCAAGGCTTGCA	1	hsa-miR-148b-5p	1	2	12	4	2	0	1	1	21	4	12	25	7	4	3	3	10	3
hsa-miR-889-3p	TTAATATCGGACAACCATTGT	1	hsa-miR-760	1	2	1	3	2	5	0	1	15	3	1	34	18	12	5	3	8	1
hsa-miR-4433b-3p	CAGGAGTGGGGGGTGGGACGT	1	hsa-miR-28-5p	4	1	1	1	3	1	0	3	12	4	11	18	9	6	7	1	5	3
hsa-miR-1268b	CGGGCGTGGTGGTGGGGGTG	1	hsa-miR-196a-5p	1	1	1	4	3	7	4	0	1	3	12	4	7	6	7	3	1	1
hsa-miR-92b-3p	TATTGCACTCGTCCCGGCCTCC	1	hsa-miR-218-5p	1	6	27	7	0	7	10	1	379	12	2	0	2	3	11	19	3	32
hsa-miR-320d	AAAAGCTGGGTTGAGAGGA	2	hsa-miR-889-3p	10	2	15	6	2	22	0	3	7	17	8	71	36	1	11	7	1	0
hsa-miR-1246	AATGGATTTTTGGAGCAGG	1	hsa-miR-99b-3p	3	5	1	6	0	3	0	1	107	1	11	30	10	11	5	8	3	11
hsa-miR-215-5p	ATGACCTATGAATTGACAGAC	1	hsa-miR-27a-5p	7	6	3	13	0	0	8	10	11	11	14	8	4	7	13	5	21	3
hsa-miR-99a-3p	CAAGCTCGCTTCTATGGGTCTG	1	hsa-miR-378a-5p	1	1	5	1	2	3	1	1	105	4	1	6	2	0	1	1	0	9
hsa-miR-454-5p	ACCCTATCAATATTGTCTCTGC	1	hsa-miR-485-3p	10	0	1	1	3	3	1	8	3	14	5	42	11	4	5	0	14	5
hsa-miR-148b-5p	AAGTTCTGTTATACACTCAGGC	1	hsa-miR-542-3p	12	6	6	3	0	5	0	1	6	4	12	29	10	6	9	1	7	9
hsa-miR-196a-5p	TAGGTAGTTTCATGTTGTTGGG	2	hsa-miR-1294	0	4	24	1	2	3	2	6	2	3	17	22	13	6	5	3	8	0
hsa-miR-874-3p	CTGCCCTGGCCCGAGGGACCGA	1	hsa-miR-1296-5p	4	9	8	0	3	5	2	8	8	7	1	20	16	11	5	0	3	1
hsa-miR-491-5p	AGTGGGGAACCCTTCCATGAGG	1	hsa-miR-136-5p	4	4	3	4	1	5	1	3	2	6	2	23	28	1	1	0	0	9
hsa-miR-150-3p	CTGGTACAGGCCTGGGGGACAG	1	hsa-miR-505-5p	1	2	10	3	0	9	5	5	10	4	4	17	0	3	5	3	8	5
hsa-miR-181d-5p	AACATTCATTGTTGTCGGTGGGT	1	hsa-miR-9-5p	9	4	6	4	0	5	4	1	4	3	2	13	14	4	0	3	1	15
hsa-miR-4732-3p	GCCCTGACCTGTCCTGTTCTG	1	hsa-miR-10b-3p	3	10	0	3	6	1	2	1	0	4	1	2	7	6	21	7	3	7
hsa-miR-574-5p	TGAGTGTGTGTGTGTGAGTGTGT	1	hsa-miR-874-3p	4	2	0	3	1	7	2	1	8	0	7	3	3	1	15	1	10	7
hsa-miR-125b-2-3p	TCACAAGTCAGGCTCTTGGGAC	1	hsa-miR-1273h-3p	1	4	1	4	2	5	4	1	2	0	2	20	15	7	0	1	5	1
hsa-miR-3679-5p	TGAGGATATGGCAGGGAAGGGGA	1	hsa-miR-210-3p	4	2	1	4	0	3	0	1	14	4	4	14	5	3	1	1	1	5
hsa-miR-181c-5p	AACATTCAACCTGTCGGTGAGT	1	hsa-miR-1908-5p	3	2	5	7	1	5	4	0	1	4	0	9	9	3	1	3	7	3
hsa-miR-6513-3p	TCAAGTGTCATCTGTCCCTAG	1	hsa-miR-150-3p	1	8	1	7	1	1	8	5	0	1	12	4	4	6	0	1	3	1
hsa-miR-323b-3p	CCCAATACACGGTCGACCTCTT	1	hsa-miR-181d-5p	6	5	1	1	1	3	2	1	7	0	1	8	10	6	5	0	3	3
hsa-miR-556-3p	ATATTACCATTAGCTCATCTTT	1	hsa-miR-1291	1	0	3	4	3	3	0	1	1	7	4	2	7	4	1	1	3	1
hsa-miR-197-3p	TTCACCACCTTCTCCACCCAGC	1	hsa-miR-4532	29	0	22	55	13	3	23	6	0	18	4	0	13	25	58	35	7	19
hsa-miR-497-5p	CAGCAGCACACTGTGGTTTGT	1	hsa-miR-4433b-3p	0	4	3	4	0	13	1	11	0	12	8	32	77	12	9	1	10	9
hsa-miR-1294	TGTGAGGTTGGCATTGTTGTCT	1	hsa-miR-376c-3p	7	4	3	10	0	1	0	5	4	6	4	66	41	6	5	0	3	5
hsa-miR-221-5p	ACCTGGCATACAATGTAGATTT	1	hsa-miR-429	3	2	6	3	0	1	8	6	85	6	0	3	1	7	1	1	0	7
hsa-miR-9-5p	TCTTTGGTTATCTAGCTGTATGA	3	hsa-miR-136-3p	3	2	3	1	0	1	0	1	3	11	1	65	28	7	1	3	0	7
hsa-miR-760	CGGCTCTGGGTCTGTGGGGA	1	hsa-miR-500a-3p	12	6	15	4	0	1	1	0	23	6	5	20	9	7	3	0	7	7
hsa-miR-1273h-3p	CTGCAGACTCGACCTCCCAGGC	1	hsa-miR-505-3p	3	5	6	7	0	7	2	8	15	0	2	21	5	11	7	0	5	7
hsa-miR-1908-5p	CGGCGGGGACGGCGATTGGTC	1	hsa-miR-6852-5p	0	4	5	12	1	5	1	1	2	6	2	26	13	9	0	0	5	3
hsa-miR-1255b-5p	CGGATGAGCAAAGAAAGTGGTT	2	hsa-miR-33a-5p	0	2	5	3	1	13	1	3	3	4	0	33	7	4	0	3	8	3
hsa-miR-376c-3p	AACATAGAGGAAATTCCACGT	1	hsa-miR-491-5p	4	1	3	3	0	3	4	1	6	0	0	27	13	7	11	3	1	3
hsa-miR-130b-5p	ACTCTTTCCCTGTTGCACTAC	1	hsa-miR-1255b-5p	3	2	17	1	2	3	0	3	0	4	9	14	1	4	1	1	0	3
hsa-miR-132-5p	ACCGTGGCTTTCGATTGTTACT	1	hsa-miR-362-5p	1	1	3	3	1	3	2	0	13	3	2	5	3	1	1	0	0	3
hsa-miR-1268a	CGGGCGTGGTGGTGGGGG	1	hsa-miR-125a-3p	1	1	3	1	2	0	1	1	13	1	1	5	2	3	5	0	0	3
hsa-miR-136-5p	ACTCCATTTGTTTTGATGATGGA	1	hsa-miR-493-3p	1	0	6	6	1	9	0	0	4	14	7	64	28	1	7	7	0	3
hsa-miR-28-5p	AAGGAGCTCACAGTCTATTGAG	1	hsa-miR-4732-3p	4	8	22	1	0	7	4	5	0	7	15	20	3	9	0	7	0	13
hsa-miR-6852-5p	CCCTGGGGTTCTGAGGACATG	1	hsa-miR-574-5p	3	2	0	1	0	1	2	5	58	7	5	10	3	9	3	0	7	0
hsa-miR-33a-5p	GTGCATTGTAGTTGCATTGCA	1	hsa-miR-125b-2-3p	0	2	6	3	1	0	2	0	69	0	2	1	1	3	3	12	1	9
hsa-miR-17-3p	ACTGCAGTGAAGGCACTTGTAG	1	hsa-miR-365a-3p,hsa-miR-365b-3p	0	0	3	0	3	1	5	3	72	1	1	2	0	4	3	1	1	7
hsa-miR-485-5p	AGAGGCTGGCCGTGATGAATTC	1	hsa-miR-365a-3p,hsa-miR-365b-3p	1	2	5	0	1	0	4	3	65	0	2	2	1	4	5	0	1	7
hsa-miR-362-5p	AATCCTTGGAACCTAGGTGTGAGT	1	hsa-miR-10a-3p	6	2	0	3	0	1	2	0	43	1	5	5	3	15	0	1	3	3
hsa-miR-331-3p	GCCCCTGGGCCTATCCTAGAA	1	hsa-miR-149-5p	1	5	0	0	5	1	2	6	41	3	2	0	0	3	3	7	1	7
hsa-miR-99b-3p	CAAGCTCGTGTCTGTGGGTCCG	1	hsa-miR-130b-5p	4	4	13	3	1	11	0	5	1	12	0	8	2	0	11	1	7	0
hsa-miR-136-3p	CATCATCGTCTCAAATGAGTCT	1	hsa-miR-1287-5p	1	2	0	3	1	3	0	3	18	1	4	13	17	4	7	1	0	0
hsa-miR-149-5p	TCTGGCTCCGTGTCTTCACTCCC	1	hsa-miR-34c-5p	6	6	0	1	2	5	0	6	4	4	0	0	1	3	17	15	1	1
hsa-miR-1287-5p	TGCTGGATCAGTGGTTCGAGTC	1	hsa-miR-3679-5p	1	6	0	1	1	3	2	0	2	4	1	19	13	7	0	0	3	5
hsa-miR-4772-3p	CCTGCAACTTTGCCTGATCAGA	1	hsa-let-7b-3p	0	2	0	3	2	1	2	5	9	1	8	8	3	9	0	0	5	1
hsa-miR-1299	TTCTGGAATTCTGTGTGAGGGA	1	hsa-miR-664b-5p	1	0	3	0	1	3	2	3	8	7	1	9	8	4	1	3	0	0
hsa-miR-26a-1-3p	CCTATTCTTGGTTACTTGCACG	1	hsa-miR-6842-3p	1	1	6	1	1	1	0	3	2	4	4	14	2	4	0	0	7	0
hsa-miR-330-5p	TCTCTGGGCCTGTGTCTTAGGC	1	hsa-miR-330-5p	1	1	3	1	0	11	1	1	10	0	1	8	5	0	1	0	1	5
hsa-miR-1185-1-3p	ATATACAGGGGGAGACTCTTAT	1	hsa-miR-143-5p	1	4	1	0	1	9	7	1	2	0	0	10	4	1	0	1	1	7
hsa-miR-3138	TGTGGACAGTGAGGTAGAGGGAGT	1	hsa-miR-92b-5p	1	1	0	0	1	7	2	0	14	6	5	2	4	1	3	0	1	1
hsa-miR-330-3p	GCAAAGCACACGGCCTGCAGAGA	1	hsa-miR-3158-3p	4	0	5	1	0	5	1	0	0	3	5	3	1	3	5	1	3	5
hsa-let-7i-3p	CTGCGCAAGCTACTGCCTTGCT	1	hsa-miR-548d-5p	1	1	1	1	1	1	1	0	0	0	2	10	3	3	0	5	1	1
hsa-miR-494-3p	TGAAACATACACGGGAAACCTC	1	hsa-miR-31-5p	7	0	5	3	2	3	4	0	623	6	4	2	3	0	0	3	3	0
hsa-miR-191-3p	GCTGCGCTTGGATTTCGTCCCC	1	hsa-miR-494-3p	0	0	5	12	0	5	1	1	3	11	2	81	18	0	0	1	5	3
hsa-miR-1291	TGGCCCTGACTGAAGACCAGCAGT	1	hsa-miR-664a-3p	0	2	3	3	0	7	0	0	18	4	4	20	17	7	0	1	1	5
hsa-miR-2355-3p	ATTGTCCTTGCTGTTTGGAGAT	1	hsa-miR-99a-3p	3	5	3	0	1	7	0	0	50	7	4	1	1	3	0	1	3	0
hsa-miR-365b-3p	TAATGCCCCTAAAAATCCTTAT	1	hsa-miR-221-5p	1	1	5	9	1	0	4	0	3	0	0	23	7	11	3	5	1	0
hsa-miR-365a-3p	TAATGCCCCTAAAAATCCTTAT	1	hsa-miR-323a-3p	3	0	3	1	0	3	0	5	4	6	4	26	16	0	1	0	1	1
hsa-miR-10a-3p	CAAATTCGTATCTAGGGGAATA	1	hsa-miR-485-5p	3	1	0	4	0	0	0	0	1	6	4	17	17	4	7	1	7	1
hsa-miR-3605-3p	CCTCCGTGTTACCTGTCCTCTAG	1	hsa-miR-17-3p	7	4	5	1	0	5	0	0	3	3	2	32	4	3	1	0	3	0
hsa-miR-181c-3p	AACCATCGACCGTTGAGTGGAC	1	hsa-miR-3065-5p	4	0	0	0	2	0	0	1	25	3	1	4	5	4	9	1	1	3
hsa-miR-382-3p	AATCATTCACGGACAACACTT	1	hsa-miR-2355-3p	1	2	1	1	0	3	1	6	4	6	0	23	8	0	0	1	1	0
hsa-miR-30c-2-3p	CTGGGAGAAGGCTGTTTACTCT	1	hsa-miR-331-3p	1	0	0	0	3	7	0	1	12	1	7	6	2	4	1	0	1	1
hsa-miR-1277-3p	TACGTAGATATATATGTATTTT	1	hsa-miR-3605-3p	0	5	0	0	3	0	7	1	10	1	4	4	2	1	3	3	0	1
hsa-miR-193b-5p	CGGGGTTTTGAGGGCGAGATGA	1	hsa-miR-548ay-5p	7	1	8	0	1	1	0	1	1	3	0	8	1	1	0	5	1	0
hsa-miR-3688-3p	TATGGAAAGACTTTGCCACTCT	2	hsa-miR-1268b	3	1	1	3	0	0	1	6	11	3	0	2	2	1	1	1	0	0
hsa-miR-98-3p	CTATACAACTTACTACTTTCCC	1	hsa-miR-6513-3p	0	1	0	3	1	3	1	1	3	4	1	6	1	3	0	0	3	0
hsa-miR-1306-5p	CCACCTCCCCTGCAAACGTCCA	1	hsa-miR-323b-3p	3	0	5	7	2	1	0	0	1	6	27	65	26	0	0	0	12	3
hsa-miR-210-3p	CTGTGCGTGTGACAGCGGCTGA	1	hsa-miR-181c-3p	0	4	6	6	1	9	0	0	1	6	0	25	23	9	0	0	10	5
hsa-miR-429	TAATACTGTCTGGTAAAACCGT	1	hsa-miR-642a-3p	6	4	0	0	0	0	0	1	21	4	15	2	9	6	15	1	0	3
hsa-miR-493-3p	TGAAGGTCTACTGTGTGCCAGG	1	hsa-miR-382-3p	0	0	3	3	0	3	0	0	4	6	2	39	21	0	1	1	1	1
hsa-miR-27a-5p	AGGGCTTAGCTGCTTGTGAGCA	1	hsa-miR-214-3p	0	4	17	9	0	0	10	5	1	3	7	0	0	0	3	10	1	11
hsa-miR-500a-3p	ATGCACCTGGGCAAGGATTCTG	1	hsa-miR-22-5p	0	0	0	1	0	11	1	0	17	1	1	18	9	4	3	0	5	5
hsa-miR-34c-5p	AGGCAGTGTAGTTAGCTGATTGC	1	hsa-miR-26a-1-3p	1	0	0	4	2	7	0	1	3	0	1	19	7	15	0	5	3	0
hsa-miR-548ay-5p	AAAAGTAATTGTGGTTTTTGC	1	hsa-miR-887-3p	0	5	5	1	0	1	0	0	46	1	4	1	1	0	0	1	1	1
hsa-miR-143-5p	GGTGCAGTGCTGCATCTCTGGT	1	hsa-miR-1185-1-3p	1	0	10	0	2	0	0	0	3	4	2	20	3	1	1	3	0	3
hsa-miR-887-3p	GTGAACGGGCGCCATCCCGAGG	1	hsa-miR-340-3p	0	0	1	3	2	3	1	0	2	0	1	14	3	9	0	0	7	5
hsa-miR-92b-5p	AGGGACGGGACGCGGTGCAGTG	1	hsa-miR-3138	1	4	1	3	1	0	0	1	2	1	1	12	17	0	0	0	5	0
hsa-miR-3653	CTAAGAAGTTGACTGAAG	1	hsa-miR-30d-3p	0	0	5	3	0	0	0	1	10	1	2	7	4	3	3	0	1	5
hsa-miR-26a-2-3p	CCTATTCTTGATTACTTGTTTC	1	hsa-miR-30c-2-3p	1	0	0	7	5	0	2	0	11	1	0	2	2	6	5	1	0	1
hsa-miR-1468-5p	CTCCGTTTGCCTGTTTCGCTG	1	hsa-miR-132-5p	7	2	0	0	1	0	1	1	9	3	7	6	0	1	5	0	0	1
hsa-miR-296-3p	GAGGGTTGGGTGGAGGCTCTCC	1	hsa-miR-1277-3p	0	1	1	0	0	3	0	0	3	0	2	6	7	3	3	1	3	1
hsa-miR-1179	AAGCATTCTTTCATTGGTTGG	1	hsa-miR-3653	1	0	0	4	1	0	1	1	0	0	7	2	5	4	1	1	0	1
hsa-miR-4454	GGATCCGAGTCACGGCACCA	1	hsa-miR-26a-2-3p	0	2	0	0	1	3	0	1	4	0	1	6	2	3	1	0	1	1
hsa-miR-5010-5p	AGGGGGATGGCAGAGCAAAATT	1	hsa-miR-342-5p	0	1	0	1	1	0	0	3	1	3	0	4	4	1	3	1	0	1
hsa-miR-377-3p	ATCACACAAAGGCAACTTTTGT	1	hsa-miR-1268a	0	0	1	1	0	0	0	5	2	1	1	1	4	3	0	1	1	1
hsa-miR-29a-5p	ACTGATTTCTTTTGGTGTTCAG	1	hsa-miR-145-3p	1	2	1	0	1	1	0	3	0	1	2	3	1	4	0	0	1	0
hsa-miR-664b-5p	TGGGCTAAGGGAGATGATTGGGTA	1	hsa-miR-651-5p	0	4	3	0	1	0	0	0	6	0	11	12	5	9	0	1	8	1
hsa-miR-340-3p	TCCGTCTCAGTTACTTTATAGC	1	hsa-miR-135a-5p	0	2	12	0	0	7	0	0	9	0	1	4	3	3	1	1	7	0
hsa-miR-30d-3p	CTTTCAGTCAGATGTTTGCTGC	1	hsa-miR-125b-1-3p	0	1	3	1	0	0	2	5	24	1	0	0	2	0	1	5	0	3
hsa-miR-3158-3p	AAGGGCTTCCTCTCTGCAGGAC	2	hsa-miR-3688-3p	0	0	10	10	1	5	2	1	0	0	2	5	1	3	0	0	0	7
hsa-miR-548d-5p	AAAAGTAATTGTGGTTTTTGCC	2	hsa-miR-1270	1	2	10	3	0	0	0	0	2	1	8	11	3	1	0	1	0	0
hsa-miR-539-3p	ATCATACAAGGACAATTTCTTT	1	hsa-miR-1271-5p	3	0	1	1	0	3	0	1	7	3	0	7	3	3	5	0	0	0
hsa-miR-20a-3p	ACTGCATTATGAGCACTTAAAG	1	hsa-miR-5187-5p	0	1	5	3	2	0	0	1	0	0	2	7	3	0	3	1	0	1
hsa-miR-500a-5p	TAATCCTTGCTACCTGGGTGAGA	1	hsa-miR-101-5p	0	4	3	1	0	0	2	0	2	1	1	3	0	1	1	0	0	5
hsa-miR-3913-5p	TTTGGGACTGATCTTGATGTCT	2	hsa-miR-7706	0	0	1	3	0	1	1	1	3	1	2	2	0	1	5	0	0	0
hsa-miR-323a-3p	CACATTACACGGTCGACCTCT	1	hsa-miR-708-5p	3	0	0	0	1	0	1	0	93	0	1	0	1	1	3	5	0	3
hsa-let-7b-3p	CTATACAACCTACTGCCTTCCC	1	hsa-miR-154-5p	3	1	0	1	0	0	0	0	1	3	4	32	15	1	0	0	1	0
hsa-miR-214-3p	ACAGCAGGCACAGACAGGCAGT	1	hsa-miR-23b-5p	1	0	6	0	0	1	4	0	18	4	2	6	8	4	0	0	0	0
hsa-miR-22-5p	AGTTCTTCAGTGGCAAGCTTTA	1	hsa-miR-452-5p	0	0	0	0	2	0	0	5	27	1	2	5	4	4	0	0	1	3
hsa-miR-651-5p	TTTAGGATAAGCTTGACTTTTG	1	hsa-miR-409-5p	1	1	0	0	3	7	0	0	0	1	4	15	2	0	1	5	0	0
hsa-miR-135a-5p	TATGGCTTTTTATTCCTATGTGA	2	hsa-miR-378c	1	0	1	1	0	0	0	0	21	4	1	6	2	0	1	0	1	0
hsa-miR-5187-5p	TGGGATGAGGGATTGAAGTGGA	1	hsa-let-7i-3p	0	2	0	0	2	0	1	0	7	0	1	10	2	3	1	0	0	5
hsa-miR-101-5p	CAGTTATCACAGTGCTGATGCT	1	hsa-miR-4446-3p	1	0	3	3	2	0	0	3	0	3	0	11	4	3	0	0	0	1
hsa-miR-874-5p	CGGCCCCACGCACCAGGGTAAGA	1	hsa-miR-582-3p	4	2	0	1	0	0	4	1	8	0	0	4	1	4	0	0	1	0
hsa-miR-195-3p	CCAATATTGGCTGTGCTGCTCC	1	hsa-miR-590-5p	0	0	6	1	0	5	0	0	1	0	1	9	3	1	0	1	0	1
hsa-miR-214-5p	TGCCTGTCTACACTTGCTGTGC	1	hsa-miR-548a-3p	1	2	0	1	0	1	1	0	1	0	0	11	3	4	3	0	0	0
hsa-miR-3200-3p	CACCTTGCGCTACTCAGGTCTG	1	hsa-miR-3200-3p	0	1	3	0	0	0	0	1	10	0	2	4	1	1	0	1	0	3
hsa-miR-518b	CAAAGCGCTCCCCTTTAGAGGT	1	hsa-miR-214-5p	3	1	3	4	0	0	4	1	1	0	2	0	0	0	0	1	0	7
hsa-miR-499a-5p	TTAAGACTTGCAGTGATGTTT	1	hsa-miR-7-1-3p	0	0	0	1	0	3	0	0	0	3	2	4	7	1	0	1	3	1
hsa-miR-7976	TGCCCTGAGACTTTTGCTC	1	hsa-miR-34b-3p	1	0	0	3	0	3	1	1	1	0	0	0	0	3	1	3	0	9
hsa-miR-187-3p	TCGTGTCTTGTGTTGCAGCCGG	1	hsa-miR-542-5p	1	4	0	1	0	0	0	1	1	0	0	4	1	0	3	7	3	0
hsa-miR-127-5p	CTGAAGCTCAGAGGGCTCTGAT	1	hsa-miR-769-3p	6	1	1	0	0	0	0	1	5	0	0	3	2	1	1	1	0	0
hsa-miR-23a-5p	GGGGTTCCTGGGGATGGGATTT	1	hsa-miR-1976	0	0	1	0	0	0	1	0	2	0	4	5	2	1	1	3	0	1
hsa-miR-148a-5p	AAAGTTCTGAGACACTCCGACT	1	hsa-miR-1292-5p	0	0	1	0	0	1	0	1	1	3	1	3	0	3	3	0	1	0
hsa-miR-92a-1-5p	AGGTTGGGATCGGTTGCAATGCT	1	hsa-miR-873-5p	1	0	0	0	0	0	1	1	0	3	1	1	2	3	0	1	0	1
hsa-miR-4710	GGGTGAGGGCAGGTGGTT	1	hsa-miR-1260a	0	1	0	0	0	1	0	1	5	1	1	2	1	0	1	1	0	0
hsa-miR-3065-5p	TCAACAAAATCACTGATGCTGGA	1	hsa-miR-509-3p	0	2	3	0	1	0	0	0	74	1	1	0	1	0	0	0	1	9
hsa-miR-6842-3p	TTGGCTGGTCTCTGCTCCGCAG	1	hsa-miR-329-3p	0	1	0	0	0	0	1	0	2	3	2	26	13	0	0	0	8	1
hsa-miR-125b-1-3p	ACGGGTTAGGCTCTTGGGAGCT	1	hsa-miR-181c-5p	0	0	3	0	1	0	0	0	7	0	0	13	5	4	3	1	0	1
hsa-miR-374b-3p	CTTAGCAGGTTGTATTATCATT	1	hsa-miR-4772-3p	3	6	0	3	0	0	1	0	0	0	0	2	7	3	9	0	3	0
hsa-miR-1270	CTGGAGATATGGAAGAGCTGTGT	2	hsa-miR-1299	3	8	0	0	0	0	2	1	3	0	1	13	4	0	0	1	0	0
hsa-miR-452-5p	AACTGTTTGCAGAGGAAACTGA	1	hsa-miR-556-3p	1	0	0	0	0	1	1	5	0	0	0	12	7	4	1	0	1	0
hsa-miR-4446-3p	CAGGGCTGGCAGTGACATGGGT	1	hsa-miR-330-3p	0	0	1	0	0	5	1	0	6	0	0	12	2	1	3	0	0	1
hsa-miR-6721-5p	TGGGCAGGGGCTTATTGTAGGAG	1	hsa-miR-1468-5p	3	0	0	1	1	0	2	0	8	0	0	3	3	4	0	0	0	7
hsa-miR-31-5p	AGGCAAGATGCTGGCATAGCT	1	hsa-miR-193b-5p	1	1	10	0	1	0	2	0	10	0	0	0	2	0	1	0	0	3
hsa-miR-590-5p	GAGCTTATTCATAAAAGTGCAG	1	hsa-miR-539-3p	0	1	0	0	0	1	0	0	0	1	0	14	7	0	1	1	1	3
hsa-miR-1247-5p	ACCCGTCCCGTTCGTCCCCGGA	1	hsa-miR-374b-3p	3	0	0	0	0	7	0	0	2	0	0	5	1	1	1	3	0	5
hsa-miR-7-1-3p	CAACAAATCACAGTCTGCCATA	1	hsa-miR-296-3p	1	0	1	1	0	1	2	3	13	0	0	0	0	0	0	0	1	3
hsa-miR-3195	CGCGCCGGGCCCGGGTT	1	hsa-miR-34c-3p	1	2	3	3	0	3	0	3	3	0	2	0	0	0	0	5	0	0
hsa-miR-18a-3p	ACTGCCCTAAGTGCTCCTTCTGG	1	hsa-miR-6721-5p	0	0	0	1	0	0	0	5	1	3	0	4	4	4	1	0	0	1
hsa-miR-1292-5p	TGGGAACGGGTTCCGGCAGACGCTG	1	hsa-miR-98-3p	1	1	0	1	0	0	0	0	1	0	0	11	4	1	0	1	0	1
hsa-miR-3065-3p	TCAGCACCAGGATATTGTTGGAG	1	hsa-miR-874-5p	0	2	0	0	0	0	4	1	0	0	2	2	2	3	3	0	1	0
hsa-miR-4435	ATGGCCAGAGCTCACACAGAGG	2	hsa-miR-1179	0	1	0	1	0	1	0	1	4	1	0	9	1	1	0	0	0	0
hsa-miR-877-5p	GTAGAGGAGATGGCGCAGGG	1	hsa-miR-20a-3p	0	1	3	0	0	0	0	0	1	4	0	4	1	0	1	1	3	0
hsa-miR-3168	GAGTTCTACAGTCAGAC	1	hsa-miR-195-3p	0	0	0	0	1	0	2	0	6	1	0	1	1	0	3	3	0	1
hsa-miR-548e-3p	AAAAACTGAGACTACTTTTGCA	1	hsa-miR-1247-5p	1	0	0	0	5	0	1	0	0	1	1	0	0	1	0	3	3	3
hsa-miR-6741-5p	GTGGGTGCTGGTGGGAGCCGTG	1	hsa-miR-518b	1	2	3	4	2	3	1	0	0	0	0	0	1	1	0	0	0	0
hsa-let-7g-3p	CTGTACAGGCCACTGCCTTGC	1	hsa-miR-4454	1	1	1	0	0	0	0	0	3	3	2	0	3	1	0	0	0	3
hsa-miR-629-3p	GTTCTCCCAACGTAAGCCCAGC	1	hsa-miR-499a-5p	1	0	0	0	0	0	4	1	2	3	0	1	3	0	0	0	1	1
hsa-miR-9-3p	ATAAAGCTAGATAACCGAAAGT	3	hsa-miR-7976	0	0	1	0	0	1	0	0	2	1	4	4	2	1	0	1	0	0
hsa-miR-3928-3p	GGAGGAACCTTGGAGCTTCGGC	1	hsa-miR-187-3p	0	0	0	3	0	1	2	0	1	1	0	4	2	0	1	0	1	0
hsa-miR-548n	CAAAAGTAATTGTGGATTTTGT	1	hsa-miR-3195	3	0	1	1	0	0	0	1	0	1	0	0	0	3	3	1	0	1
hsa-miR-3620-5p	GTGGGCTGGGCTGGGCTGGGCC	1	hsa-miR-5010-5p	0	1	3	3	1	1	0	0	0	1	2	2	0	0	1	0	0	0
hsa-miR-6858-5p	GTGAGGAGGGGCTGGCAGGGAC	1	hsa-miR-500a-5p	0	1	0	0	0	1	1	0	3	0	1	1	1	0	1	1	0	0
hsa-miR-1271-5p	CTTGGCACCTAGCAAGCACTCA	1	hsa-miR-18a-3p	0	0	8	0	0	7	1	0	0	1	1	12	2	3	0	0	0	0
hsa-miR-34c-3p	AATCACTAACCACACGGCCAGG	1	hsa-miR-377-3p	0	0	0	0	1	1	0	0	1	9	0	7	9	0	0	1	5	0
hsa-miR-582-3p	TAACTGGTTGAACAACTGAACC	1	hsa-miR-127-5p	3	0	0	0	0	1	0	3	0	4	1	10	7	0	3	0	0	0
hsa-miR-627-5p	GTGAGTCTCTAAGAAAAGAGGA	1	hsa-miR-1250-5p	1	1	0	0	1	0	0	3	1	0	2	9	3	0	0	0	0	0
hsa-miR-299-5p	TGGTTTACCGTCCCACATACAT	1	hsa-miR-29a-5p	0	0	5	0	0	0	1	1	5	0	0	1	0	1	3	0	0	1
hsa-miR-30c-1-3p	CTGGGAGAGGGTTGTTTACTCC	1	hsa-miR-3913-5p	3	0	3	0	0	1	0	0	2	0	2	3	2	0	0	0	0	1
hsa-miR-376a-5p	GTAGATTCTCCTTCTATGAGTA	1	hsa-miR-23a-5p	1	0	0	1	0	0	0	0	1	0	0	3	4	3	1	0	1	0
hsa-miR-135b-5p	TATGGCTTTTCATTCCTATGTGA	1	hsa-miR-627-5p	0	0	1	1	0	1	0	3	1	0	0	4	3	1	0	0	0	0
hsa-miR-146a-3p	CCTCTGAAATTCAGTTCTTCAG	1	hsa-miR-4742-3p	0	0	5	0	1	0	0	1	1	0	1	2	3	0	0	0	1	0
hsa-miR-551a	GCGACCCACTCTTGGTTTCCA	1	hsa-miR-5001-3p	0	0	1	1	0	0	0	0	2	1	4	4	1	0	0	0	0	1
hsa-miR-490-3p	CAACCTGGAGGACTCCATGCTG	1	hsa-miR-3065-3p	3	1	0	0	0	0	1	1	5	0	0	0	1	1	0	0	1	0
hsa-miR-2277-3p	TGACAGCGCCCTGCCTGGCTC	1	hsa-miR-4435	0	0	0	1	1	1	1	0	0	0	0	2	1	1	0	1	0	0
hsa-miR-7706	TGAAGCGCCTGTGCTCTGCCGAGA	1	hsa-miR-504-5p	0	1	0	0	1	1	0	0	22	1	0	0	0	0	0	0	5	3
hsa-miR-708-5p	AAGGAGCTTACAATCTAGCTGGG	1	hsa-miR-766-3p	0	0	0	1	0	0	0	0	1	0	2	26	2	1	1	0	0	0
hsa-miR-542-5p	TCGGGGATCATCATGTCACGAGA	1	hsa-miR-431-3p	1	0	0	0	0	1	0	0	0	1	0	12	8	0	0	0	1	1
hsa-miR-1250-5p	ACGGTGCTGGATGTGGCCTTT	1	hsa-miR-877-5p	0	0	3	0	0	0	0	0	4	0	0	7	1	1	3	0	3	0
hsa-miR-4742-3p	TCTGTATTCTCCTTTGCCTGCAG	1	hsa-miR-3168	0	0	0	1	0	9	1	0	1	1	0	0	0	0	0	0	3	5
hsa-miR-504-5p	AGACCCTGGTCTGCACTCTATC	1	hsa-miR-548e-3p	0	1	0	0	0	1	0	0	1	0	0	4	5	3	0	0	0	5
hsa-miR-766-3p	ACTCCAGCCCCACAGCCTCAGC	1	hsa-miR-6734-5p	0	2	1	0	0	1	0	0	0	4	0	4	0	1	0	0	0	7
hsa-miR-6734-5p	TTGAGGGGAGAATGAGGTGGAGA	1	hsa-miR-3143	0	1	0	0	0	0	1	1	0	4	0	8	0	0	0	3	1	0
hsa-miR-3143	ATAACATTGTAAAGCGCTTCTTTCG	1	hsa-miR-6741-3p	0	0	1	0	0	5	0	1	0	0	0	1	2	6	0	0	3	0
hsa-miR-412-5p	TGGTCGACCAGTTGGAAAGTAAT	1	hsa-let-7f-2-3p	0	0	0	1	0	0	0	5	1	0	0	6	3	0	1	0	1	0
hsa-miR-1224-5p	GTGAGGACTCGGGAGGTGG	1	hsa-miR-148a-5p	0	0	0	3	1	0	0	0	7	0	0	2	0	1	0	0	3	1
hsa-miR-548am-5p	AAAAGTAATTGCGGTTTTTGCC	1	hsa-miR-6741-5p	0	1	3	0	0	0	0	1	0	0	1	4	0	1	0	0	5	0
hsa-miR-337-3p	CTCCTATATGATGCCTTTCTTC	1	hsa-let-7g-3p	0	0	0	1	0	0	2	0	2	0	1	5	1	3	0	0	0	0
hsa-miR-106a-5p	AAAAGTGCTTACAGTGCAGGTAG	1	hsa-miR-299-5p	0	1	0	1	0	0	0	0	1	0	4	6	1	0	0	0	1	0
hsa-miR-3120-3p	CACAGCAAGTGTAGACAGGCA	1	hsa-miR-412-5p	0	1	1	1	0	0	1	1	0	0	0	8	2	0	0	0	0	0
hsa-miR-4662a-5p	TTAGCCAATTGTCCATCTTTAG	1	hsa-miR-1224-5p	0	0	1	0	1	7	0	0	0	3	1	0	1	0	0	0	1	0
hsa-miR-3173-5p	TGCCCTGCCTGTTTTCTCCTTT	1	hsa-miR-629-3p	1	0	0	1	0	0	0	0	0	0	4	1	1	0	3	0	3	0
hsa-miR-766-5p	AGGAGGAATTGGTGCTGGTCTT	1	hsa-miR-9-3p	3	0	0	1	0	0	0	1	0	0	0	4	0	1	1	1	0	0
hsa-miR-3605-5p	TGAGGATGGATAGCAAGGAAGCC	1	hsa-miR-30c-1-3p	3	0	0	1	0	0	1	0	2	0	2	2	1	0	0	0	0	0
hsa-miR-1260b	ATCCCACCACTGCCACCAT	1	hsa-miR-449a	3	1	0	1	3	0	0	0	0	0	0	2	0	1	1	0	0	0
hsa-miR-589-3p	TCAGAACAAATGCCGGTTCCCAGA	1	hsa-miR-3928-3p	1	1	0	0	0	0	0	0	1	0	2	5	1	1	0	0	0	0
hsa-miR-197-5p	CGGGTAGAGAGGGCAGTGGGAGG	1	hsa-miR-548am-5p,hsa-miR-548c-5p,hsa-miR-548o-5p	1	0	0	0	0	0	0	0	1	3	0	1	3	1	0	1	0	0
hsa-miR-376b-5p	CGTGGATATTCCTTCTATGTTT	1	hsa-miR-1273g-3p	1	0	0	0	0	0	1	0	0	4	0	0	2	1	0	1	1	0
hsa-miR-138-5p	AGCTGGTGTTGTGAATCAGGCCG	2	hsa-miR-153-3p	0	0	1	0	0	3	0	0	0	0	2	1	1	0	1	0	0	1
hsa-miR-3074-5p	GTTCCTGCTGAACTGAGCCAG	1	hsa-miR-92a-1-5p	1	1	0	0	0	0	1	0	0	1	1	0	0	1	0	0	3	0
hsa-miR-4668-5p	AGGGAAAAAAAAAAGGATTTGTC	1	hsa-miR-4710	0	2	0	1	0	1	0	1	1	0	0	0	2	0	1	0	0	0
hsa-miR-514a-3p	ATTGACACTTCTGTGAGTAGA	3	hsa-miR-548n	0	1	1	1	0	0	1	0	1	0	0	2	1	0	0	0	0	0
hsa-miR-455-5p	TATGTGCCTTTGGACTACATCG	1	hsa-miR-3620-5p	0	0	0	0	1	0	0	0	2	1	0	1	0	1	1	0	0	1
hsa-miR-1228-5p	GTGGGCGGGGGCAGGTGTGTG	1	hsa-miR-376a-5p	0	0	0	1	0	0	1	0	0	1	1	1	1	0	0	0	0	1
hsa-miR-664a-3p	TATTCATTTATCCCCAGCCTACA	1	hsa-miR-135b-5p	3	1	0	0	0	0	0	0	450	0	0	0	1	0	0	3	0	5
hsa-miR-145-3p	GGATTCCTGGAAATACTGTTCT	1	hsa-miR-146a-3p	0	0	0	0	1	0	0	0	0	1	0	32	5	1	0	0	3	0
hsa-miR-154-5p	TAGGTTATCCGTGTTGCCTTCG	1	hsa-miR-551a	1	0	1	1	0	0	0	0	29	0	0	1	0	1	0	0	0	0
hsa-miR-769-3p	CTGGGATCTCCGGGGTCTTGGTT	1	hsa-miR-337-3p	3	0	0	0	0	0	1	0	0	0	1	10	8	0	0	0	1	0
hsa-miR-5001-3p	TTCTGCCTCTGTCCAGGTCCTT	1	hsa-miR-106a-5p	1	0	5	0	0	0	2	0	0	4	4	5	0	0	0	0	0	0
hsa-miR-431-3p	CAGGTCGTCTTGCAGGGCTTCT	1	hsa-miR-3120-3p	0	1	0	0	0	0	0	0	1	0	5	8	4	0	1	0	0	0
hsa-miR-6741-3p	TCGGCTCTCTCCCTCACCCTAG	1	hsa-miR-4662a-5p	0	0	0	0	0	0	0	0	2	0	1	6	8	1	0	0	0	1
hsa-miR-449a	TGGCAGTGTATTGTTAGCTGGT	1	hsa-miR-642a-5p	0	0	0	1	0	0	0	1	7	0	1	0	4	0	0	3	0	0
hsa-miR-1273g-3p	ACCACTGCACTCCAGCCTGAG	1	hsa-let-7f-1-3p	0	0	5	0	0	0	0	0	3	1	0	4	2	0	1	0	0	0
hsa-miR-153-3p	TTGCATAGTCACAAAAGTGATC	2	hsa-miR-543	0	0	1	0	0	1	0	0	1	0	0	7	5	0	0	0	1	0
hsa-miR-642a-5p	GTCCCTCTCCAAATGTGTCTTG	1	hsa-miR-490-3p	0	1	0	0	0	0	0	0	0	0	0	1	4	3	5	0	1	0
hsa-let-7f-1-3p	CTATACAATCTATTGCCTTCCC	1	hsa-miR-3173-5p	0	0	0	0	0	1	0	0	0	0	5	2	3	1	0	0	3	0
hsa-miR-543	AAACATTCGCGGTGCACTTCTT	1	hsa-miR-6087	3	1	0	0	0	0	1	0	0	3	0	0	0	6	0	0	1	0
hsa-miR-6087	TGAGGCGGGGGGGCGAGC	1	hsa-miR-496	1	0	0	1	0	0	0	0	0	0	2	8	1	0	1	0	0	0
hsa-miR-496	TGAGTATTACATGGCCAATCTC	1	hsa-miR-548k	1	0	0	0	1	1	0	0	1	0	0	2	0	0	0	0	8	0
hsa-miR-1226-3p	TCACCAGCCCTGTGTTCCCTAG	1	hsa-miR-188-5p	0	0	0	3	0	0	0	3	3	0	2	0	0	1	0	1	0	0
hsa-miR-3187-3p	TTGGCCATGGGGCTGCGCGG	1	hsa-miR-1226-3p	1	0	0	0	0	0	1	1	7	0	0	2	0	0	0	0	1	0
hsa-miR-301a-5p	GCTCTGACTTTATTGCACTACT	1	hsa-miR-3187-3p	0	2	0	0	0	0	1	0	0	0	1	5	0	3	0	0	0	1
hsa-miR-3140-3p	AGCTTTTGGGAATTCAGGTAGT	1	hsa-miR-301a-5p	1	0	0	0	0	1	0	0	0	0	0	6	2	0	0	1	1	0
hsa-miR-548e-5p	CAAAAGCAATCGCGGTTTTTGC	1	hsa-miR-329-5p	0	0	5	0	0	1	0	0	0	1	0	2	2	1	0	0	0	0
hsa-miR-2115-3p	CATCAGAATTCATGGAGGCTAG	1	hsa-miR-766-5p	0	0	0	0	1	1	0	0	0	1	0	3	3	0	3	0	0	0
hsa-miR-4306	TGGAGAGAAAGGCAGTA	1	hsa-miR-3605-5p	0	0	3	0	0	0	1	0	2	0	1	4	0	0	1	0	0	0
hsa-miR-4755-3p	AGCCAGGCTCTGAAGGGAAAGT	1	hsa-miR-1260b	0	0	0	0	0	1	0	1	0	0	1	2	2	4	0	0	0	0
hsa-miR-200b-5p	CATCTTACTGGGCAGCATTGGA	1	hsa-miR-589-3p	0	1	3	0	2	1	0	0	0	0	0	2	1	0	0	0	0	0
hsa-miR-29b-2-5p	CTGGTTTCACATGGTGGCTTAG	1	hsa-miR-3140-3p	0	1	0	0	0	1	1	0	0	0	0	2	2	0	0	0	0	3
hsa-miR-548c-5p	AAAAGTAATTGCGGTTTTTGCC	1	hsa-miR-548e-5p	0	0	0	1	0	0	0	0	1	0	0	2	1	3	1	0	0	0
hsa-miR-6514-5p	TATGGAGTGGACTTTCAGCTGGC	1	hsa-miR-2115-3p	3	0	0	0	0	1	0	0	0	0	0	2	0	1	1	0	0	1
hsa-miR-299-3p	TATGTGGGATGGTAAACCGCTT	1	hsa-miR-4306	0	0	1	0	0	0	1	0	0	1	4	1	1	0	0	0	0	0
hsa-miR-1262	ATGGGTGAATTTGTAGAAGGAT	1	hsa-miR-5586-5p	0	0	0	1	0	0	0	0	1	1	0	2	1	0	0	0	3	0
hsa-miR-6764-5p	TCCCAGGGTCTGGTCAGAGTTG	1	hsa-miR-6858-5p	1	0	0	1	2	0	1	0	0	0	0	0	0	0	0	0	1	3
hsa-miR-365b-5p	AGGGACTTTCAGGGGCAGCTGT	1	hsa-miR-197-5p	1	1	1	0	0	0	0	0	0	0	0	1	0	1	3	0	0	0
hsa-miR-7151-3p	CTACAGGCTGGAATGGGCTCA	1	hsa-miR-376b-5p	0	0	1	0	0	0	1	1	1	0	0	3	0	0	0	0	0	1
hsa-miR-624-5p	TAGTACCAGTACCTTGTGTTCA	1	hsa-miR-4755-3p	1	0	1	0	0	0	1	0	0	3	0	0	1	0	0	0	0	1
hsa-miR-4999-5p	TGCTGTATTGTCAGGTAGTGA	1	hsa-miR-497-3p	0	0	0	0	1	0	0	1	1	0	1	0	0	0	0	1	1	0
hsa-miR-6877-5p	AGGGCCGAAGGGTGGAAGCTGC	1	hsa-miR-548au-5p	0	0	0	0	0	0	1	0	1	0	0	1	0	1	1	0	0	1
hsa-miR-34b-5p	TAGGCAGTGTCATTAGCTGATTG	1	hsa-miR-664b-3p	0	0	0	1	0	0	0	0	1	1	1	1	1	0	0	0	0	0
hsa-miR-409-5p	AGGTTACCCGAGCAACTTTGCAT	1	hsa-miR-508-3p	0	1	0	0	0	1	0	0	27	0	1	0	0	0	0	0	0	3
hsa-miR-548a-3p	CAAAACTGGCAATTACTTTTGC	3	hsa-miR-551b-3p	0	0	5	0	2	0	0	0	0	0	7	10	5	0	0	0	0	0
hsa-miR-34b-3p	CAATCACTAACTCCACTGCCAT	1	hsa-miR-495-3p	1	0	0	0	0	0	0	0	0	0	0	10	7	1	0	0	7	0
hsa-miR-1976	CCTCCTGCCCTCCTTGCTGT	1	hsa-miR-138-5p	0	0	0	0	0	0	0	3	17	0	0	0	0	1	1	0	1	0
hsa-miR-873-5p	GCAGGAACTTGTGAGTCTCCT	1	hsa-miR-200b-5p	1	0	0	0	0	0	0	0	12	1	0	0	0	4	0	0	0	3
hsa-let-7f-2-3p	CTATACAGTCTACTGTCTTTCC	1	hsa-miR-29b-2-5p	0	2	0	0	0	0	0	0	9	0	1	4	0	3	0	0	0	0
hsa-miR-329-5p	GAGGTTTTCTGGGTTTCTGTTTC	2	hsa-miR-376b-3p	0	0	0	0	1	0	0	0	0	3	1	7	1	0	0	0	0	0
hsa-miR-5586-5p	TATCCAGCTTGTTACTATATGC	1	hsa-let-7c-3p	0	0	3	0	0	0	0	0	4	0	0	0	0	0	0	1	1	3
hsa-miR-497-3p	CAAACCACACTGTGGTGTTAGA	1	hsa-miR-296-5p	0	0	0	0	0	0	2	0	3	0	1	4	0	0	0	0	0	1
hsa-miR-548au-5p	AAAAGTAATTGCGGTTTTTGC	1	hsa-miR-487b-5p	0	0	0	0	0	0	0	1	0	0	0	4	2	0	3	0	1	0
hsa-miR-664b-3p	TTCATTTGCCTCCCAGCCTACA	1	hsa-miR-550a-3p	0	0	0	3	0	0	1	0	0	0	4	2	0	0	0	0	0	1
hsa-miR-508-3p	TGATTGTAGCCTTTTGGAGTAGA	1	hsa-miR-675-3p	0	0	0	0	0	0	0	0	1	0	0	0	1	0	5	0	1	3
hsa-miR-551b-3p	GCGACCCATACTTGGTTTCAG	1	hsa-miR-3614-5p	7	1	0	0	0	0	0	0	0	1	0	1	0	0	0	0	1	0
hsa-miR-376b-3p	ATCATAGAGGAAAATCCATGTT	1	hsa-miR-570-3p	0	0	0	0	0	0	0	0	0	0	0	2	1	0	5	1	0	1
hsa-let-7c-3p	CTGTACAACCTTCTAGCTTTCC	1	hsa-miR-2277-3p	0	0	0	0	1	0	0	0	2	1	0	3	3	0	0	0	0	0
hsa-miR-296-5p	AGGGCCCCCCCTCAATCCTGT	1	hsa-miR-3074-5p	0	0	1	1	0	0	0	0	0	0	1	4	0	3	0	0	0	0
hsa-miR-487b-5p	GTGGTTATCCCTGTCCTGTTCG	1	hsa-miR-4668-5p	0	0	0	0	0	0	1	1	0	0	2	0	1	0	0	0	0	5
hsa-miR-95-5p	TCAATAAATGTCTGTTGAATT	1	hsa-miR-548am-5p,hsa-miR-548c-5p,hsa-miR-548o-5p	0	0	1	0	0	0	0	0	1	3	0	3	0	0	1	0	0	0
hsa-miR-222-5p	CTCAGTAGCCAGTGTAGATCCT	1	hsa-miR-6514-5p	0	1	1	0	0	1	0	0	0	0	0	3	0	3	0	0	0	0
hsa-miR-4645-3p	AGACAGTAGTTCTTGCCTGGTT	1	hsa-miR-299-3p	1	1	0	0	0	0	0	0	0	0	0	3	2	0	0	0	1	0
hsa-miR-516a-5p	TTCTCGAGGAAAGAAGCACTTTC	2	hsa-miR-1262	1	0	0	0	0	0	1	0	1	0	2	0	0	0	0	0	0	3
hsa-miR-27b-5p	AGAGCTTAGCTGATTGGTGAAC	1	hsa-miR-6764-5p	0	0	0	0	0	1	0	0	0	0	0	2	0	1	1	0	0	3
hsa-miR-3177-3p	TGCACGGCACTGGGGACACGT	1	hsa-miR-95-5p	0	0	0	1	0	1	0	0	1	0	0	0	0	1	0	0	0	3
hsa-miR-4750-5p	CTCGGGCGGAGGTGGTTGAGTG	1	hsa-miR-222-5p	0	0	1	0	0	0	0	0	1	0	0	1	1	3	0	0	0	0
hsa-miR-6813-5p	CAGGGGCTGGGGTTTCAGGTTCT	1	hsa-miR-3150a-3p	0	1	1	0	0	0	0	0	0	0	1	1	3	0	0	0	0	0
hsa-miR-6866-5p	TTAGAGGCTGGAATAGAGATTCT	1	hsa-miR-3940-3p	0	0	0	1	0	1	0	0	0	1	0	1	3	0	0	0	0	0
hsa-miR-32-3p	CAATTTAGTGTGTGTGATATTT	1	hsa-miR-6843-3p	0	0	0	0	0	0	0	1	0	1	0	3	0	1	0	0	1	0
hsa-miR-362-3p	AACACACCTATTCAAGGATTCA	1	hsa-miR-424-3p	0	2	0	1	0	0	0	0	0	0	1	1	0	0	0	0	0	1
hsa-miR-376a-2-5p	GGTAGATTTTCCTTCTATGGT	1	hsa-miR-1343-3p	0	0	0	0	0	0	0	0	1	0	0	1	2	0	0	0	1	1
hsa-miR-548z	CAAAAACCGCAATTACTTTTGCA	1	hsa-miR-5583-3p	0	0	1	1	0	0	0	1	0	0	2	0	1	0	0	0	0	0
hsa-miR-518f-3p	GAAAGCGCTTCTCTTTAGAGG	1	hsa-miR-503-3p	0	0	0	1	0	0	0	0	0	0	0	1	1	0	0	0	1	1
hsa-miR-548l	AAAAGTATTTGCGGGTTTTGTC	1	hsa-miR-2116-3p	0	1	0	0	1	0	0	0	1	0	0	1	0	0	1	0	0	0
hsa-miR-3622a-5p	CAGGCACGGGAGCTCAGGTGAG	1	hsa-miR-6501-5p	0	0	1	0	0	1	0	0	1	0	0	0	1	0	1	0	0	0
hsa-miR-4775	TTAATTTTTTGTTTCGGTCACT	1	hsa-miR-6842-5p	1	0	0	0	1	0	0	0	0	0	0	1	1	0	1	0	0	0
hsa-miR-6772-3p	TTGCTCCTGACTCTGTGCCCACA	1	hsa-miR-6868-3p	1	0	0	0	0	0	0	1	1	0	1	1	0	0	0	0	0	0
hsa-miR-642a-3p	AGACACATTTGGAGAGGGAACC	1	hsa-miR-514a-3p	0	2	0	0	0	0	0	0	53	0	1	0	0	0	0	0	0	5
hsa-miR-342-5p	AGGGGTGCTATCTGTGATTGA	1	hsa-miR-455-5p	1	0	0	1	0	0	0	0	39	0	0	0	0	0	0	0	0	3
hsa-miR-23b-5p	TGGGTTCCTGGCATGCTGATTT	1	hsa-miR-365b-5p	0	0	0	4	0	1	0	0	25	0	4	0	0	0	0	0	0	0
hsa-miR-1260a	ATCCCACCTCTGCCACCA	1	hsa-miR-7151-3p	0	0	0	0	0	0	0	0	0	0	2	2	2	0	0	0	12	0
hsa-miR-548k	AAAAGTACTTGCGGATTTTGCT	1	hsa-miR-624-5p	0	0	3	0	0	0	4	0	0	0	0	6	1	0	0	0	0	0
hsa-miR-495-3p	AAACAAACATGGTGCACTTCTT	1	hsa-miR-4645-3p	3	0	0	1	0	0	0	0	0	0	0	4	0	0	0	0	3	0
hsa-miR-550a-3p	TGTCTTACTCCCTCAGGCACAT	3	hsa-miR-516a-5p	0	0	0	0	0	0	1	0	0	0	0	0	0	1	0	3	0	5
hsa-miR-3150a-3p	CTGGGGAGATCCTCGAGGTTGG	1	hsa-miR-27b-5p	0	0	0	0	0	0	0	1	4	0	0	1	3	0	0	0	0	0
hsa-miR-3940-3p	CAGCCCGGATCCCAGCCCACTT	1	hsa-miR-29b-1-5p	0	0	0	0	1	0	0	0	4	0	1	0	0	0	0	0	3	0
hsa-miR-6843-3p	ATGGTCTCCTGTTCTCTGCAG	1	hsa-miR-548ax	0	0	5	1	0	0	0	0	0	0	0	2	1	0	0	0	0	0
hsa-miR-424-3p	CAAAACGTGAGGCGCTGCTAT	1	hsa-miR-4659b-3p	0	0	0	0	0	0	0	0	0	1	4	1	0	0	0	0	3	0
hsa-miR-29b-1-5p	GCTGGTTTCATATGGTGGTTTAGA	1	hsa-miR-186-3p	0	0	1	0	0	0	0	0	0	0	0	3	1	0	0	0	3	0
hsa-miR-548ax	AGAAGTAATTGCGGTTTTGCCA	1	hsa-miR-378d	3	1	0	0	0	0	0	0	3	1	0	0	0	0	0	0	0	0
hsa-miR-4659b-3p	TTTCTTCTTAGACATGGCAGCT	1	hsa-miR-548am-5p,hsa-miR-548c-5p,hsa-miR-548o-5p	0	0	0	3	0	0	0	0	1	0	0	2	2	0	0	0	0	0
hsa-miR-186-3p	GCCCAAAGGTGAATTTTTTGGG	1	hsa-miR-5189-3p	0	0	0	0	0	1	0	0	0	1	0	5	0	0	0	0	1	0
hsa-miR-301b	CAGTGCAATGATATTGTCAAAGC	1	hsa-miR-18b-5p	0	1	0	0	0	0	0	0	0	0	2	1	0	0	0	0	0	3
hsa-miR-501-5p	AATCCTTTGTCCCTGGGTGAGA	1	hsa-miR-576-3p	0	0	1	0	3	0	0	0	0	1	0	2	0	0	0	0	0	0
hsa-miR-3064-5p	TCTGGCTGTTGTGGTGTGCAA	1	hsa-miR-641	0	0	0	0	0	0	0	0	2	0	0	2	2	0	0	0	0	1
hsa-miR-3127-5p	ATCAGGGCTTGTGGAATGGGAAG	1	hsa-miR-1228-5p	0	0	0	0	0	0	2	0	0	0	0	0	0	0	1	0	3	1
hsa-miR-3682-3p	TGATGATACAGGTGGAGGTAG	1	hsa-miR-3177-3p	0	2	0	0	0	0	0	1	0	1	0	0	3	0	0	0	0	0
hsa-miR-3942-5p	AAGCAATACTGTTACCTGAAAT	1	hsa-miR-4750-5p	0	4	1	0	0	0	0	0	1	0	0	1	0	0	0	0	0	0
hsa-miR-4669	TGTGTCCGGGAAGTGGAGGAGG	1	hsa-miR-6813-5p	0	0	0	0	0	0	1	0	0	3	0	2	0	0	0	0	0	1
hsa-miR-200a-5p	CATCTTACCGGACAGTGCTGGA	1	hsa-miR-6866-5p	1	0	1	3	0	0	0	0	0	0	0	0	2	0	0	0	0	0
hsa-miR-582-5p	TTACAGTTGTTCAACCAGTTACT	1	hsa-miR-32-3p	0	0	0	0	0	0	0	0	2	0	1	1	2	0	0	0	0	0
hsa-miR-1275	GTGGGGGAGAGGCTGTC	1	hsa-miR-301b	0	1	0	0	0	0	0	0	0	0	0	3	0	1	0	1	0	0
hsa-miR-4488	AGGGGGCGGGCTCCGGCG	1	hsa-miR-501-5p	0	0	3	0	0	0	0	0	0	1	0	0	0	1	0	1	0	0
hsa-miR-4800-5p	AGTGGACCGAGGAAGGAAGGA	1	hsa-miR-3064-5p	0	0	1	0	0	0	1	0	1	0	0	3	0	0	0	0	0	0
hsa-miR-6747-3p	TCCTGCCTTCCTCTGCACCAG	1	hsa-miR-3127-5p	0	0	0	1	0	0	0	0	0	1	0	1	3	0	0	0	0	0
hsa-miR-488-3p	TTGAAAGGCTATTTCTTGGTC	1	hsa-miR-3682-3p	0	0	3	0	0	0	0	0	0	1	0	1	1	0	0	0	0	0
hsa-miR-16-1-3p	CCAGTATTAACTGTGCTGCTGA	1	hsa-miR-3942-5p	0	0	1	0	0	3	0	0	0	0	1	0	0	0	0	1	0	0
hsa-miR-4787-5p	GCGGGGGTGGCGGCGGCATCCC	1	hsa-miR-4669	0	0	1	0	0	1	0	0	0	1	0	0	0	0	0	0	3	0
hsa-miR-552-5p	GTTTAACCTTTTGCCTGTTGG	1	hsa-miR-200a-5p	0	0	0	1	0	1	0	0	2	0	0	0	0	0	0	1	0	0
hsa-miR-581	TCTTGTGTTCTCTAGATCAGT	1	hsa-miR-216a-5p	0	0	0	0	0	1	2	0	0	0	0	0	0	0	0	0	1	1
hsa-miR-3157-5p	TTCAGCCAGGCTAGTGCAGTCT	1	hsa-miR-548aq-3p	0	1	0	0	0	0	0	0	0	0	0	0	2	1	0	0	1	0
hsa-miR-4677-3p	TCTGTGAGACCAAAGAACTACT	1	hsa-miR-2276-3p	0	0	0	0	0	1	0	0	0	0	0	2	1	0	1	0	0	0
hsa-miR-6805-5p	TAGGGGGCGGCTTGTGGAGTGT	1	hsa-miR-3174	0	0	0	0	0	0	0	0	0	0	0	2	1	0	0	0	1	1
hsa-miR-141-5p	CATCTTCCAGTACAGTGTTGGA	1	hsa-miR-4429	0	1	0	0	0	1	0	0	1	0	0	0	2	0	0	0	0	0
hsa-miR-154-3p	AATCATACACGGTTGACCTATT	1	hsa-miR-4999-5p	0	1	0	0	0	0	0	0	1	0	1	2	0	0	0	0	0	0
hsa-miR-219b-5p	AGATGTCCAGCCACAATTCTCG	1	hsa-miR-6877-5p	0	0	1	0	0	0	0	0	0	0	0	1	2	1	0	0	0	0
hsa-miR-6503-3p	GGGACTAGGATGCAGACCTCC	1	hsa-miR-34b-5p	0	1	0	0	0	1	0	0	0	1	0	0	0	0	1	0	0	0
hsa-miR-6780a-5p	TTGGGAGGGAAGACAGCTGGAGA	1	hsa-miR-362-3p	0	0	0	0	0	0	1	0	1	0	0	0	1	0	0	1	0	0
hsa-miR-6855-3p	AGACTGACCTTCAACCCCACAG	1	hsa-miR-376a-2-5p	0	0	0	0	0	0	0	0	0	0	1	1	0	0	1	0	1	0
hsa-miR-30b-3p	CTGGGAGGTGGATGTTTACTTC	1	hsa-miR-548h-3p,hsa-miR-548z	0	0	0	0	0	1	0	0	0	1	1	0	0	1	0	0	0	0
hsa-miR-33a-3p	CAATGTTTCCACAGTGCATCAC	1	hsa-miR-582-5p	0	0	0	1	0	0	0	0	1	0	0	1	0	0	0	0	1	0
hsa-miR-217	TACTGCATCAGGAACTGATTGGA	1	hsa-miR-1275	0	0	1	1	0	0	0	1	0	0	0	1	0	0	0	0	0	0
hsa-miR-219a-5p	TGATTGTCCAAACGCAATTCT	2	hsa-miR-4488	1	0	0	0	1	0	0	0	0	0	0	0	0	0	1	0	1	0
hsa-miR-331-5p	CTAGGTATGGTCCCAGGGATCC	1	hsa-miR-4800-5p	0	1	1	0	0	0	0	0	1	1	0	0	0	0	0	0	0	0
hsa-miR-345-3p	GCCCTGAACGAGGGGTCTGGAG	1	hsa-miR-6747-3p	0	1	0	0	0	0	0	0	1	0	0	1	0	1	0	0	0	0
hsa-miR-378c	ACTGGACTTGGAGTCAGAAGAGTGG	1	hsa-miR-488-3p	0	0	0	0	0	0	0	0	29	0	0	0	0	0	0	1	0	3
hsa-miR-188-5p	CATCCCTTGCATGGTGGAGGG	1	hsa-miR-16-1-3p	0	0	0	0	0	0	0	0	0	0	0	8	2	4	0	0	0	0
hsa-miR-509-3p	TGATTGGTACGTCTGTGGGTAG	3	hsa-miR-4787-5p	0	0	0	0	0	0	0	1	0	0	0	0	0	0	1	10	0	0
hsa-miR-675-3p	CTGTATGCCCTCACCGCTCA	1	hsa-miR-4659a-3p	0	0	0	0	0	0	0	0	0	6	1	3	0	0	0	0	0	0
hsa-miR-3614-5p	CCACTTGGATCTGAAGGCTGCCC	1	hsa-miR-5010-3p	0	0	0	0	0	1	0	0	0	0	0	4	0	0	0	0	0	5
hsa-miR-1343-3p	CTCCTGGGGCCCGCACTCTCGC	1	hsa-miR-204-3p	0	1	0	0	0	0	0	0	7	0	0	0	0	0	0	0	0	1
hsa-miR-5583-3p	GAATATGGGTATATTAGTTTGG	2	hsa-miR-378i	0	0	1	0	0	0	0	0	7	0	0	1	0	0	0	0	0	0
hsa-miR-503-3p	GGGGTATTGTTTCCGCTGCCAGG	1	hsa-miR-616-3p	0	0	0	0	0	0	4	0	0	0	4	1	0	0	0	0	0	0
hsa-miR-378d	ACTGGACTTGGAGTCAGAAA	2	hsa-miR-100-3p	0	0	0	0	0	0	1	0	4	0	0	0	0	0	0	3	0	0
hsa-miR-548o-5p	AAAAGTAATTGCGGTTTTTGCC	1	hsa-miR-106a-3p	0	0	0	0	0	0	0	0	0	0	0	4	0	0	0	3	0	1
hsa-miR-5189-3p	TGCCAACCGTCAGAGCCCAGA	1	hsa-miR-124-3p	0	0	0	0	3	0	0	0	0	0	0	2	0	0	0	0	0	3
hsa-miR-18b-5p	TAAGGTGCATCTAGTGCAGTTAG	1	hsa-miR-379-3p	0	0	0	3	0	0	0	0	0	0	0	4	0	0	0	0	1	0
hsa-miR-576-3p	AAGATGTGGAAAAATTGGAATC	1	hsa-miR-2355-5p	0	0	0	0	0	0	0	5	0	0	2	1	0	0	0	0	0	0
hsa-miR-216a-5p	TAATCTCAGCTGGCAACTGTGA	1	hsa-miR-518f-3p	0	0	0	0	2	0	0	0	0	0	0	0	2	0	0	0	0	3
hsa-miR-548aq-3p	CAAAAACTGCAATTACTTTTGC	1	hsa-miR-548l	0	0	0	0	1	0	0	0	0	0	0	4	2	0	0	0	0	0
hsa-miR-2276-3p	TCTGCAAGTGTCAGAGGCGAGG	1	hsa-miR-3622a-5p	0	0	0	0	1	0	0	0	5	0	0	0	0	0	0	0	0	1
hsa-miR-3174	TAGTGAGTTAGAGATGCAGAGCC	1	hsa-miR-4775	0	0	0	0	0	0	0	0	4	0	0	2	0	1	0	0	0	0
hsa-miR-4429	AAAAGCTGGGCTGAGAGGCG	1	hsa-miR-6772-3p	3	0	0	0	0	0	0	0	0	0	0	0	3	0	0	0	0	1
hsa-miR-4659a-3p	TTTCTTCTTAGACATGGCAACG	1	hsa-miR-552-5p	0	0	0	0	0	0	0	0	4	0	0	0	1	0	0	0	1	0
hsa-miR-5010-3p	TTTTGTGTCTCCCATTCCCCAG	1	hsa-miR-581	0	0	0	0	0	1	0	0	0	0	0	2	0	0	3	0	0	0
hsa-miR-204-3p	GCTGGGAAGGCAAAGGGACGT	1	hsa-miR-3157-5p	0	0	0	0	0	0	0	0	0	0	0	2	0	1	3	0	0	0
hsa-miR-378i	ACTGGACTAGGAGTCAGAAGG	1	hsa-miR-4677-3p	0	0	0	0	0	0	0	0	0	0	0	2	1	0	0	0	3	0
hsa-miR-616-3p	AGTCATTGGAGGGTTTGAGCAG	1	hsa-miR-6805-5p	0	4	1	0	0	0	0	0	0	0	0	0	1	0	0	0	0	0
hsa-miR-377-5p	AGAGGTTGCCCTTGGTGAATTC	1	hsa-miR-141-5p	0	0	0	0	0	0	0	0	1	0	0	0	0	1	0	3	0	0
hsa-miR-380-3p	TATGTAATATGGTCCACATCTT	1	hsa-miR-154-3p	0	1	0	0	0	0	0	0	0	0	0	2	2	0	0	0	0	0
hsa-miR-449c-5p	TAGGCAGTGTATTGCTAGCGGCTGT	1	hsa-miR-219b-5p	0	0	0	0	0	0	0	0	0	0	0	2	2	1	0	0	0	0
hsa-miR-450a-2-3p	ATTGGGGACATTTTGCATTCAT	1	hsa-miR-377-5p	0	0	0	0	0	0	0	0	0	0	2	1	2	0	0	0	0	0
hsa-miR-548b-5p	AAAAGTAATTGTGGTTTTGGCC	1	hsa-miR-380-3p	0	0	0	3	0	0	0	0	0	0	0	1	0	0	0	0	1	0
hsa-miR-579-3p	TTCATTTGGTATAAACCGCGATT	1	hsa-miR-449c-5p	0	0	1	0	0	0	0	0	0	1	0	0	0	0	3	0	0	0
hsa-miR-619-5p	GCTGGGATTACAGGCATGAGCC	1	hsa-miR-450a-2-3p	0	0	0	0	0	0	1	0	0	0	0	1	0	0	0	0	3	0
hsa-miR-624-3p	CACAAGGTATTGGTATTACCT	1	hsa-miR-548b-5p	0	0	0	0	0	1	1	0	0	3	0	0	0	0	0	0	0	0
hsa-miR-636	TGTGCTTGCTCGTCCCGCCCGCA	1	hsa-miR-579-3p	0	0	0	0	0	0	0	0	0	3	0	1	0	0	1	0	0	0
hsa-miR-1972	TCAGGCCAGGCACAGTGGCTCA	2	hsa-miR-619-5p	0	0	0	0	0	0	0	0	0	0	0	0	0	0	1	3	1	0
hsa-miR-3188	AGAGGCTTTGTGCGGATACGGGG	1	hsa-miR-624-3p	3	0	0	0	0	0	0	0	0	0	0	0	0	1	1	0	0	0
hsa-miR-3613-3p	ACAAAAAAAAAAGCCCAACCCTTC	1	hsa-miR-636	0	0	0	0	0	3	0	0	0	0	0	1	0	0	0	0	0	1
hsa-miR-7704	CGGGGTCGGCGGCGACGTG	1	hsa-miR-1972	0	0	1	0	0	0	1	0	0	3	0	0	0	0	0	0	0	0
hsa-miR-128-1-5p	CGGGGCCGTAGCACTGTCTGAGA	1	hsa-miR-3188	0	0	0	0	0	0	0	0	0	0	0	1	0	0	0	0	3	1
hsa-miR-660-3p	ACCTCCTGTGTGCATGGATTA	1	hsa-miR-3613-3p	0	0	0	0	0	0	0	0	0	0	0	1	1	0	0	0	3	0
hsa-miR-665	ACCAGGAGGCTGAGGCCCCT	1	hsa-miR-7704	0	0	1	3	0	0	0	0	0	0	0	0	0	0	1	0	0	0
hsa-miR-450a-5p	TTTTGCGATGTGTTCCTAATAT	2	hsa-miR-128-1-5p	1	0	0	0	0	0	0	0	0	0	0	1	2	0	0	0	0	0
hsa-miR-548i	AAAAGTAATTGCGGATTTTGCC	4	hsa-miR-660-3p	0	0	0	0	0	0	2	0	1	0	0	0	0	0	0	0	0	1
hsa-miR-643	ACTTGTATGCTAGCTCAGGTAG	1	hsa-miR-665	0	0	0	0	0	0	0	0	0	0	0	2	1	0	1	0	0	0
hsa-miR-935	CCAGTTACCGCTTCCGCTACCGC	1	hsa-miR-1185-5p	0	0	1	0	0	0	0	0	0	0	0	2	0	0	0	1	0	0
hsa-miR-1537-3p	AAAACCGTCTAGTTACAGTTGT	1	hsa-miR-1229-3p	0	0	0	0	0	1	0	0	1	0	0	2	0	0	0	0	0	0
hsa-miR-3117-3p	ATAGGACTCATATAGTGCCAG	1	hsa-miR-1303	1	0	0	0	0	0	1	0	2	0	0	0	0	0	0	0	0	0
hsa-miR-3130-3p	GCTGCACCGGAGACTGGGTAA	2	hsa-miR-1306-3p	0	1	1	0	0	0	0	0	0	0	0	2	0	0	0	0	0	0
hsa-miR-3661	TGACCTGGGACTCGGACAGCTG	1	hsa-miR-3136-5p	0	0	1	0	0	0	0	0	0	0	0	0	2	0	0	0	1	0
hsa-miR-3912-3p	TAACGCATAATATGGACATGT	1	hsa-miR-3146	0	0	0	0	0	0	0	0	0	0	0	1	2	0	0	1	0	0
hsa-miR-4286	ACCCCACTCCTGGTACC	1	hsa-miR-4687-3p	0	0	0	0	0	0	0	0	0	0	2	0	1	0	0	0	1	0
hsa-miR-4511	GAAGAACTGTTGCATTTGCCCT	1	hsa-miR-6503-3p	1	0	0	0	0	0	0	0	0	0	2	0	0	1	0	0	0	0
hsa-miR-4516	GGGAGAAGGGTCGGGGC	1	hsa-miR-6780a-5p	0	0	0	0	0	1	0	0	1	0	0	0	2	0	0	0	0	0
hsa-miR-4785	AGAGTCGGCGACGCCGCCAGC	1	hsa-miR-6855-3p	0	0	0	0	0	1	0	0	0	0	0	1	2	0	0	0	0	0
hsa-miR-370-5p	CAGGTCACGTCTCTGCAGTTAC	1	hsa-miR-30b-3p	0	1	1	0	0	0	0	0	1	0	0	0	0	0	0	0	0	0
hsa-miR-376c-5p	GGTGGATATTCCTTCTATGTT	1	hsa-miR-33a-3p	0	0	0	1	0	0	0	1	0	0	1	0	0	0	0	0	0	0
hsa-miR-518a-3p	GAAAGCGCTTCCCTTTGCTGGA	2	hsa-miR-217	1	0	0	1	0	0	1	0	0	0	0	0	0	0	0	0	0	0
hsa-miR-659-5p	AGGACCTTCCCTGAACCAAGGA	1	hsa-miR-219a-5p	0	0	0	0	0	0	1	0	1	0	0	1	0	0	0	0	0	0
hsa-miR-1255a	AGGATGAGCAAAGAAAGTAGATT	1	hsa-miR-331-5p	0	0	0	0	0	0	1	0	1	0	1	0	0	0	0	0	0	0
hsa-miR-1290	TGGATTTTTGGATCAGGGA	1	hsa-miR-345-3p	0	0	0	0	0	0	0	0	1	0	1	0	0	1	0	0	0	0
hsa-miR-202-5p	TTCCTATGCATATACTTCTTTG	1	hsa-miR-450a-5p	0	0	0	0	0	0	0	0	1	0	0	1	0	0	0	0	0	1
hsa-miR-584-3p	TCAGTTCCAGGCCAACCAGGCT	1	hsa-miR-548i	0	0	0	0	1	0	1	0	0	0	0	0	0	1	0	0	0	0
hsa-miR-605-3p	AGAAGGCACTATGAGATTTAGA	1	hsa-miR-643	0	0	0	0	1	0	0	0	0	0	0	1	1	0	0	0	0	0
hsa-miR-655-3p	ATAATACATGGTTAACCTCTTT	1	hsa-miR-935	0	0	0	0	1	0	0	1	0	0	0	0	1	0	0	0	0	0
hsa-miR-758-5p	GATGGTTGACCAGAGAGCACAC	1	hsa-miR-1537-3p	0	0	1	0	0	0	0	0	0	0	1	1	0	0	0	0	0	0
hsa-miR-940	AAGGCAGGGCCCCCGCTCCCC	1	hsa-miR-3117-3p	0	0	1	0	0	0	0	0	0	0	1	0	0	1	0	0	0	0
hsa-miR-1284	TCTATACAGACCCTGGCTTTTC	1	hsa-miR-3130-3p	0	0	1	0	0	0	0	0	0	0	0	0	1	0	0	0	1	0
hsa-miR-3130-5p	TACCCAGTCTCCGGTGCAGCC	2	hsa-miR-3661	0	0	0	0	0	0	0	0	1	1	0	1	0	0	0	0	0	0
hsa-miR-3684	TTAGACCTAGTACACGTCCTT	1	hsa-miR-3912-3p	0	1	1	0	0	0	1	0	0	0	0	0	0	0	0	0	0	0
hsa-miR-5699-5p	TGCCCCAACAAGGAAGGACAAG	1	hsa-miR-4286	0	0	0	0	0	0	0	0	1	0	0	1	0	0	0	0	1	0
hsa-miR-6859-5p	GAGAGGAACATGGGCTCAGGACA	3	hsa-miR-4511	0	0	0	0	0	0	0	0	0	0	1	1	0	0	0	0	1	0
hsa-miR-23c	ATCACATTGCCAGTGATTACCC	1	hsa-miR-4516	1	0	0	0	1	0	0	0	0	0	0	0	0	0	0	1	0	0
hsa-miR-433-3p	ATCATGATGGGCTCCTCGGTGT	1	hsa-miR-4785	0	0	0	0	0	0	0	0	0	0	0	1	1	1	0	0	0	0
hsa-miR-487a-3p	AATCATACAGGGACATCCAGTT	1	hsa-miR-5008-5p	0	0	0	0	0	0	0	0	1	1	0	0	0	0	0	1	0	0
hsa-miR-548o-3p	CCAAAACTGCAGTTACTTTTGC	2	hsa-miR-5094	0	0	0	0	0	0	0	0	0	1	0	0	1	0	0	0	1	0
hsa-miR-652-5p	CAACCCTAGGAGAGGGTGCCATTCA	1	hsa-miR-5697	0	0	0	0	0	0	0	0	0	0	0	1	0	1	0	0	0	1
hsa-miR-758-3p	TTTGTGACCTGGTCCACTAACC	1	hsa-miR-6502-5p	0	0	1	0	0	0	0	0	0	0	0	0	0	1	0	0	1	0
hsa-miR-933	TGTGCGCAGGGAGACCTCTCCC	1	hsa-miR-6716-3p	0	0	1	0	0	0	0	0	1	0	0	0	0	1	0	0	0	0
hsa-miR-1278	TAGTACTGTGCATATCATCTAT	1	hsa-miR-6735-5p	0	1	0	0	0	0	0	0	0	0	0	0	1	0	0	0	0	1
hsa-miR-1285-5p	GATCTCACTTTGTTGCCCAGG	1	hsa-miR-6786-3p	1	0	0	0	1	0	0	1	0	0	0	0	0	0	0	0	0	0
hsa-miR-1538	CGGCCCGGGCTGCTGCTGTTCCT	1	hsa-miR-7849-3p	0	0	0	0	0	1	0	0	0	0	0	1	1	0	0	0	0	0
hsa-miR-3176	ACTGGCCTGGGACTACCGG	1	hsa-miR-7977	0	0	0	0	0	0	0	1	0	0	0	1	0	0	0	1	0	0
